# Supplementary material for: Reconstruction of a catalogue of genome-scale metabolic models with enzymatic constraints using GECKO 2.0
Source: Nat Commun. 2022 Jun 30;13:3766. doi: 10.1038/s41467-022-31421-1 (PMC9246944; doi:10.1038/s41467-022-31421-1)
Supplement: Supplementary file 4 — Source Data [file 41467_2022_31421_MOESM4_ESM.zip]

Archive with 3 entries (3 files):
- source data 1.xlsx
- source data 2.xlsx
- source data 3.xlsx
