# Supplementary material for: Reconstruction of a catalogue of genome-scale metabolic models with enzymatic constraints using GECKO 2.0
Source: Nat Commun. 2022 Jun 30;13:3766. doi: 10.1038/s41467-022-31421-1 (PMC9246944; doi:10.1038/s41467-022-31421-1)
Supplement: Supplementary file 4 — Source Data [file 41467_2022_31421_MOESM4_ESM.zip › source data 1.xlsx]

## Sheet: KineticData_fig1A_1B_1C_1F
ECnumber	Substrate	Organism	Kcat	metGroups
EC1.1.1.1	(2e)-but-2-en-1-ol	yokenella sp.//*//*	101	CEM//ALM//ISM
EC1.1.1.1	(2e)-but-2-enal	yokenella sp.//*//*	405	CEM//ALM//ISM
EC1.1.1.1	(r)-1-indanol	sulfolobus acidocaldarius//prokaryotes;archaea;crenarchaeota;sulfolobus//sai	7.1	CEM//ALM//ISM
EC1.1.1.1	(r)-2-butanol	equus caballus//eukaryotes;animals;vertebrates;mammals//ecb	2	CEM//ALM//ISM
EC1.1.1.1	(r)-2-butanol	sulfolobus solfataricus//prokaryotes;archaea;crenarchaeota;sulfolobus//sso	1	CEM//ALM//ISM
EC1.1.1.1	(r)-2-octanol	equus caballus//eukaryotes;animals;vertebrates;mammals//ecb	0.053	CEM//ALM//ISM
EC1.1.1.1	(r)-2-pentanol	equus caballus//eukaryotes;animals;vertebrates;mammals//ecb	1.01	CEM//ALM//ISM
EC1.1.1.1	(r)-2-pentanol	sulfolobus solfataricus//prokaryotes;archaea;crenarchaeota;sulfolobus//sso	1.1	CEM//ALM//ISM
EC1.1.1.1	(r)-alpha-tetralol	sulfolobus acidocaldarius//prokaryotes;archaea;crenarchaeota;sulfolobus//sai	13.5	CEM//ALM//ISM
EC1.1.1.1	(s)-(+)-1-indanol	thermus thermophilus//prokaryotes;bacteria;deinococcus-thermus;thermus//tth	61.4	CEM//ALM//ISM
EC1.1.1.1	(s)-(+)-alpha-tetraol	thermus thermophilus//prokaryotes;bacteria;deinococcus-thermus;thermus//tth	57	CEM//ALM//ISM
EC1.1.1.1	(s)-(-)-1-phenylethanol	thermus thermophilus//prokaryotes;bacteria;deinococcus-thermus;thermus//tth	1.1	CEM//ALM//ISM
EC1.1.1.1	(s)-1-indanol	sulfolobus acidocaldarius//prokaryotes;archaea;crenarchaeota;sulfolobus//sai	13.7	CEM//ALM//ISM
EC1.1.1.1	(s)-1-indanol	thermus thermophilus//prokaryotes;bacteria;deinococcus-thermus;thermus//tth	61.4	CEM//ALM//ISM
EC1.1.1.1	(s)-1-phenylethanol	thermus thermophilus//prokaryotes;bacteria;deinococcus-thermus;thermus//tth	1.1	CEM//ALM//ISM
EC1.1.1.1	(s)-2-butanol	equus caballus//eukaryotes;animals;vertebrates;mammals//ecb	1	CEM//ALM//ISM
EC1.1.1.1	(s)-2-butanol	homo sapiens//eukaryotes;animals;vertebrates;mammals//hsa	2.17	CEM//ALM//ISM
EC1.1.1.1	(s)-2-butanol	sulfolobus solfataricus//prokaryotes;archaea;crenarchaeota;sulfolobus//sso	1.2	CEM//ALM//ISM
EC1.1.1.1	(s)-2-octanol	equus caballus//eukaryotes;animals;vertebrates;mammals//ecb	1.52	CEM//ALM//ISM
EC1.1.1.1	(s)-2-pentanol	equus caballus//eukaryotes;animals;vertebrates;mammals//ecb	0.87	CEM//ALM//ISM
EC1.1.1.1	(s)-2-pentanol	sulfolobus solfataricus//prokaryotes;archaea;crenarchaeota;sulfolobus//sso	2.6	CEM//ALM//ISM
EC1.1.1.1	(s)-alpha-tetralol	sulfolobus acidocaldarius//prokaryotes;archaea;crenarchaeota;sulfolobus//sai	2.1	CEM//ALM//ISM
EC1.1.1.1	(s)-alpha-tetralol	thermus thermophilus//prokaryotes;bacteria;deinococcus-thermus;thermus//tth	57	CEM//ALM//ISM
EC1.1.1.1	1-butanol	aeropyrum pernix//prokaryotes;archaea;crenarchaeota;aeropyrum//ape	0.41	CEM//ALM//ISM
EC1.1.1.1	1-butanol	mesocricetus auratus//*//*	7.5	CEM//ALM//ISM
EC1.1.1.1	1-butanol	rattus norvegicus//eukaryotes;animals;vertebrates;mammals//rno	48.8	CEM//ALM//ISM
EC1.1.1.1	1-butanol	sulfolobus solfataricus//prokaryotes;archaea;crenarchaeota;sulfolobus//sso	3.1	CEM//ALM//ISM
EC1.1.1.1	1-heptanol	sulfolobus solfataricus//prokaryotes;archaea;crenarchaeota;sulfolobus//sso	1.6	CEM//ALM//ISM
EC1.1.1.1	1-hexanol	aeropyrum pernix//prokaryotes;archaea;crenarchaeota;aeropyrum//ape	0.37	CEM//ALM//ISM
EC1.1.1.1	1-hexanol	mesocricetus auratus//*//*	3.03	CEM//ALM//ISM
EC1.1.1.1	1-hexanol	sulfolobus solfataricus//prokaryotes;archaea;crenarchaeota;sulfolobus//sso	2	CEM//ALM//ISM
EC1.1.1.1	1-indanol	sulfolobus acidocaldarius//prokaryotes;archaea;crenarchaeota;sulfolobus//sai	6.2	CEM//ALM//ISM
EC1.1.1.1	1-indanol	thermus thermophilus//prokaryotes;bacteria;deinococcus-thermus;thermus//tth	45.7	CEM//ALM//ISM
EC1.1.1.1	1-indanone	thermus thermophilus//prokaryotes;bacteria;deinococcus-thermus;thermus//tth	8.3	CEM//ALM//ISM
EC1.1.1.1	1-octanol	geobacillus thermodenitrificans//prokaryotes;bacteria;firmicutes - bacilli;geobacillus//gtn	260.7	CEM//ALM//ISM
EC1.1.1.1	1-octanol	homo sapiens//eukaryotes;animals;vertebrates;mammals//hsa	2.83	CEM//ALM//ISM
EC1.1.1.1	1-octanol	rattus norvegicus//eukaryotes;animals;vertebrates;mammals//rno	60.8	CEM//ALM//ISM
EC1.1.1.1	1-pentanol	aeropyrum pernix//prokaryotes;archaea;crenarchaeota;aeropyrum//ape	0.45	CEM//ALM//ISM
EC1.1.1.1	1-pentanol	homo sapiens//eukaryotes;animals;vertebrates;mammals//hsa	0.183	CEM//ALM//ISM
EC1.1.1.1	1-pentanol	rattus norvegicus//eukaryotes;animals;vertebrates;mammals//rno	48.8	CEM//ALM//ISM
EC1.1.1.1	1-pentanol	sulfolobus solfataricus//prokaryotes;archaea;crenarchaeota;sulfolobus//sso	2.5	CEM//ALM//ISM
EC1.1.1.1	1-phenyl-1,2-propandione	thermus thermophilus//prokaryotes;bacteria;deinococcus-thermus;thermus//tth	17.1	CEM//ALM//ISM
EC1.1.1.1	1-phenyl-1,2-propanedione	sulfolobus acidocaldarius//prokaryotes;archaea;crenarchaeota;sulfolobus//sai	5.3	CEM//ALM//ISM
EC1.1.1.1	1-phenyl-1,2-propanedione	thermus thermophilus//prokaryotes;bacteria;deinococcus-thermus;thermus//tth	17.1	CEM//ALM//ISM
EC1.1.1.1	1-phenylethanol	thermococcus kodakarensis//prokaryotes;archaea;euryarchaeota;thermococcus//tko	35.7	CEM//ALM//ISM
EC1.1.1.1	1-propanol	aeropyrum pernix//prokaryotes;archaea;crenarchaeota;aeropyrum//ape	0.26	CEM//ALM//ISM
EC1.1.1.1	1-propanol	sulfolobus solfataricus//prokaryotes;archaea;crenarchaeota;sulfolobus//sso	2.6	CEM//ALM//ISM
EC1.1.1.1	11-cis-retinal	equus caballus//eukaryotes;animals;vertebrates;mammals//ecb	0.021	CEM//ALM//ISM
EC1.1.1.1	11-cis-retinol	equus caballus//eukaryotes;animals;vertebrates;mammals//ecb	0.022	CEM//ALM//ISM
EC1.1.1.1	12-hydroxydodecanoate	coturnix coturnix//*//*	1.45	CEM//ALM//ISM
EC1.1.1.1	12-hydroxydodecanoate	homo sapiens//eukaryotes;animals;vertebrates;mammals//hsa	4	CEM//ALM//ISM
EC1.1.1.1	12-hydroxydodecanoate	mesocricetus auratus//*//*	2.77	CEM//ALM//ISM
EC1.1.1.1	12-hydroxydodecanoate	rattus norvegicus//eukaryotes;animals;vertebrates;mammals//rno	20	CEM//ALM//ISM
EC1.1.1.1	12-hydroxydodecanoic acid	homo sapiens//eukaryotes;animals;vertebrates;mammals//hsa	0.333	CEM//ALM//ISM
EC1.1.1.1	12-hydroxylauric acid methyl ester	geobacillus stearothermophilus//prokaryotes;bacteria;firmicutes - bacilli;geobacillus//gse	27.6	CEM//ALM//ISM
EC1.1.1.1	12-oxolauric acid methyl ester	geobacillus stearothermophilus//prokaryotes;bacteria;firmicutes - bacilli;geobacillus//gse	308	CEM//ALM//ISM
EC1.1.1.1	13-cis-retinal	equus caballus//eukaryotes;animals;vertebrates;mammals//ecb	0.018	CEM//ALM//ISM
EC1.1.1.1	13-cis-retinol	equus caballus//eukaryotes;animals;vertebrates;mammals//ecb	0.018	CEM//ALM//ISM
EC1.1.1.1	16-hydroxyhexadecanoate	homo sapiens//eukaryotes;animals;vertebrates;mammals//hsa	6.17	CEM//ALM//ISM
EC1.1.1.1	2',3',4',5',6'-pentafluoroacetophenone	sulfolobus acidocaldarius//prokaryotes;archaea;crenarchaeota;sulfolobus//sai	3.2	CEM//ALM//ISM
EC1.1.1.1	2,2,2-trifluoroacetophenone	sulfolobus acidocaldarius//prokaryotes;archaea;crenarchaeota;sulfolobus//sai	10	CEM//ALM//ISM
EC1.1.1.1	2,2,2-trifluoroacetophenone	thermus thermophilus//prokaryotes;bacteria;deinococcus-thermus;thermus//tth	25.5	CEM//ALM//ISM
EC1.1.1.1	2,2-dichloroacetophenone	sulfolobus acidocaldarius//prokaryotes;archaea;crenarchaeota;sulfolobus//sai	0.65	CEM//ALM//ISM
EC1.1.1.1	2,3-butanediol	thermococcus kodakarensis//prokaryotes;archaea;euryarchaeota;thermococcus//tko	43.8	CEM//ALM//ISM
EC1.1.1.1	2-butanol	aeropyrum pernix//prokaryotes;archaea;crenarchaeota;aeropyrum//ape	0.48	CEM//ALM//ISM
EC1.1.1.1	2-butanol	mesocricetus auratus//*//*	4.75	CEM//ALM//ISM
EC1.1.1.1	2-butanone	equus caballus//eukaryotes;animals;vertebrates;mammals//ecb	0.12	CEM//ALM//ISM
EC1.1.1.1	2-buten-1-ol	rattus norvegicus//eukaryotes;animals;vertebrates;mammals//rno	213	CEM//ALM//ISM
EC1.1.1.1	2-decanone	aeropyrum pernix//prokaryotes;archaea;crenarchaeota;aeropyrum//ape	0.4	CEM//ALM//ISM
EC1.1.1.1	2-deoxy-d-ribose	homo sapiens//eukaryotes;animals;vertebrates;mammals//hsa	2.83	CEM//ALM//ISM
EC1.1.1.1	2-ethoxyethanol	sulfolobus solfataricus//prokaryotes;archaea;crenarchaeota;sulfolobus//sso	1.6	CEM//ALM//ISM
EC1.1.1.1	2-heptanone	aeropyrum pernix//prokaryotes;archaea;crenarchaeota;aeropyrum//ape	0.73	CEM//ALM//ISM
EC1.1.1.1	2-hexanone	aeropyrum pernix//prokaryotes;archaea;crenarchaeota;aeropyrum//ape	1.08	CEM//ALM//ISM
EC1.1.1.1	2-nonanone	aeropyrum pernix//prokaryotes;archaea;crenarchaeota;aeropyrum//ape	0.7	CEM//ALM//ISM
EC1.1.1.1	2-octanone	aeropyrum pernix//prokaryotes;archaea;crenarchaeota;aeropyrum//ape	0.74	CEM//ALM//ISM
EC1.1.1.1	2-pentanol	aeropyrum pernix//prokaryotes;archaea;crenarchaeota;aeropyrum//ape	0.6	CEM//ALM//ISM
EC1.1.1.1	2-pentanone	aeropyrum pernix//prokaryotes;archaea;crenarchaeota;aeropyrum//ape	0.77	CEM//ALM//ISM
EC1.1.1.1	2-pentanone	equus caballus//eukaryotes;animals;vertebrates;mammals//ecb	0.0713	CEM//ALM//ISM
EC1.1.1.1	2-propanol	aeropyrum pernix//prokaryotes;archaea;crenarchaeota;aeropyrum//ape	0.24	CEM//ALM//ISM
EC1.1.1.1	2-propanol	geobacillus stearothermophilus//prokaryotes;bacteria;firmicutes - bacilli;geobacillus//gse	287	CEM//ALM//ISM
EC1.1.1.1	2-propanol	homo sapiens//eukaryotes;animals;vertebrates;mammals//hsa	0.75	CEM//ALM//ISM
EC1.1.1.1	2-propanol	sulfolobus solfataricus//prokaryotes;archaea;crenarchaeota;sulfolobus//sso	0.45	CEM//ALM//ISM
EC1.1.1.1	3,4-dihydro-retinal	homo sapiens//eukaryotes;animals;vertebrates;mammals//hsa	1.22	CEM//ALM//ISM
EC1.1.1.1	3,4-dihydro-retinol	homo sapiens//eukaryotes;animals;vertebrates;mammals//hsa	2.5	CEM//ALM//ISM
EC1.1.1.1	3-bromobenzyl alcohol	sulfolobus solfataricus//prokaryotes;archaea;crenarchaeota;sulfolobus//sso	2	CEM//ALM//ISM
EC1.1.1.1	3-bromobenzylalcohol	sulfolobus solfataricus//prokaryotes;archaea;crenarchaeota;sulfolobus//sso	1.2	CEM//ALM//ISM
EC1.1.1.1	3-methoxybenzaldehyde	thermus thermophilus//prokaryotes;bacteria;deinococcus-thermus;thermus//tth	3.1	CEM//ALM//ISM
EC1.1.1.1	3-methoxybenzyl alcohol	sulfolobus solfataricus//prokaryotes;archaea;crenarchaeota;sulfolobus//sso	16	CEM//ALM//ISM
EC1.1.1.1	3-methoxybenzylalcohol	sulfolobus solfataricus//prokaryotes;archaea;crenarchaeota;sulfolobus//sso	1.4	CEM//ALM//ISM
EC1.1.1.1	3-methyl-1-butanol	equus caballus//eukaryotes;animals;vertebrates;mammals//ecb	0.27	CEM//ALM//ISM
EC1.1.1.1	3-methyl-cyclohexanol	sulfolobus solfataricus//prokaryotes;archaea;crenarchaeota;sulfolobus//sso	7.72	CEM//ALM//ISM
EC1.1.1.1	3-methylbutan-2-one	sulfolobus solfataricus//prokaryotes;archaea;crenarchaeota;sulfolobus//sso	1.22	CEM//ALM//ISM
EC1.1.1.1	3-methylcyclohexanone	sulfolobus acidocaldarius//prokaryotes;archaea;crenarchaeota;sulfolobus//sai	3.8	CEM//ALM//ISM
EC1.1.1.1	3-methylcyclohexanone	sulfolobus solfataricus//prokaryotes;archaea;crenarchaeota;sulfolobus//sso	2.17	CEM//ALM//ISM
EC1.1.1.1	3-oxo-5beta-androstan-17beta-ol	equus caballus//eukaryotes;animals;vertebrates;mammals//ecb	2.05	CEM//ALM//ISM
EC1.1.1.1	3-pentanol	equus caballus//eukaryotes;animals;vertebrates;mammals//ecb	2.26	CEM//ALM//ISM
EC1.1.1.1	3-pentanol	sulfolobus solfataricus//prokaryotes;archaea;crenarchaeota;sulfolobus//sso	1.5	CEM//ALM//ISM
EC1.1.1.1	3-pentanone	equus caballus//eukaryotes;animals;vertebrates;mammals//ecb	0.36	CEM//ALM//ISM
EC1.1.1.1	3-phenyl-1-propanol	homo sapiens//eukaryotes;animals;vertebrates;mammals//hsa	7.5	CEM//ALM//ISM
EC1.1.1.1	3-pyridylcarbinol	homo sapiens//eukaryotes;animals;vertebrates;mammals//hsa	0.683	CEM//ALM//ISM
EC1.1.1.1	4-bromobenzyl alcohol	sulfolobus solfataricus//prokaryotes;archaea;crenarchaeota;sulfolobus//sso	3.5	CEM//ALM//ISM
EC1.1.1.1	4-bromobenzylalcohol	sulfolobus solfataricus//prokaryotes;archaea;crenarchaeota;sulfolobus//sso	1.1	CEM//ALM//ISM
EC1.1.1.1	4-carboxybenzaldehyde	sulfolobus solfataricus//prokaryotes;archaea;crenarchaeota;sulfolobus//sso	0.7	CEM//ALM//ISM
EC1.1.1.1	4-chloroacetophenone	rhodococcus ruber//prokaryotes;bacteria;actinobacteria;rhodococcus//rrz	432	CEM//ALM//ISM
EC1.1.1.1	4-hydroxy-retinol	homo sapiens//eukaryotes;animals;vertebrates;mammals//hsa	34.2	CEM//ALM//ISM
EC1.1.1.1	4-methoxybenzaldehyde	sulfolobus solfataricus//prokaryotes;archaea;crenarchaeota;sulfolobus//sso	3.3	CEM//ALM//ISM
EC1.1.1.1	4-methoxybenzaldehyde	thermus thermophilus//prokaryotes;bacteria;deinococcus-thermus;thermus//tth	3.1	CEM//ALM//ISM
EC1.1.1.1	4-methoxybenzyl alcohol	aeropyrum pernix//prokaryotes;archaea;crenarchaeota;aeropyrum//ape	0.6	CEM//ALM//ISM
EC1.1.1.1	4-methoxybenzyl alcohol	sulfolobus solfataricus//prokaryotes;archaea;crenarchaeota;sulfolobus//sso	20.5	CEM//ALM//ISM
EC1.1.1.1	4-methoxybenzyl alcohol	thermus thermophilus//prokaryotes;bacteria;deinococcus-thermus;thermus//tth	1.6	CEM//ALM//ISM
EC1.1.1.1	4-methoxybenzylalcohol	sulfolobus solfataricus//prokaryotes;archaea;crenarchaeota;sulfolobus//sso	1.5	CEM//ALM//ISM
EC1.1.1.1	4-methoxyphenylacetone	aeropyrum pernix//prokaryotes;archaea;crenarchaeota;aeropyrum//ape	0.071	CEM//ALM//ISM
EC1.1.1.1	4-methyl-1-pentanol	equus caballus//eukaryotes;animals;vertebrates;mammals//ecb	6.7	CEM//ALM//ISM
EC1.1.1.1	4-nitrobenzaldehyde	sulfolobus solfataricus//prokaryotes;archaea;crenarchaeota;sulfolobus//sso	4.6	CEM//ALM//ISM
EC1.1.1.1	4-oxo-retinal	homo sapiens//eukaryotes;animals;vertebrates;mammals//hsa	20	CEM//ALM//ISM
EC1.1.1.1	5beta-pregnan-21-ol-3,20-dione hemisuccinate	equus caballus//eukaryotes;animals;vertebrates;mammals//ecb	0.9	CEM//ALM//ISM
EC1.1.1.1	9-cis-retinal	equus caballus//eukaryotes;animals;vertebrates;mammals//ecb	0.023	CEM//ALM//ISM
EC1.1.1.1	9-cis-retinol	equus caballus//eukaryotes;animals;vertebrates;mammals//ecb	0.025	CEM//ALM//ISM
EC1.1.1.1	acetaldehyde	equus caballus//eukaryotes;animals;vertebrates;mammals//ecb	31.8	CEM//ALM//ISM
EC1.1.1.1	acetaldehyde	geobacillus stearothermophilus//prokaryotes;bacteria;firmicutes - bacilli;geobacillus//gse	681	CEM//ALM//ISM
EC1.1.1.1	acetaldehyde	geobacillus thermodenitrificans//prokaryotes;bacteria;firmicutes - bacilli;geobacillus//gtn	404.8	CEM//ALM//ISM
EC1.1.1.1	acetaldehyde	kluyveromyces marxianus//eukaryotes;fungi;ascomycetes;saccharomycetes//kmx	283	CEM//ALM//ISM
EC1.1.1.1	acetaldehyde	natronomonas pharaonis//prokaryotes;archaea;euryarchaeota;natronomonas//nph	5.4	CEM//ALM//ISM
EC1.1.1.1	acetaldehyde	ogataea angusta//*//*	3500	CEM//ALM//ISM
EC1.1.1.1	acetaldehyde	parageobacillus thermoglucosidans//*//*	350	CEM//ALM//ISM
EC1.1.1.1	acetaldehyde	saimiri sciureus//*//*	16.7	CEM//ALM//ISM
EC1.1.1.1	acetoin	thermococcus kodakarensis//prokaryotes;archaea;euryarchaeota;thermococcus//tko	13.7	CEM//ALM//ISM
EC1.1.1.1	acetone	equus caballus//eukaryotes;animals;vertebrates;mammals//ecb	0.33	CEM//ALM//ISM
EC1.1.1.1	acetone	sulfolobus solfataricus//prokaryotes;archaea;crenarchaeota;sulfolobus//sso	0.317	CEM//ALM//ISM
EC1.1.1.1	acetophenone	rhodococcus ruber//prokaryotes;bacteria;actinobacteria;rhodococcus//rrz	288	CEM//ALM//ISM
EC1.1.1.1	all-trans retinol	mesocricetus auratus//*//*	1.9	CEM//ALM//ISM
EC1.1.1.1	all-trans-retinal	equus caballus//eukaryotes;animals;vertebrates;mammals//ecb	2.5	CEM//ALM//ISM
EC1.1.1.1	all-trans-retinal	homo sapiens//eukaryotes;animals;vertebrates;mammals//hsa	1.83	CEM//ALM//ISM
EC1.1.1.1	all-trans-retinol	equus caballus//eukaryotes;animals;vertebrates;mammals//ecb	1.55	CEM//ALM//ISM
EC1.1.1.1	all-trans-retinol	homo sapiens//eukaryotes;animals;vertebrates;mammals//hsa	0.9	CEM//ALM//ISM
EC1.1.1.1	alpha-tetralol	thermus thermophilus//prokaryotes;bacteria;deinococcus-thermus;thermus//tth	48.1	CEM//ALM//ISM
EC1.1.1.1	alpha-tetralone	thermus thermophilus//prokaryotes;bacteria;deinococcus-thermus;thermus//tth	7.7	CEM//ALM//ISM
EC1.1.1.1	anisaldehyde	sulfolobus solfataricus//prokaryotes;archaea;crenarchaeota;sulfolobus//sso	0.983	CEM//ALM//ISM
EC1.1.1.1	benzaldehyde	aeropyrum pernix//prokaryotes;archaea;crenarchaeota;aeropyrum//ape	1.22	CEM//ALM//ISM
EC1.1.1.1	benzaldehyde	equus caballus//eukaryotes;animals;vertebrates;mammals//ecb	29.5	CEM//ALM//ISM
EC1.1.1.1	benzaldehyde	sulfolobus solfataricus//prokaryotes;archaea;crenarchaeota;sulfolobus//sso	11.3	CEM//ALM//ISM
EC1.1.1.1	benzaldehyde	yokenella sp.//*//*	360	CEM//ALM//ISM
EC1.1.1.1	benzil	sulfolobus acidocaldarius//prokaryotes;archaea;crenarchaeota;sulfolobus//sai	1.6	CEM//ALM//ISM
EC1.1.1.1	benzyl alcohol	aeropyrum pernix//prokaryotes;archaea;crenarchaeota;aeropyrum//ape	1.02	CEM//ALM//ISM
EC1.1.1.1	benzyl alcohol	coturnix coturnix//*//*	2.52	CEM//ALM//ISM
EC1.1.1.1	benzyl alcohol	equus caballus//eukaryotes;animals;vertebrates;mammals//ecb	0.78	CEM//ALM//ISM
EC1.1.1.1	benzyl alcohol	geobacillus stearothermophilus//prokaryotes;bacteria;firmicutes - bacilli;geobacillus//gse	24.9	CEM//ALM//ISM
EC1.1.1.1	benzyl alcohol	homo sapiens//eukaryotes;animals;vertebrates;mammals//hsa	9.17	CEM//ALM//ISM
EC1.1.1.1	benzyl alcohol	mesocricetus auratus//*//*	1.37	CEM//ALM//ISM
EC1.1.1.1	benzyl alcohol	moraxella sp.//*//*	6.9	CEM//ALM//ISM
EC1.1.1.1	benzyl alcohol	rattus norvegicus//eukaryotes;animals;vertebrates;mammals//rno	89.7	CEM//ALM//ISM
EC1.1.1.1	benzyl alcohol	sulfolobus solfataricus//prokaryotes;archaea;crenarchaeota;sulfolobus//sso	14.5	CEM//ALM//ISM
EC1.1.1.1	benzyl alcohol	yokenella sp.//*//*	93.3	CEM//ALM//ISM
EC1.1.1.1	benzylalcohol	sulfolobus solfataricus//prokaryotes;archaea;crenarchaeota;sulfolobus//sso	1.4	CEM//ALM//ISM
EC1.1.1.1	butan-1-ol	coturnix coturnix//*//*	7.22	CEM//ALM//ISM
EC1.1.1.1	butan-1-ol	mycobacterium sp.//prokaryotes;bacteria;actinobacteria;mycobacterium//msa	2	CEM//ALM//ISM
EC1.1.1.1	butan-1-ol	sulfolobus solfataricus//prokaryotes;archaea;crenarchaeota;sulfolobus//sso	1.97	CEM//ALM//ISM
EC1.1.1.1	butan-2-ol	equus caballus//eukaryotes;animals;vertebrates;mammals//ecb	11.9	CEM//ALM//ISM
EC1.1.1.1	butan-2-ol	sulfolobus solfataricus//prokaryotes;archaea;crenarchaeota;sulfolobus//sso	3.55	CEM//ALM//ISM
EC1.1.1.1	butan-2-one	sulfolobus solfataricus//prokaryotes;archaea;crenarchaeota;sulfolobus//sso	1.93	CEM//ALM//ISM
EC1.1.1.1	butanal	mycobacterium sp.//prokaryotes;bacteria;actinobacteria;mycobacterium//msa	102	CEM//ALM//ISM
EC1.1.1.1	butanal	saccharomyces cerevisiae//eukaryotes;fungi;ascomycetes;saccharomycetes//sce	1.99	CEM//ALM//ISM
EC1.1.1.1	butanol	alligator mississippiensis//eukaryotes;animals;vertebrates;reptiles//amj	1.1	CEM//ALM//ISM
EC1.1.1.1	butanol	equus caballus//eukaryotes;animals;vertebrates;mammals//ecb	118	CEM//ALM//ISM
EC1.1.1.1	butanol	homo sapiens//eukaryotes;animals;vertebrates;mammals//hsa	34.8	CEM//ALM//ISM
EC1.1.1.1	butanol	saimiri sciureus//*//*	0.45	CEM//ALM//ISM
EC1.1.1.1	butyl alcohol	equus caballus//eukaryotes;animals;vertebrates;mammals//ecb	0.94	CEM//ALM//ISM
EC1.1.1.1	butyraldehyde	equus caballus//eukaryotes;animals;vertebrates;mammals//ecb	35.4	CEM//ALM//ISM
EC1.1.1.1	butyraldehyde	geobacillus stearothermophilus//prokaryotes;bacteria;firmicutes - bacilli;geobacillus//gse	931	CEM//ALM//ISM
EC1.1.1.1	capronaldehyde	rhodococcus ruber//prokaryotes;bacteria;actinobacteria;rhodococcus//rrz	576	CEM//ALM//ISM
EC1.1.1.1	cinnamaldehyde	geobacillus stearothermophilus//prokaryotes;bacteria;firmicutes - bacilli;geobacillus//gse	55	CEM//ALM//ISM
EC1.1.1.1	cinnamyl alcohol	equus caballus//eukaryotes;animals;vertebrates;mammals//ecb	133	CEM//ALM//ISM
EC1.1.1.1	cinnamyl alcohol	geobacillus stearothermophilus//prokaryotes;bacteria;firmicutes - bacilli;geobacillus//gse	43	CEM//ALM//ISM
EC1.1.1.1	cis-decahydro-1-naphthol	sulfolobus acidocaldarius//prokaryotes;archaea;crenarchaeota;sulfolobus//sai	0.98	CEM//ALM//ISM
EC1.1.1.1	cycloheptanol	sulfolobus acidocaldarius//prokaryotes;archaea;crenarchaeota;sulfolobus//sai	7	CEM//ALM//ISM
EC1.1.1.1	cyclohexanol	aeropyrum pernix//prokaryotes;archaea;crenarchaeota;aeropyrum//ape	0.52	CEM//ALM//ISM
EC1.1.1.1	cyclohexanol	alligator mississippiensis//eukaryotes;animals;vertebrates;reptiles//amj	0.167	CEM//ALM//ISM
EC1.1.1.1	cyclohexanol	coturnix coturnix//*//*	3.55	CEM//ALM//ISM
EC1.1.1.1	cyclohexanol	homo sapiens//eukaryotes;animals;vertebrates;mammals//hsa	0.583	CEM//ALM//ISM
EC1.1.1.1	cyclohexanol	mesocricetus auratus//*//*	8.5	CEM//ALM//ISM
EC1.1.1.1	cyclohexanol	rattus norvegicus//eukaryotes;animals;vertebrates;mammals//rno	1.75	CEM//ALM//ISM
EC1.1.1.1	cyclohexanol	sulfolobus solfataricus//prokaryotes;archaea;crenarchaeota;sulfolobus//sso	1.2	CEM//ALM//ISM
EC1.1.1.1	cyclohexanone	aeropyrum pernix//prokaryotes;archaea;crenarchaeota;aeropyrum//ape	1.27	CEM//ALM//ISM
EC1.1.1.1	cyclohexanone	equus caballus//eukaryotes;animals;vertebrates;mammals//ecb	5.9	CEM//ALM//ISM
EC1.1.1.1	cyclopentanone	sulfolobus solfataricus//prokaryotes;archaea;crenarchaeota;sulfolobus//sso	1.02	CEM//ALM//ISM
EC1.1.1.1	ethanol	aeropyrum pernix//prokaryotes;archaea;crenarchaeota;aeropyrum//ape	0.23	CEM//ALM//ISM
EC1.1.1.1	ethanol	alligator mississippiensis//eukaryotes;animals;vertebrates;reptiles//amj	0.467	CEM//ALM//ISM
EC1.1.1.1	ethanol	coturnix coturnix//*//*	6.63	CEM//ALM//ISM
EC1.1.1.1	ethanol	equus caballus//eukaryotes;animals;vertebrates;mammals//ecb	308	CEM//ALM//ISM
EC1.1.1.1	ethanol	flavobacterium frigidimaris//*//*	474.9	CEM//ALM//ISM
EC1.1.1.1	ethanol	geobacillus stearothermophilus//prokaryotes;bacteria;firmicutes - bacilli;geobacillus//gse	305	CEM//ALM//ISM
EC1.1.1.1	ethanol	geobacillus thermodenitrificans//prokaryotes;bacteria;firmicutes - bacilli;geobacillus//gtn	638.7	CEM//ALM//ISM
EC1.1.1.1	ethanol	homo sapiens//eukaryotes;animals;vertebrates;mammals//hsa	30.7	CEM//ALM//ISM
EC1.1.1.1	ethanol	kluyveromyces marxianus//eukaryotes;fungi;ascomycetes;saccharomycetes//kmx	158	CEM//ALM//ISM
EC1.1.1.1	ethanol	mesocricetus auratus//*//*	9.58	CEM//ALM//ISM
EC1.1.1.1	ethanol	mus musculus//eukaryotes;animals;vertebrates;mammals//mmu	215	CEM//ALM//ISM
EC1.1.1.1	ethanol	natronomonas pharaonis//prokaryotes;archaea;euryarchaeota;natronomonas//nph	8.2	CEM//ALM//ISM
EC1.1.1.1	ethanol	ogataea angusta//*//*	3000	CEM//ALM//ISM
EC1.1.1.1	ethanol	picrophilus torridus//prokaryotes;archaea;euryarchaeota;picrophilus//pto	0.00086	CEM//ALM//ISM
EC1.1.1.1	ethanol	rattus norvegicus//eukaryotes;animals;vertebrates;mammals//rno	62.7	CEM//ALM//ISM
EC1.1.1.1	ethanol	saccharomyces cerevisiae//eukaryotes;fungi;ascomycetes;saccharomycetes//sce	895.4	CEM//ALM//ISM
EC1.1.1.1	ethanol	saimiri sciureus//*//*	0.567	CEM//ALM//ISM
EC1.1.1.1	ethanol	sulfolobus solfataricus//prokaryotes;archaea;crenarchaeota;sulfolobus//sso	3.1	CEM//ALM//ISM
EC1.1.1.1	ethyl 3-methyl-2-oxobutyrate	sulfolobus acidocaldarius//prokaryotes;archaea;crenarchaeota;sulfolobus//sai	26	CEM//ALM//ISM
EC1.1.1.1	ethyl benzoylformate	sulfolobus acidocaldarius//prokaryotes;archaea;crenarchaeota;sulfolobus//sai	2.35	CEM//ALM//ISM
EC1.1.1.1	ethyl benzoylformate	thermus thermophilus//prokaryotes;bacteria;deinococcus-thermus;thermus//tth	50.1	CEM//ALM//ISM
EC1.1.1.1	ethyl oxo(phenyl)acetate	thermus thermophilus//prokaryotes;bacteria;deinococcus-thermus;thermus//tth	50.1	CEM//ALM//ISM
EC1.1.1.1	ethyl pyruvate	carboxydothermus hydrogenoformans//prokaryotes;bacteria;firmicutes - clostridia;carboxydothermus//chy	3.97	CEM//ALM//ISM
EC1.1.1.1	ethylene glycol	homo sapiens//eukaryotes;animals;vertebrates;mammals//hsa	0.75	CEM//ALM//ISM
EC1.1.1.1	ethylene glycol	pseudomonas aeruginosa//prokaryotes;bacteria;gammaproteobacteria - others;pseudomonas//pae	4.5	CEM//ALM//ISM
EC1.1.1.1	formaldehyde	saccharomyces cerevisiae//eukaryotes;fungi;ascomycetes;saccharomycetes//sce	1.28	CEM//ALM//ISM
EC1.1.1.1	furfural	saccharomyces cerevisiae//eukaryotes;fungi;ascomycetes;saccharomycetes//sce	1.58	CEM//ALM//ISM
EC1.1.1.1	glycolaldehyde	saccharomyces cerevisiae//eukaryotes;fungi;ascomycetes;saccharomycetes//sce	18.65	CEM//ALM//ISM
EC1.1.1.1	hexaldehyde	equus caballus//eukaryotes;animals;vertebrates;mammals//ecb	56.6	CEM//ALM//ISM
EC1.1.1.1	hexanol	alligator mississippiensis//eukaryotes;animals;vertebrates;reptiles//amj	0.167	CEM//ALM//ISM
EC1.1.1.1	hexanol	equus caballus//eukaryotes;animals;vertebrates;mammals//ecb	29.6	CEM//ALM//ISM
EC1.1.1.1	hexanol	homo sapiens//eukaryotes;animals;vertebrates;mammals//hsa	19.5	CEM//ALM//ISM
EC1.1.1.1	hexanol	mus musculus//eukaryotes;animals;vertebrates;mammals//mmu	86.5	CEM//ALM//ISM
EC1.1.1.1	hexyl alcohol	equus caballus//eukaryotes;animals;vertebrates;mammals//ecb	0.99	CEM//ALM//ISM
EC1.1.1.1	isatin	sulfolobus acidocaldarius//prokaryotes;archaea;crenarchaeota;sulfolobus//sai	22	CEM//ALM//ISM
EC1.1.1.1	isoborneol	sulfolobus acidocaldarius//prokaryotes;archaea;crenarchaeota;sulfolobus//sai	16.6	CEM//ALM//ISM
EC1.1.1.1	isobutyraldehyde	sulfolobus solfataricus//prokaryotes;archaea;crenarchaeota;sulfolobus//sso	29	CEM//ALM//ISM
EC1.1.1.1	isopropanol	equus caballus//eukaryotes;animals;vertebrates;mammals//ecb	0.58	CEM//ALM//ISM
EC1.1.1.1	methanol	alligator mississippiensis//eukaryotes;animals;vertebrates;reptiles//amj	0.05	CEM//ALM//ISM
EC1.1.1.1	methanol	homo sapiens//eukaryotes;animals;vertebrates;mammals//hsa	0.102	CEM//ALM//ISM
EC1.1.1.1	methanol	saimiri sciureus//*//*	0.217	CEM//ALM//ISM
EC1.1.1.1	methanol	sulfolobus solfataricus//prokaryotes;archaea;crenarchaeota;sulfolobus//sso	3.1	CEM//ALM//ISM
EC1.1.1.1	methyl benzoylformate	sulfolobus acidocaldarius//prokaryotes;archaea;crenarchaeota;sulfolobus//sai	6.2	CEM//ALM//ISM
EC1.1.1.1	methyl o-chlorobenzoylformate	sulfolobus acidocaldarius//prokaryotes;archaea;crenarchaeota;sulfolobus//sai	9.2	CEM//ALM//ISM
EC1.1.1.1	methyl oxo(phenyl)acetate	thermus thermophilus//prokaryotes;bacteria;deinococcus-thermus;thermus//tth	38.1	CEM//ALM//ISM
EC1.1.1.1	methylbenzoylformate	thermus thermophilus//prokaryotes;bacteria;deinococcus-thermus;thermus//tth	38.1	CEM//ALM//ISM
EC1.1.1.1	methylcrotonyl alcohol	mesocricetus auratus//*//*	8.58	CEM//ALM//ISM
EC1.1.1.1	n-butanol	geobacillus stearothermophilus//prokaryotes;bacteria;firmicutes - bacilli;geobacillus//gse	195	CEM//ALM//ISM
EC1.1.1.1	n-butanol	mesocricetus auratus//*//*	7.18	CEM//ALM//ISM
EC1.1.1.1	n-hexanol	mesocricetus auratus//*//*	4.08	CEM//ALM//ISM
EC1.1.1.1	nad+	aeropyrum pernix//prokaryotes;archaea;crenarchaeota;aeropyrum//ape	0.4	CEM//ALM//ISM
EC1.1.1.1	nad+	coturnix coturnix//*//*	6.18	CEM//ALM//ISM
EC1.1.1.1	nad+	geobacillus stearothermophilus//prokaryotes;bacteria;firmicutes - bacilli;geobacillus//gse	34.2	CEM//ALM//ISM
EC1.1.1.1	nad+	geobacillus thermodenitrificans//prokaryotes;bacteria;firmicutes - bacilli;geobacillus//gtn	443.1	CEM//ALM//ISM
EC1.1.1.1	nad+	homo sapiens//eukaryotes;animals;vertebrates;mammals//hsa	0.717	CEM//ALM//ISM
EC1.1.1.1	nad+	mesocricetus auratus//*//*	7.75	CEM//ALM//ISM
EC1.1.1.1	nad+	mycobacterium sp.//prokaryotes;bacteria;actinobacteria;mycobacterium//msa	1	CEM//ALM//ISM
EC1.1.1.1	nad+	sulfolobus acidocaldarius//prokaryotes;archaea;crenarchaeota;sulfolobus//sai	19.3	CEM//ALM//ISM
EC1.1.1.1	nad+	sulfolobus solfataricus//prokaryotes;archaea;crenarchaeota;sulfolobus//sso	18.5	CEM//ALM//ISM
EC1.1.1.1	nad+	thermococcus kodakarensis//prokaryotes;archaea;euryarchaeota;thermococcus//tko	30.8	CEM//ALM//ISM
EC1.1.1.1	nad+	thermus thermophilus//prokaryotes;bacteria;deinococcus-thermus;thermus//tth	0.84	CEM//ALM//ISM
EC1.1.1.1	nadh	aeropyrum pernix//prokaryotes;archaea;crenarchaeota;aeropyrum//ape	0.41	CEM//ALM//ISM
EC1.1.1.1	nadh	coturnix coturnix//*//*	8.88	CEM//ALM//ISM
EC1.1.1.1	nadh	geobacillus stearothermophilus//prokaryotes;bacteria;firmicutes - bacilli;geobacillus//gse	326	CEM//ALM//ISM
EC1.1.1.1	nadh	geobacillus thermodenitrificans//prokaryotes;bacteria;firmicutes - bacilli;geobacillus//gtn	1646	CEM//ALM//ISM
EC1.1.1.1	nadh	mycobacterium sp.//prokaryotes;bacteria;actinobacteria;mycobacterium//msa	153	CEM//ALM//ISM
EC1.1.1.1	nadh	sulfolobus acidocaldarius//prokaryotes;archaea;crenarchaeota;sulfolobus//sai	26.2	CEM//ALM//ISM
EC1.1.1.1	nadh	sulfolobus solfataricus//prokaryotes;archaea;crenarchaeota;sulfolobus//sso	10.3	CEM//ALM//ISM
EC1.1.1.1	nadh	thermococcus kodakarensis//prokaryotes;archaea;euryarchaeota;thermococcus//tko	17.3	CEM//ALM//ISM
EC1.1.1.1	nadh	thermus thermophilus//prokaryotes;bacteria;deinococcus-thermus;thermus//tth	52.4	CEM//ALM//ISM
EC1.1.1.1	nadp+	geobacillus thermodenitrificans//prokaryotes;bacteria;firmicutes - bacilli;geobacillus//gtn	283.1	CEM//ALM//ISM
EC1.1.1.1	nadp+	thermococcus kodakarensis//prokaryotes;archaea;euryarchaeota;thermococcus//tko	30	CEM//ALM//ISM
EC1.1.1.1	nadp+	yokenella sp.//*//*	194	CEM//ALM//ISM
EC1.1.1.1	nadph	geobacillus thermodenitrificans//prokaryotes;bacteria;firmicutes - bacilli;geobacillus//gtn	4808	CEM//ALM//ISM
EC1.1.1.1	nadph	yokenella sp.//*//*	433	CEM//ALM//ISM
EC1.1.1.1	octan-1-ol	coturnix coturnix//*//*	1.85	CEM//ALM//ISM
EC1.1.1.1	octanal	coturnix coturnix//*//*	17	CEM//ALM//ISM
EC1.1.1.1	octanal	geobacillus thermodenitrificans//prokaryotes;bacteria;firmicutes - bacilli;geobacillus//gtn	518.4	CEM//ALM//ISM
EC1.1.1.1	octanal	homo sapiens//eukaryotes;animals;vertebrates;mammals//hsa	3.33	CEM//ALM//ISM
EC1.1.1.1	octanol	alligator mississippiensis//eukaryotes;animals;vertebrates;reptiles//amj	0.15	CEM//ALM//ISM
EC1.1.1.1	octanol	homo sapiens//eukaryotes;animals;vertebrates;mammals//hsa	8.33	CEM//ALM//ISM
EC1.1.1.1	octanol	scyliorhinus canicula//*//*	3.17	CEM//ALM//ISM
EC1.1.1.1	p-nitrophenyl octanoate	equus caballus//eukaryotes;animals;vertebrates;mammals//ecb	0.24	CEM//ALM//ISM
EC1.1.1.1	pentan-1-ol	coturnix coturnix//*//*	2.92	CEM//ALM//ISM
EC1.1.1.1	pentan-3-ol	sulfolobus solfataricus//prokaryotes;archaea;crenarchaeota;sulfolobus//sso	2.92	CEM//ALM//ISM
EC1.1.1.1	pentan2-ol	sulfolobus solfataricus//prokaryotes;archaea;crenarchaeota;sulfolobus//sso	3.82	CEM//ALM//ISM
EC1.1.1.1	pentanol	equus caballus//eukaryotes;animals;vertebrates;mammals//ecb	56.2	CEM//ALM//ISM
EC1.1.1.1	pentanol	homo sapiens//eukaryotes;animals;vertebrates;mammals//hsa	16	CEM//ALM//ISM
EC1.1.1.1	pentanol	saimiri sciureus//*//*	0.333	CEM//ALM//ISM
EC1.1.1.1	phenylacetaldehyde	rhodococcus ruber//prokaryotes;bacteria;actinobacteria;rhodococcus//rrz	303	CEM//ALM//ISM
EC1.1.1.1	propan-1-ol	sulfolobus solfataricus//prokaryotes;archaea;crenarchaeota;sulfolobus//sso	4.03	CEM//ALM//ISM
EC1.1.1.1	propan-2-ol	equus caballus//eukaryotes;animals;vertebrates;mammals//ecb	53.1	CEM//ALM//ISM
EC1.1.1.1	propan-2-ol	sulfolobus solfataricus//prokaryotes;archaea;crenarchaeota;sulfolobus//sso	6.92	CEM//ALM//ISM
EC1.1.1.1	propanal	saccharomyces cerevisiae//eukaryotes;fungi;ascomycetes;saccharomycetes//sce	0.73	CEM//ALM//ISM
EC1.1.1.1	propanol	homo sapiens//eukaryotes;animals;vertebrates;mammals//hsa	17.2	CEM//ALM//ISM
EC1.1.1.1	propionaldehyde	equus caballus//eukaryotes;animals;vertebrates;mammals//ecb	41.9	CEM//ALM//ISM
EC1.1.1.1	propyl alcohol	equus caballus//eukaryotes;animals;vertebrates;mammals//ecb	1.17	CEM//ALM//ISM
EC1.1.1.1	retinol	homo sapiens//eukaryotes;animals;vertebrates;mammals//hsa	0.11	CEM//ALM//ISM
EC1.1.1.1	tert-butyl acetoacetate	aeropyrum pernix//prokaryotes;archaea;crenarchaeota;aeropyrum//ape	0.072	CEM//ALM//ISM
EC1.1.1.1	tetralin-1-ol	sulfolobus acidocaldarius//prokaryotes;archaea;crenarchaeota;sulfolobus//sai	9.6	CEM//ALM//ISM
EC1.1.1.1	trans-cinnamaldehyde	sulfolobus solfataricus//prokaryotes;archaea;crenarchaeota;sulfolobus//sso	2.1	CEM//ALM//ISM
EC1.1.1.1	tryptophol	homo sapiens//eukaryotes;animals;vertebrates;mammals//hsa	1.83	CEM//ALM//ISM
EC1.1.1.1	valeraldehyde	rhodococcus ruber//prokaryotes;bacteria;actinobacteria;rhodococcus//rrz	528	CEM//ALM//ISM
EC1.1.1.1	vanillyl alcohol	homo sapiens//eukaryotes;animals;vertebrates;mammals//hsa	8.67	CEM//ALM//ISM
EC1.1.1.1	*	acetobacter pasteurianus//prokaryotes;bacteria;alphaproteobacteria;acetobacter//apt	1293.5	CEM//ALM//ISM
EC1.1.1.1	*	candida maris//*//*	27.554	CEM//ALM//ISM
EC1.1.1.1	*	candida sp.//*//*	147.9	CEM//ALM//ISM
EC1.1.1.1	*	citrobacter sp.//prokaryotes;bacteria;gammaproteobacteria - enterobacteria;citrobacter//cif	11.3333	CEM//ALM//ISM
EC1.1.1.1	*	desulfovibrio gigas//prokaryotes;bacteria;deltaproteobacteria;desulfovibrio//dgg	169.6	CEM//ALM//ISM
EC1.1.1.1	*	devosia riboflavina//*//*	3.016	CEM//ALM//ISM
EC1.1.1.1	*	drosophila melanogaster//eukaryotes;animals;arthropods;insects//dme	50.9667	CEM//ALM//ISM
EC1.1.1.1	*	entamoeba histolytica//eukaryotes;protists;amoebozoa;entamoeba//ehi	0.1472	CEM//ALM//ISM
EC1.1.1.1	*	fragaria x ananassa//*//*	1.04167	CEM//ALM//ISM
EC1.1.1.1	*	leifsonia sp.//*//*	18.8833	CEM//ALM//ISM
EC1.1.1.1	*	methylobacterium extorquens//prokaryotes;bacteria;alphaproteobacteria;methylobacterium//mex	1.725	CEM//ALM//ISM
EC1.1.1.1	*	meyerozyma guilliermondii//eukaryotes;fungi;ascomycetes;saccharomycetes//pgu	200.387	CEM//ALM//ISM
EC1.1.1.1	*	oenococcus oeni//prokaryotes;bacteria;firmicutes - bacilli;oenococcus//ooe	1.35667	CEM//ALM//ISM
EC1.1.1.1	*	oryctolagus cuniculus//eukaryotes;animals;vertebrates;mammals//ocu	3.34008	CEM//ALM//ISM
EC1.1.1.1	*	petroselinum crispum//*//*	19.4593	CEM//ALM//ISM
EC1.1.1.1	*	pyrococcus furiosus//prokaryotes;archaea;euryarchaeota;pyrococcus//pfu	270	CEM//ALM//ISM
EC1.1.1.1	*	saara hardwickii//*//*	0.413333	CEM//ALM//ISM
EC1.1.1.1	*	sporotrichum pulverulentum//*//*	575.813	CEM//ALM//ISM
EC1.1.1.1	*	sulfolobus sp.//prokaryotes;archaea;crenarchaeota;sulfolobus//sula	6.72	CEM//ALM//ISM
EC1.1.1.1	*	sulfolobus tokodaii//prokaryotes;archaea;crenarchaeota;sulfolobus//sto	2.527	CEM//ALM//ISM
EC1.1.1.1	*	thermoanaerobacter ethanolicus//*//*	4.33333	CEM//ALM//ISM
EC1.1.1.1	*	thermomicrobium roseum//prokaryotes;bacteria;chloroflexi;thermomicrobium//tro	1.87733	CEM//ALM//ISM
EC1.1.1.1	*	thermoplasma acidophilum//prokaryotes;archaea;euryarchaeota;thermoplasma//tac	377.325	CEM//ALM//ISM
EC1.1.1.1	*	thermus sp.//prokaryotes;bacteria;deinococcus-thermus;thermus//thc	13.7333	CEM//ALM//ISM
EC1.1.1.1	*	triticum monococcum//*//*	108073	CEM//ALM//ISM
EC1.1.1.1	*	zea mays//eukaryotes;plants;monocots;grass family//zma	81.6667	CEM//ALM//ISM
EC1.1.1.1	*	zymomonas mobilis//prokaryotes;bacteria;alphaproteobacteria;zymomonas//zmo	1135.83	CEM//ALM//ISM
EC1.1.1.10	acetoin	cavia porcellus//*//*	6.9	CEM
EC1.1.1.10	acetoin	homo sapiens//eukaryotes;animals;vertebrates;mammals//hsa	0.65	CEM
EC1.1.1.10	acetoin	mesocricetus auratus//*//*	6.9	CEM
EC1.1.1.10	acetoin	mus musculus//eukaryotes;animals;vertebrates;mammals//mmu	3	CEM
EC1.1.1.10	acetoin	rattus norvegicus//eukaryotes;animals;vertebrates;mammals//rno	6.9	CEM
EC1.1.1.10	d-erythrose	caenorhabditis elegans//eukaryotes;animals;nematodes//cel	1.8	CEM
EC1.1.1.10	d-erythrose	cavia porcellus//*//*	2	CEM
EC1.1.1.10	d-erythrose	homo sapiens//eukaryotes;animals;vertebrates;mammals//hsa	0.43	CEM
EC1.1.1.10	d-erythrose	mesocricetus auratus//*//*	23	CEM
EC1.1.1.10	d-erythrose	mus musculus//eukaryotes;animals;vertebrates;mammals//mmu	18	CEM
EC1.1.1.10	d-erythrose	rattus norvegicus//eukaryotes;animals;vertebrates;mammals//rno	18	CEM
EC1.1.1.10	d-ribulose	cavia porcellus//*//*	7.8	CEM
EC1.1.1.10	d-ribulose	homo sapiens//eukaryotes;animals;vertebrates;mammals//hsa	0.52	CEM
EC1.1.1.10	d-ribulose	mesocricetus auratus//*//*	31	CEM
EC1.1.1.10	d-ribulose	mus musculus//eukaryotes;animals;vertebrates;mammals//mmu	26	CEM
EC1.1.1.10	d-ribulose	neurospora crassa//eukaryotes;fungi;ascomycetes;sordariomycetes//ncr	119	CEM
EC1.1.1.10	d-ribulose	rattus norvegicus//eukaryotes;animals;vertebrates;mammals//rno	19	CEM
EC1.1.1.10	d-ribulose	trichoderma reesei//eukaryotes;fungi;ascomycetes;sordariomycetes//tre	8.24	CEM
EC1.1.1.10	d-sorbitol	trichoderma reesei//eukaryotes;fungi;ascomycetes;sordariomycetes//tre	1.8	CEM
EC1.1.1.10	d-threitol	cavia porcellus//*//*	15	CEM
EC1.1.1.10	d-threitol	homo sapiens//eukaryotes;animals;vertebrates;mammals//hsa	0.48	CEM
EC1.1.1.10	d-threitol	mesocricetus auratus//*//*	16	CEM
EC1.1.1.10	d-threitol	mus musculus//eukaryotes;animals;vertebrates;mammals//mmu	16	CEM
EC1.1.1.10	d-threitol	rattus norvegicus//eukaryotes;animals;vertebrates;mammals//rno	12	CEM
EC1.1.1.10	d-threose	caenorhabditis elegans//eukaryotes;animals;nematodes//cel	2.32	CEM
EC1.1.1.10	d-threose	cavia porcellus//*//*	32	CEM
EC1.1.1.10	d-threose	homo sapiens//eukaryotes;animals;vertebrates;mammals//hsa	0.82	CEM
EC1.1.1.10	d-threose	mesocricetus auratus//*//*	31	CEM
EC1.1.1.10	d-threose	mus musculus//eukaryotes;animals;vertebrates;mammals//mmu	23	CEM
EC1.1.1.10	d-threose	rattus norvegicus//eukaryotes;animals;vertebrates;mammals//rno	2	CEM
EC1.1.1.10	d-xylulose	caenorhabditis elegans//eukaryotes;animals;nematodes//cel	1.22	CEM
EC1.1.1.10	d-xylulose	cavia porcellus//*//*	19	CEM
EC1.1.1.10	d-xylulose	homo sapiens//eukaryotes;animals;vertebrates;mammals//hsa	0.1	CEM
EC1.1.1.10	d-xylulose	mesocricetus auratus//*//*	6.9	CEM
EC1.1.1.10	d-xylulose	mus musculus//eukaryotes;animals;vertebrates;mammals//mmu	7.4	CEM
EC1.1.1.10	d-xylulose	rattus norvegicus//eukaryotes;animals;vertebrates;mammals//rno	18	CEM
EC1.1.1.10	diacetyl	cavia porcellus//*//*	24	CEM
EC1.1.1.10	diacetyl	homo sapiens//eukaryotes;animals;vertebrates;mammals//hsa	1.6	CEM
EC1.1.1.10	diacetyl	mesocricetus auratus//*//*	30	CEM
EC1.1.1.10	diacetyl	mus musculus//eukaryotes;animals;vertebrates;mammals//mmu	41	CEM
EC1.1.1.10	diacetyl	rattus norvegicus//eukaryotes;animals;vertebrates;mammals//rno	25	CEM
EC1.1.1.10	dihydroxyacetone	cavia porcellus//*//*	3.8	CEM
EC1.1.1.10	dihydroxyacetone	homo sapiens//eukaryotes;animals;vertebrates;mammals//hsa	0.23	CEM
EC1.1.1.10	dihydroxyacetone	mesocricetus auratus//*//*	8.7	CEM
EC1.1.1.10	dihydroxyacetone	mus musculus//eukaryotes;animals;vertebrates;mammals//mmu	3.3	CEM
EC1.1.1.10	dihydroxyacetone	rattus norvegicus//eukaryotes;animals;vertebrates;mammals//rno	5.1	CEM
EC1.1.1.10	dl-glyceraldehyde	cavia porcellus//*//*	20	CEM
EC1.1.1.10	dl-glyceraldehyde	homo sapiens//eukaryotes;animals;vertebrates;mammals//hsa	0.52	CEM
EC1.1.1.10	dl-glyceraldehyde	mesocricetus auratus//*//*	22	CEM
EC1.1.1.10	dl-glyceraldehyde	mus musculus//eukaryotes;animals;vertebrates;mammals//mmu	24	CEM
EC1.1.1.10	dl-glyceraldehyde	rattus norvegicus//eukaryotes;animals;vertebrates;mammals//rno	21	CEM
EC1.1.1.10	l-erythrulose	caenorhabditis elegans//eukaryotes;animals;nematodes//cel	3.32	CEM
EC1.1.1.10	l-erythrulose	cavia porcellus//*//*	24	CEM
EC1.1.1.10	l-erythrulose	homo sapiens//eukaryotes;animals;vertebrates;mammals//hsa	0.6	CEM
EC1.1.1.10	l-erythrulose	mesocricetus auratus//*//*	25	CEM
EC1.1.1.10	l-erythrulose	mus musculus//eukaryotes;animals;vertebrates;mammals//mmu	23	CEM
EC1.1.1.10	l-erythrulose	rattus norvegicus//eukaryotes;animals;vertebrates;mammals//rno	25	CEM
EC1.1.1.10	l-ribulose	caenorhabditis elegans//eukaryotes;animals;nematodes//cel	0.49	CEM
EC1.1.1.10	l-threose	cavia porcellus//*//*	27	CEM
EC1.1.1.10	l-threose	homo sapiens//eukaryotes;animals;vertebrates;mammals//hsa	0.52	CEM
EC1.1.1.10	l-threose	mesocricetus auratus//*//*	23	CEM
EC1.1.1.10	l-threose	mus musculus//eukaryotes;animals;vertebrates;mammals//mmu	16	CEM
EC1.1.1.10	l-threose	rattus norvegicus//eukaryotes;animals;vertebrates;mammals//rno	16	CEM
EC1.1.1.10	l-xylulose	caenorhabditis elegans//eukaryotes;animals;nematodes//cel	4.98	CEM
EC1.1.1.10	l-xylulose	cavia porcellus//*//*	37	CEM
EC1.1.1.10	l-xylulose	homo sapiens//eukaryotes;animals;vertebrates;mammals//hsa	0.65	CEM
EC1.1.1.10	l-xylulose	mesocricetus auratus//*//*	3	CEM
EC1.1.1.10	l-xylulose	mus musculus//eukaryotes;animals;vertebrates;mammals//mmu	37	CEM
EC1.1.1.10	l-xylulose	rattus norvegicus//eukaryotes;animals;vertebrates;mammals//rno	39	CEM
EC1.1.1.10	l-xylulose	trichoderma reesei//eukaryotes;fungi;ascomycetes;sordariomycetes//tre	11.4	CEM
EC1.1.1.10	nad+	homo sapiens//eukaryotes;animals;vertebrates;mammals//hsa	1.5	CEM
EC1.1.1.10	nad+	mesocricetus auratus//*//*	44	CEM
EC1.1.1.10	nad+	mus musculus//eukaryotes;animals;vertebrates;mammals//mmu	55	CEM
EC1.1.1.10	nad+	rattus norvegicus//eukaryotes;animals;vertebrates;mammals//rno	41	CEM
EC1.1.1.10	nadh	cavia porcellus//*//*	76	CEM
EC1.1.1.10	nadh	homo sapiens//eukaryotes;animals;vertebrates;mammals//hsa	3.8	CEM
EC1.1.1.10	nadh	mesocricetus auratus//*//*	2	CEM
EC1.1.1.10	nadh	mus musculus//eukaryotes;animals;vertebrates;mammals//mmu	41	CEM
EC1.1.1.10	nadh	rattus norvegicus//eukaryotes;animals;vertebrates;mammals//rno	23	CEM
EC1.1.1.10	nadp+	cavia porcellus//*//*	23	CEM
EC1.1.1.10	nadp+	homo sapiens//eukaryotes;animals;vertebrates;mammals//hsa	0.65	CEM
EC1.1.1.10	nadp+	mesocricetus auratus//*//*	26	CEM
EC1.1.1.10	nadp+	mus musculus//eukaryotes;animals;vertebrates;mammals//mmu	15	CEM
EC1.1.1.10	nadp+	rattus norvegicus//eukaryotes;animals;vertebrates;mammals//rno	10	CEM
EC1.1.1.10	nadph	cavia porcellus//*//*	26	CEM
EC1.1.1.10	nadph	homo sapiens//eukaryotes;animals;vertebrates;mammals//hsa	1.5	CEM
EC1.1.1.10	nadph	mesocricetus auratus//*//*	27	CEM
EC1.1.1.10	nadph	mus musculus//eukaryotes;animals;vertebrates;mammals//mmu	34	CEM
EC1.1.1.10	nadph	rattus norvegicus//eukaryotes;animals;vertebrates;mammals//rno	25	CEM
EC1.1.1.10	nadph	trichoderma reesei//eukaryotes;fungi;ascomycetes;sordariomycetes//tre	7.75	CEM
EC1.1.1.10	xylitol	cavia porcellus//*//*	20	CEM
EC1.1.1.10	xylitol	homo sapiens//eukaryotes;animals;vertebrates;mammals//hsa	0.6	CEM
EC1.1.1.10	xylitol	mesocricetus auratus//*//*	2	CEM
EC1.1.1.10	xylitol	mus musculus//eukaryotes;animals;vertebrates;mammals//mmu	17	CEM
EC1.1.1.10	xylitol	neurospora crassa//eukaryotes;fungi;ascomycetes;sordariomycetes//ncr	5.6	CEM
EC1.1.1.10	xylitol	rattus norvegicus//eukaryotes;animals;vertebrates;mammals//rno	10	CEM
EC1.1.1.10	xylitol	trichoderma reesei//eukaryotes;fungi;ascomycetes;sordariomycetes//tre	1	CEM
EC1.1.1.10	*	aspergillus niger//eukaryotes;fungi;ascomycetes;eurotiomycetes//ang	833.333	CEM
EC1.1.1.10	*	pantoea ananatis//prokaryotes;bacteria;gammaproteobacteria - enterobacteria;pantoea//pam	0.521333	CEM
EC1.1.1.100	acetoacetyl-coa	cupriavidus necator//prokaryotes;bacteria;betaproteobacteria;cupriavidus//cnc	102	ALM//ISM
EC1.1.1.100	acetoacetyl-coa	mycobacterium tuberculosis//prokaryotes;bacteria;actinobacteria;mycobacterium//mtu	7	ALM//ISM
EC1.1.1.100	acetoacetyl-coa	plasmodium falciparum//eukaryotes;protists;alveolates;apicomplexans//pfa	265	ALM//ISM
EC1.1.1.100	acetoacetyl-coa	saccharomyces cerevisiae//eukaryotes;fungi;ascomycetes;saccharomycetes//sce	117.5	ALM//ISM
EC1.1.1.100	acetoacetyl-coa	streptococcus pneumoniae//prokaryotes;bacteria;firmicutes - bacilli;streptococcus//spn	11	ALM//ISM
EC1.1.1.100	ethyl acetoacetate	escherichia coli//prokaryotes;bacteria;gammaproteobacteria - enterobacteria;escherichia//eco	0.3	ALM//ISM
EC1.1.1.100	nadph	cupriavidus necator//prokaryotes;bacteria;betaproteobacteria;cupriavidus//cnc	102	ALM//ISM
EC1.1.1.100	nadph	escherichia coli//prokaryotes;bacteria;gammaproteobacteria - enterobacteria;escherichia//eco	0.59	ALM//ISM
EC1.1.1.100	nadph	mycobacterium tuberculosis//prokaryotes;bacteria;actinobacteria;mycobacterium//mtu	7	ALM//ISM
EC1.1.1.100	nadph	plasmodium falciparum//eukaryotes;protists;alveolates;apicomplexans//pfa	344.7	ALM//ISM
EC1.1.1.100	nadph	saccharomyces cerevisiae//eukaryotes;fungi;ascomycetes;saccharomycetes//sce	117.5	ALM//ISM
EC1.1.1.100	nadph	streptococcus pneumoniae//prokaryotes;bacteria;firmicutes - bacilli;streptococcus//spn	11	ALM//ISM
EC1.1.1.100	*	brassica napus//eukaryotes;plants;eudicots;mustard family//bna	272000	ALM//ISM
EC1.1.1.100	*	cuphea lanceolata//*//*	81180	ALM//ISM
EC1.1.1.100	*	persea americana//*//*	20368.8	ALM//ISM
EC1.1.1.100	*	spinacia oleracea//eukaryotes;plants;eudicots;amaranth family//soe	12.8525	ALM//ISM
EC1.1.1.100	*	synechococcus elongatus pcc 7942//*//*	65.093	ALM//ISM
EC1.1.1.101	nadph	cavia porcellus//*//*	100	ALM
EC1.1.1.101	*	saccharomyces cerevisiae//eukaryotes;fungi;ascomycetes;saccharomycetes//sce	0.0021615	ALM
EC1.1.1.102	3-dehydrosphinganine	candida albicans//eukaryotes;fungi;ascomycetes;saccharomycetes//cal	1.07	ALM
EC1.1.1.103	l-threonine	cupriavidus necator//prokaryotes;bacteria;betaproteobacteria;cupriavidus//cnc	50	ALM
EC1.1.1.103	l-threonine	escherichia coli k-12//prokaryotes;bacteria;gammaproteobacteria - enterobacteria;escherichia//eco	135	ALM
EC1.1.1.103	l-threonine	mus musculus//eukaryotes;animals;vertebrates;mammals//mmu	47.3	ALM
EC1.1.1.103	l-threonine	pyrococcus horikoshii//prokaryotes;archaea;euryarchaeota;pyrococcus//pho	551.7	ALM
EC1.1.1.103	l-threonine	sus scrofa//eukaryotes;animals;vertebrates;mammals//ssc	23.3	ALM
EC1.1.1.103	nad+	cupriavidus necator//prokaryotes;bacteria;betaproteobacteria;cupriavidus//cnc	38	ALM
EC1.1.1.103	nad+	pyrococcus horikoshii//prokaryotes;archaea;euryarchaeota;pyrococcus//pho	551.7	ALM
EC1.1.1.103	*	acetoanaerobium sticklandii//prokaryotes;bacteria;firmicutes - clostridia;acetoanaerobium//cst	312	ALM
EC1.1.1.103	*	capra hircus//eukaryotes;animals;vertebrates;mammals//chx	12.5342	ALM
EC1.1.1.103	*	cytophaga sp.//prokaryotes;bacteria;bacteroidetes;capnocytophaga//col	1672.63	ALM
EC1.1.1.103	*	gallus gallus//eukaryotes;animals;vertebrates;birds//gga	27749.3	ALM
EC1.1.1.105	all-trans-retinal	kangiella koreensis//prokaryotes;bacteria;gammaproteobacteria - others;kangiella//kko	0.028	ISM
EC1.1.1.105	all-trans-retinol	homo sapiens//eukaryotes;animals;vertebrates;mammals//hsa	0.02	ISM
EC1.1.1.107	d-arabinose	microbacterium luteolum//*//*	175	ISM
EC1.1.1.107	l-fucose	microbacterium luteolum//*//*	125	ISM
EC1.1.1.107	l-xylose	microbacterium luteolum//*//*	214	ISM
EC1.1.1.107	nad+	mesorhizobium loti//prokaryotes;bacteria;alphaproteobacteria;mesorhizobium//mln	136	ISM
EC1.1.1.107	pyridoxal	mesorhizobium loti//prokaryotes;bacteria;alphaproteobacteria;mesorhizobium//mln	149	ISM
EC1.1.1.107	pyridoxal	microbacterium luteolum//*//*	59.2	ISM
EC1.1.1.108	carnitine	rhizobium sp.//prokaryotes;bacteria;alphaproteobacteria;mesorhizobium//meso	11.77	Others
EC1.1.1.108	carnitine	xanthomonas translucens//prokaryotes;bacteria;gammaproteobacteria - others;xanthomonas//xtn	1.97	Others
EC1.1.1.108	*	agrobacterium sp.//prokaryotes;bacteria;alphaproteobacteria;agrobacterium//agr	31.825	Others
EC1.1.1.108	*	pseudomonas putida//prokaryotes;bacteria;gammaproteobacteria - others;pseudomonas//ppu	240	Others
EC1.1.1.108	*	rhizobium sp. ys-240//*//*	42.7167	Others
EC1.1.1.11	d-arabinitol	gluconobacter oxydans//prokaryotes;bacteria;alphaproteobacteria;gluconobacter//gox	876	CEM
EC1.1.1.11	d-arabitol	gluconobacter oxydans//prokaryotes;bacteria;alphaproteobacteria;gluconobacter//gox	876	CEM
EC1.1.1.11	d-mannitol	gluconobacter oxydans//prokaryotes;bacteria;alphaproteobacteria;gluconobacter//gox	35.3	CEM
EC1.1.1.11	d-sorbitol	gluconobacter oxydans//prokaryotes;bacteria;alphaproteobacteria;gluconobacter//gox	19.7	CEM
EC1.1.1.11	glycerol	gluconobacter oxydans//prokaryotes;bacteria;alphaproteobacteria;gluconobacter//gox	16.3	CEM
EC1.1.1.11	ribitol	gluconobacter oxydans//prokaryotes;bacteria;alphaproteobacteria;gluconobacter//gox	13.4	CEM
EC1.1.1.11	xylitol	gluconobacter oxydans//prokaryotes;bacteria;alphaproteobacteria;gluconobacter//gox	177.2	CEM
EC1.1.1.11	*	candida albicans//eukaryotes;fungi;ascomycetes;saccharomycetes//cal	0.188965	CEM
EC1.1.1.11	*	candida tropicalis//eukaryotes;fungi;ascomycetes;saccharomycetes//ctp	96.6167	CEM
EC1.1.1.11	*	klebsiella aerogenes//prokaryotes;bacteria;gammaproteobacteria - enterobacteria;klebsiella//eae	43.4	CEM
EC1.1.1.11	*	scheffersomyces stipitis//eukaryotes;fungi;ascomycetes;saccharomycetes//pic	125.125	CEM
EC1.1.1.119	d-glucose	haloferax mediterranei//prokaryotes;archaea;euryarchaeota;haloferax//hme	0.5	Others
EC1.1.1.119	d-glucose	sulfolobus tokodaii//prokaryotes;archaea;crenarchaeota;sulfolobus//sto	10.1	Others
EC1.1.1.119	nadp+	sulfolobus tokodaii//prokaryotes;archaea;crenarchaeota;sulfolobus//sto	10.1	Others
EC1.1.1.119	*	gluconobacter oxydans//prokaryotes;bacteria;alphaproteobacteria;gluconobacter//gox	357	Others
EC1.1.1.12	adonitol	neurospora crassa//eukaryotes;fungi;ascomycetes;sordariomycetes//ncr	18	CEM
EC1.1.1.12	d-sorbitol	aspergillus niger//eukaryotes;fungi;ascomycetes;eurotiomycetes//ang	809	CEM
EC1.1.1.12	d-sorbitol	rasamsonia emersonii//*//*	3.7	CEM
EC1.1.1.12	l-arabinitol	aspergillus niger//eukaryotes;fungi;ascomycetes;eurotiomycetes//ang	14.4	CEM
EC1.1.1.12	l-arabinitol	meyerozyma caribbica//*//*	0.108	CEM
EC1.1.1.12	l-arabinitol	neurospora crassa//eukaryotes;fungi;ascomycetes;sordariomycetes//ncr	20.2	CEM
EC1.1.1.12	l-arabinitol	penicillium chrysogenum//*//*	18.1	CEM
EC1.1.1.12	l-arabinitol	rasamsonia emersonii//*//*	5.3	CEM
EC1.1.1.12	l-arabinitol	trichoderma reesei//eukaryotes;fungi;ascomycetes;sordariomycetes//tre	70	CEM
EC1.1.1.12	l-arabitol	aspergillus niger//eukaryotes;fungi;ascomycetes;eurotiomycetes//ang	863	CEM
EC1.1.1.12	nad+	aspergillus niger//eukaryotes;fungi;ascomycetes;eurotiomycetes//ang	8.23	CEM
EC1.1.1.12	nad+	neurospora crassa//eukaryotes;fungi;ascomycetes;sordariomycetes//ncr	20.1	CEM
EC1.1.1.12	nad+	penicillium chrysogenum//*//*	17.3	CEM
EC1.1.1.12	nad+	rasamsonia emersonii//*//*	4.7	CEM
EC1.1.1.12	nad+	trichoderma reesei//eukaryotes;fungi;ascomycetes;sordariomycetes//tre	7.26	CEM
EC1.1.1.12	xylitol	aspergillus niger//eukaryotes;fungi;ascomycetes;eurotiomycetes//ang	1180	CEM
EC1.1.1.12	xylitol	neurospora crassa//eukaryotes;fungi;ascomycetes;sordariomycetes//ncr	15	CEM
EC1.1.1.12	xylitol	rasamsonia emersonii//*//*	3.25	CEM
EC1.1.1.120	d-galactose	rhizobium leguminosarum bv. trifolii//prokaryotes;bacteria;alphaproteobacteria;rhizobium//rlt	69.9	CEM
EC1.1.1.121	(r)-indanol	thermus thermophilus hb8//prokaryotes;bacteria;deinococcus-thermus;thermus//ttj	0.167	Others
EC1.1.1.121	(r)-tetralol	thermus thermophilus hb8//prokaryotes;bacteria;deinococcus-thermus;thermus//ttj	0.075	Others
EC1.1.1.121	(s)-indanol	thermus thermophilus hb8//prokaryotes;bacteria;deinococcus-thermus;thermus//ttj	138.7	Others
EC1.1.1.121	(s)-tetralol	thermus thermophilus hb8//prokaryotes;bacteria;deinococcus-thermus;thermus//ttj	161.7	Others
EC1.1.1.121	1-acenaphthenol	thermus thermophilus hb8//prokaryotes;bacteria;deinococcus-thermus;thermus//ttj	433.3	Others
EC1.1.1.121	2-cyclohexen-1-ol	thermus thermophilus hb8//prokaryotes;bacteria;deinococcus-thermus;thermus//ttj	3.5	Others
EC1.1.1.121	2-deoxy-d-galactose	thermus thermophilus hb8//prokaryotes;bacteria;deinococcus-thermus;thermus//ttj	12.8	Others
EC1.1.1.121	2-deoxy-d-glucose	thermus thermophilus hb8//prokaryotes;bacteria;deinococcus-thermus;thermus//ttj	6.93	Others
EC1.1.1.121	4-chromanol	thermus thermophilus hb8//prokaryotes;bacteria;deinococcus-thermus;thermus//ttj	40.3	Others
EC1.1.1.121	6-deoxy-d-glucose	thermus thermophilus hb8//prokaryotes;bacteria;deinococcus-thermus;thermus//ttj	6.35	Others
EC1.1.1.121	alpha-tetralone	thermus thermophilus hb8//prokaryotes;bacteria;deinococcus-thermus;thermus//ttj	3.9	Others
EC1.1.1.121	cellobiose	thermus thermophilus hb8//prokaryotes;bacteria;deinococcus-thermus;thermus//ttj	5.767	Others
EC1.1.1.121	cis-benzene dihydrodiol	thermus thermophilus hb8//prokaryotes;bacteria;deinococcus-thermus;thermus//ttj	7.383	Others
EC1.1.1.121	d-fucose	thermus thermophilus hb8//prokaryotes;bacteria;deinococcus-thermus;thermus//ttj	8.73	Others
EC1.1.1.121	d-galactosamine	thermus thermophilus hb8//prokaryotes;bacteria;deinococcus-thermus;thermus//ttj	0.3117	Others
EC1.1.1.121	d-galactose	thermus thermophilus hb8//prokaryotes;bacteria;deinococcus-thermus;thermus//ttj	8.25	Others
EC1.1.1.121	d-glucosamine	thermus thermophilus hb8//prokaryotes;bacteria;deinococcus-thermus;thermus//ttj	0.6217	Others
EC1.1.1.121	d-glucose	thermus thermophilus hb8//prokaryotes;bacteria;deinococcus-thermus;thermus//ttj	3.85	Others
EC1.1.1.121	d-talose	thermus thermophilus hb8//prokaryotes;bacteria;deinococcus-thermus;thermus//ttj	3.017	Others
EC1.1.1.121	d-xylose	thermus thermophilus hb8//prokaryotes;bacteria;deinococcus-thermus;thermus//ttj	0.423	Others
EC1.1.1.121	isatin	thermus thermophilus hb8//prokaryotes;bacteria;deinococcus-thermus;thermus//ttj	981.7	Others
EC1.1.1.121	l-arabinose	thermus thermophilus hb8//prokaryotes;bacteria;deinococcus-thermus;thermus//ttj	4.55	Others
EC1.1.1.121	l-fucose	thermus thermophilus hb8//prokaryotes;bacteria;deinococcus-thermus;thermus//ttj	0.1067	Others
EC1.1.1.121	lactose	thermus thermophilus hb8//prokaryotes;bacteria;deinococcus-thermus;thermus//ttj	9.23	Others
EC1.1.1.121	phenyl-1,2-propanedione	thermus thermophilus hb8//prokaryotes;bacteria;deinococcus-thermus;thermus//ttj	16.83	Others
EC1.1.1.121	*	pseudomonas sp.//prokaryotes;bacteria;gammaproteobacteria - others;pseudomonas//ppuu	32.2	Others
EC1.1.1.121	*	thermoplasma acidophilum//prokaryotes;archaea;euryarchaeota;thermoplasma//tac	43.9167	Others
EC1.1.1.127	nadh	pectobacterium carotovorum subsp. carotovorum//prokaryotes;bacteria;gammaproteobacteria - enterobacteria;pectobacterium//pct	0.024	CEM
EC1.1.1.127	nadph	pectobacterium carotovorum subsp. carotovorum//prokaryotes;bacteria;gammaproteobacteria - enterobacteria;pectobacterium//pct	0.021	CEM
EC1.1.1.133	nadh	salmonella enterica//prokaryotes;bacteria;gammaproteobacteria - enterobacteria;salmonella//sty	25	Others
EC1.1.1.133	nadph	salmonella enterica//prokaryotes;bacteria;gammaproteobacteria - enterobacteria;salmonella//sty	29	Others
EC1.1.1.133	*	acanthamoeba polyphaga mimivirus//*//*	0.000861667	Others
EC1.1.1.136	nad+	escherichia coli//prokaryotes;bacteria;gammaproteobacteria - enterobacteria;escherichia//eco	1.41	CEM
EC1.1.1.136	nad+	salmonella enterica subsp. enterica serovar typhi//prokaryotes;bacteria;gammaproteobacteria - enterobacteria;salmonella//sty	15.5	CEM
EC1.1.1.136	udp-n-acetyl-d-glucosamine	escherichia coli//prokaryotes;bacteria;gammaproteobacteria - enterobacteria;escherichia//eco	0.97	CEM
EC1.1.1.136	udp-n-acetyl-d-glucosamine	salmonella enterica subsp. enterica serovar typhi//prokaryotes;bacteria;gammaproteobacteria - enterobacteria;salmonella//sty	15.5	CEM
EC1.1.1.14	3-deoxy-d-sorbitol	ovis aries//eukaryotes;animals;vertebrates;mammals//oas	441	CEM
EC1.1.1.14	3-fluoro-d-sorbitol	ovis aries//eukaryotes;animals;vertebrates;mammals//oas	350	CEM
EC1.1.1.14	4-deoxy-d-sorbitol	ovis aries//eukaryotes;animals;vertebrates;mammals//oas	129	CEM
EC1.1.1.14	4-fluoro-d-sorbitol	ovis aries//eukaryotes;animals;vertebrates;mammals//oas	354	CEM
EC1.1.1.14	6-deoxy-d-sorbitol	ovis aries//eukaryotes;animals;vertebrates;mammals//oas	274	CEM
EC1.1.1.14	6-fluoro-d-sorbitol	ovis aries//eukaryotes;animals;vertebrates;mammals//oas	559	CEM
EC1.1.1.14	d-sorbitol	candida sp. ha 167//*//*	161	CEM
EC1.1.1.14	d-sorbitol	ovis aries//eukaryotes;animals;vertebrates;mammals//oas	506	CEM
EC1.1.1.14	d-sorbitol	rattus norvegicus//eukaryotes;animals;vertebrates;mammals//rno	0.71	CEM
EC1.1.1.14	d-xylitol	rattus norvegicus//eukaryotes;animals;vertebrates;mammals//rno	0.63	CEM
EC1.1.1.14	nad+	deinococcus geothermalis//prokaryotes;bacteria;deinococcus-thermus;deinococcus//dge	2.7	CEM
EC1.1.1.14	nadp+	deinococcus geothermalis//prokaryotes;bacteria;deinococcus-thermus;deinococcus//dge	1.42	CEM
EC1.1.1.14	*	bacillus subtilis//prokaryotes;bacteria;firmicutes - bacilli;bacillus//bsu	34.68	CEM
EC1.1.1.14	*	bos taurus//eukaryotes;animals;vertebrates;mammals//bta	135.2	CEM
EC1.1.1.14	*	gluconobacter oxydans//prokaryotes;bacteria;alphaproteobacteria;gluconobacter//gox	1820	CEM
EC1.1.1.14	*	homo sapiens//eukaryotes;animals;vertebrates;mammals//hsa	19.685	CEM
EC1.1.1.14	*	malus domestica//eukaryotes;plants;eudicots;rose family//mdm	2.21	CEM
EC1.1.1.14	*	pseudomonas sp.//prokaryotes;bacteria;gammaproteobacteria - others;pseudomonas//ppuu	98.1517	CEM
EC1.1.1.14	*	rhodobacter sphaeroides//prokaryotes;bacteria;alphaproteobacteria;rhodobacter//rsp	43.005	CEM
EC1.1.1.14	*	scheffersomyces stipitis//eukaryotes;fungi;ascomycetes;saccharomycetes//pic	61.005	CEM
EC1.1.1.141	(5z,13e)-(15s)-11alpha,15-dihydroxy-9-oxoprost-5,13-dienoate	homo sapiens//eukaryotes;animals;vertebrates;mammals//hsa	50	Others
EC1.1.1.141	nad+	homo sapiens//eukaryotes;animals;vertebrates;mammals//hsa	47	Others
EC1.1.1.141	prostaglandin e2	homo sapiens//eukaryotes;animals;vertebrates;mammals//hsa	14.1	Others
EC1.1.1.141	*	bos taurus//eukaryotes;animals;vertebrates;mammals//bta	46.6667	Others
EC1.1.1.141	*	oryctolagus cuniculus//eukaryotes;animals;vertebrates;mammals//ocu	12.0833	Others
EC1.1.1.141	*	sus scrofa//eukaryotes;animals;vertebrates;mammals//ssc	12.1	Others
EC1.1.1.145	(s)-1-indanol	homo sapiens//eukaryotes;animals;vertebrates;mammals//hsa	0.18	ALM
EC1.1.1.145	(s)-1-tetralol	homo sapiens//eukaryotes;animals;vertebrates;mammals//hsa	0.25	ALM
EC1.1.1.145	(s)-phenyl-1-butanol	homo sapiens//eukaryotes;animals;vertebrates;mammals//hsa	0.075	ALM
EC1.1.1.145	1,4-naphthoquinone	homo sapiens//eukaryotes;animals;vertebrates;mammals//hsa	0.88	ALM
EC1.1.1.145	1-phenylisatin	homo sapiens//eukaryotes;animals;vertebrates;mammals//hsa	41.7	ALM
EC1.1.1.145	16alpha-hydroxy-dehydroepiandrosterone	homo sapiens//eukaryotes;animals;vertebrates;mammals//hsa	0.09	ALM
EC1.1.1.145	16beta-hydroxy-dehydroepiandrosterone	homo sapiens//eukaryotes;animals;vertebrates;mammals//hsa	0.14	ALM
EC1.1.1.145	2,3-heptanedione	homo sapiens//eukaryotes;animals;vertebrates;mammals//hsa	40.2	ALM
EC1.1.1.145	2,3-hexanedione	homo sapiens//eukaryotes;animals;vertebrates;mammals//hsa	16.3	ALM
EC1.1.1.145	2,3-pentanedione	homo sapiens//eukaryotes;animals;vertebrates;mammals//hsa	26.7	ALM
EC1.1.1.145	4,4'-dimethylbenzil	homo sapiens//eukaryotes;animals;vertebrates;mammals//hsa	3.7	ALM
EC1.1.1.145	4-benzoylpyridine	homo sapiens//eukaryotes;animals;vertebrates;mammals//hsa	2	ALM
EC1.1.1.145	4-hexanoylpyridine	homo sapiens//eukaryotes;animals;vertebrates;mammals//hsa	33.3	ALM
EC1.1.1.145	4-nitrobenzaldehyde	homo sapiens//eukaryotes;animals;vertebrates;mammals//hsa	16.7	ALM
EC1.1.1.145	5alpha-androstane-3,17-dione	homo sapiens//eukaryotes;animals;vertebrates;mammals//hsa	0.097	ALM
EC1.1.1.145	5alpha-dihydrotestosterone	homo sapiens//eukaryotes;animals;vertebrates;mammals//hsa	0.095	ALM
EC1.1.1.145	5beta-androstan-17beta-ol-3-one	homo sapiens//eukaryotes;animals;vertebrates;mammals//hsa	0.083	ALM
EC1.1.1.145	5beta-androstan-3beta-ol-17-one	homo sapiens//eukaryotes;animals;vertebrates;mammals//hsa	0.017	ALM
EC1.1.1.145	5beta-androstane-3,17-dione	homo sapiens//eukaryotes;animals;vertebrates;mammals//hsa	0.077	ALM
EC1.1.1.145	5beta-androstane-3beta,17beta-diol	homo sapiens//eukaryotes;animals;vertebrates;mammals//hsa	0.017	ALM
EC1.1.1.145	5beta-pregnan-20alpha-ol-3-one	homo sapiens//eukaryotes;animals;vertebrates;mammals//hsa	0.07	ALM
EC1.1.1.145	5beta-pregnan-3beta-ol-20-one	homo sapiens//eukaryotes;animals;vertebrates;mammals//hsa	0.041	ALM
EC1.1.1.145	5beta-pregnane-3,20-dione	homo sapiens//eukaryotes;animals;vertebrates;mammals//hsa	0.063	ALM
EC1.1.1.145	5beta-pregnane-3beta,20alpha-diol	homo sapiens//eukaryotes;animals;vertebrates;mammals//hsa	0.014	ALM
EC1.1.1.145	6-tert-butyl-2,3-epoxy-5-cyclohexene-1,4-dione	homo sapiens//eukaryotes;animals;vertebrates;mammals//hsa	2	ALM
EC1.1.1.145	9,10-phenanthrenequinone	homo sapiens//eukaryotes;animals;vertebrates;mammals//hsa	11.8	ALM
EC1.1.1.145	all-trans-retinal	homo sapiens//eukaryotes;animals;vertebrates;mammals//hsa	0.05	ALM
EC1.1.1.145	allopregnanolone	bos taurus//eukaryotes;animals;vertebrates;mammals//bta	0.0233	ALM
EC1.1.1.145	androstenediol	bos taurus//eukaryotes;animals;vertebrates;mammals//bta	0.0333	ALM
EC1.1.1.145	benzil	homo sapiens//eukaryotes;animals;vertebrates;mammals//hsa	31.7	ALM
EC1.1.1.145	dehydroepiandrosterone	bos taurus//eukaryotes;animals;vertebrates;mammals//bta	0.0333	ALM
EC1.1.1.145	dehydroepiandrosterone	homo sapiens//eukaryotes;animals;vertebrates;mammals//hsa	0.145	ALM
EC1.1.1.145	dehydroepiandrosterone	mycobacterium tuberculosis//prokaryotes;bacteria;actinobacteria;mycobacterium//mtu	11.6	ALM
EC1.1.1.145	dehydrolithocholic acid	homo sapiens//eukaryotes;animals;vertebrates;mammals//hsa	0.043	ALM
EC1.1.1.145	diacetyl	homo sapiens//eukaryotes;animals;vertebrates;mammals//hsa	28.3	ALM
EC1.1.1.145	dimethyl-2-oxo-glutarate	homo sapiens//eukaryotes;animals;vertebrates;mammals//hsa	33.3	ALM
EC1.1.1.145	hexanophenone	homo sapiens//eukaryotes;animals;vertebrates;mammals//hsa	2.7	ALM
EC1.1.1.145	isatin	homo sapiens//eukaryotes;animals;vertebrates;mammals//hsa	31.7	ALM
EC1.1.1.145	menadione	homo sapiens//eukaryotes;animals;vertebrates;mammals//hsa	0.65	ALM
EC1.1.1.145	n-butyrophenone	homo sapiens//eukaryotes;animals;vertebrates;mammals//hsa	0.85	ALM
EC1.1.1.145	nad+	homo sapiens//eukaryotes;animals;vertebrates;mammals//hsa	0.12	ALM
EC1.1.1.145	nadh	homo sapiens//eukaryotes;animals;vertebrates;mammals//hsa	1.65	ALM
EC1.1.1.145	pregnenolone	bos taurus//eukaryotes;animals;vertebrates;mammals//bta	0.04	ALM
EC1.1.1.145	pregnenolone	mycobacterium tuberculosis//prokaryotes;bacteria;actinobacteria;mycobacterium//mtu	1.48	ALM
EC1.1.1.145	pyridine-4-aldehyde	homo sapiens//eukaryotes;animals;vertebrates;mammals//hsa	4.7	ALM
EC1.1.1.145	valerophenone	homo sapiens//eukaryotes;animals;vertebrates;mammals//hsa	2	ALM
EC1.1.1.145	*	digitalis lanata//*//*	0.000773333	ALM
EC1.1.1.145	*	ovis aries//eukaryotes;animals;vertebrates;mammals//oas	0.95	ALM
EC1.1.1.145	*	sus scrofa//eukaryotes;animals;vertebrates;mammals//ssc	1.728	ALM
EC1.1.1.146	11beta,21-dihydroxypregn-4-en-3,20-dione	rattus sp.//*//*	0.000228	ALM
EC1.1.1.146	21-hydroxy-pregn-4-en-3,11,20-trione	rattus sp.//*//*	0.000183	ALM
EC1.1.1.146	cortisol	cavia porcellus//*//*	0.04	ALM
EC1.1.1.146	cortisol	homo sapiens//eukaryotes;animals;vertebrates;mammals//hsa	0.19	ALM
EC1.1.1.146	cortisone	cavia porcellus//*//*	0.3	ALM
EC1.1.1.146	cortisone	homo sapiens//eukaryotes;animals;vertebrates;mammals//hsa	0.4	ALM
EC1.1.1.146	*	bos taurus//eukaryotes;animals;vertebrates;mammals//bta	9.06667e-05	ALM
EC1.1.1.146	*	oryctolagus cuniculus//eukaryotes;animals;vertebrates;mammals//ocu	0.000105	ALM
EC1.1.1.149	(s)-1-indanol	oryctolagus cuniculus//eukaryotes;animals;vertebrates;mammals//ocu	0.2	ALM
EC1.1.1.149	(s)-1-tetralol	oryctolagus cuniculus//eukaryotes;animals;vertebrates;mammals//ocu	0.217	ALM
EC1.1.1.149	17alpha-hydroxyprogesterone	rattus norvegicus//eukaryotes;animals;vertebrates;mammals//rno	0.178	ALM
EC1.1.1.149	17beta-estradiol	oryctolagus cuniculus//eukaryotes;animals;vertebrates;mammals//ocu	0.011	ALM
EC1.1.1.149	2-tert-butyl-1,4-benzoquinone	oryctolagus cuniculus//eukaryotes;animals;vertebrates;mammals//ocu	0.183	ALM
EC1.1.1.149	20alpha-hydroxy-5alpha-pregnan-3-one	rattus norvegicus//eukaryotes;animals;vertebrates;mammals//rno	0.785	ALM
EC1.1.1.149	20alpha-hydroxyprogesterone	oryctolagus cuniculus//eukaryotes;animals;vertebrates;mammals//ocu	0.048	ALM
EC1.1.1.149	20alpha-hydroxyprogesterone	rattus norvegicus//eukaryotes;animals;vertebrates;mammals//rno	1.17	ALM
EC1.1.1.149	3-deoxyglucosone	oryctolagus cuniculus//eukaryotes;animals;vertebrates;mammals//ocu	0.183	ALM
EC1.1.1.149	3alpha-hydroxy-pregnan-20-one	rattus norvegicus//eukaryotes;animals;vertebrates;mammals//rno	0.208	ALM
EC1.1.1.149	4-androstene-3,17-dione	oryctolagus cuniculus//eukaryotes;animals;vertebrates;mammals//ocu	0.043	ALM
EC1.1.1.149	4-chromanol	oryctolagus cuniculus//eukaryotes;animals;vertebrates;mammals//ocu	0.068	ALM
EC1.1.1.149	4-hydroxy-2-nonenal	oryctolagus cuniculus//eukaryotes;animals;vertebrates;mammals//ocu	0.009	ALM
EC1.1.1.149	4-nitroacetophenone	oryctolagus cuniculus//eukaryotes;animals;vertebrates;mammals//ocu	0.112	ALM
EC1.1.1.149	4-nitrobenzaldehyde	rattus norvegicus//eukaryotes;animals;vertebrates;mammals//rno	5.91	ALM
EC1.1.1.149	4-oxo-2-hexenal	oryctolagus cuniculus//eukaryotes;animals;vertebrates;mammals//ocu	0.0115	ALM
EC1.1.1.149	4-oxo-2-nonenal	oryctolagus cuniculus//eukaryotes;animals;vertebrates;mammals//ocu	0.112	ALM
EC1.1.1.149	4-pregnen-3alpha-ol-20-one	oryctolagus cuniculus//eukaryotes;animals;vertebrates;mammals//ocu	0.032	ALM
EC1.1.1.149	5-androstene-3beta,17beta-diol	oryctolagus cuniculus//eukaryotes;animals;vertebrates;mammals//ocu	0.1	ALM
EC1.1.1.149	5alpha-androstan-3alpha,17beta-diol	oryctolagus cuniculus//eukaryotes;animals;vertebrates;mammals//ocu	0.27	ALM
EC1.1.1.149	5alpha-androstan-3alpha-ol-17-one	oryctolagus cuniculus//eukaryotes;animals;vertebrates;mammals//ocu	0.085	ALM
EC1.1.1.149	5alpha-androstan-3beta,17beta-diol	oryctolagus cuniculus//eukaryotes;animals;vertebrates;mammals//ocu	0.032	ALM
EC1.1.1.149	5alpha-androstan-3beta-ol-17-one	oryctolagus cuniculus//eukaryotes;animals;vertebrates;mammals//ocu	0.083	ALM
EC1.1.1.149	5alpha-dihydrotestosterone	oryctolagus cuniculus//eukaryotes;animals;vertebrates;mammals//ocu	0.047	ALM
EC1.1.1.149	5alpha-pregnan-20alpha-ol-3-one	oryctolagus cuniculus//eukaryotes;animals;vertebrates;mammals//ocu	0.158	ALM
EC1.1.1.149	5alpha-pregnan-3,20-dione	oryctolagus cuniculus//eukaryotes;animals;vertebrates;mammals//ocu	0.018	ALM
EC1.1.1.149	5alpha-pregnan-3alpha,20alpha-diol	oryctolagus cuniculus//eukaryotes;animals;vertebrates;mammals//ocu	0.025	ALM
EC1.1.1.149	5alpha-pregnan-3alpha,21-diol-20-one	oryctolagus cuniculus//eukaryotes;animals;vertebrates;mammals//ocu	0.018	ALM
EC1.1.1.149	5alpha-pregnan-3alpha-ol-20-one	oryctolagus cuniculus//eukaryotes;animals;vertebrates;mammals//ocu	0.032	ALM
EC1.1.1.149	5beta-androstan-17beta-ol-3-one	oryctolagus cuniculus//eukaryotes;animals;vertebrates;mammals//ocu	0.153	ALM
EC1.1.1.149	5beta-androstan-3alpha,17beta-diol	oryctolagus cuniculus//eukaryotes;animals;vertebrates;mammals//ocu	0.25	ALM
EC1.1.1.149	5beta-androstan-3alpha-ol-17-one	oryctolagus cuniculus//eukaryotes;animals;vertebrates;mammals//ocu	0.067	ALM
EC1.1.1.149	5beta-androstan-3beta,17beta-diol	oryctolagus cuniculus//eukaryotes;animals;vertebrates;mammals//ocu	0.033	ALM
EC1.1.1.149	5beta-androstan-3beta-ol-17-one	oryctolagus cuniculus//eukaryotes;animals;vertebrates;mammals//ocu	0.045	ALM
EC1.1.1.149	5beta-pregnan-20alpha-ol-3-one	oryctolagus cuniculus//eukaryotes;animals;vertebrates;mammals//ocu	0.153	ALM
EC1.1.1.149	5beta-pregnan-3,20-dione	oryctolagus cuniculus//eukaryotes;animals;vertebrates;mammals//ocu	0.028	ALM
EC1.1.1.149	5beta-pregnan-3alpha,20alpha-diol	oryctolagus cuniculus//eukaryotes;animals;vertebrates;mammals//ocu	0.283	ALM
EC1.1.1.149	5beta-pregnan-3alpha,21-diol-20-one	oryctolagus cuniculus//eukaryotes;animals;vertebrates;mammals//ocu	0.017	ALM
EC1.1.1.149	5beta-pregnan-3alpha-ol-20-one	oryctolagus cuniculus//eukaryotes;animals;vertebrates;mammals//ocu	0.03	ALM
EC1.1.1.149	6-tert-butyl-2,3-epoxy-5-cyclohexen-1,4-dione	oryctolagus cuniculus//eukaryotes;animals;vertebrates;mammals//ocu	0.167	ALM
EC1.1.1.149	7alpha-hydroxy-dehydroepiandrosterone	oryctolagus cuniculus//eukaryotes;animals;vertebrates;mammals//ocu	0.043	ALM
EC1.1.1.149	9,10-phenanthrenequinone	rattus norvegicus//eukaryotes;animals;vertebrates;mammals//rno	7.7	ALM
EC1.1.1.149	acetoin	oryctolagus cuniculus//eukaryotes;animals;vertebrates;mammals//ocu	0.097	ALM
EC1.1.1.149	acrolein	oryctolagus cuniculus//eukaryotes;animals;vertebrates;mammals//ocu	0.035	ALM
EC1.1.1.149	all-trans-retinal	oryctolagus cuniculus//eukaryotes;animals;vertebrates;mammals//ocu	0.0085	ALM
EC1.1.1.149	alpha-tetralone	oryctolagus cuniculus//eukaryotes;animals;vertebrates;mammals//ocu	0.053	ALM
EC1.1.1.149	befunolol	oryctolagus cuniculus//eukaryotes;animals;vertebrates;mammals//ocu	0.117	ALM
EC1.1.1.149	beta-ionol	oryctolagus cuniculus//eukaryotes;animals;vertebrates;mammals//ocu	0.233	ALM
EC1.1.1.149	d,l-glyceraldehyde	rattus norvegicus//eukaryotes;animals;vertebrates;mammals//rno	0.215	ALM
EC1.1.1.149	dehydroepiandrosterone 3-sulfate	oryctolagus cuniculus//eukaryotes;animals;vertebrates;mammals//ocu	0.08	ALM
EC1.1.1.149	dehydroepiandrosterone	oryctolagus cuniculus//eukaryotes;animals;vertebrates;mammals//ocu	0.155	ALM
EC1.1.1.149	diacetyl	oryctolagus cuniculus//eukaryotes;animals;vertebrates;mammals//ocu	0.158	ALM
EC1.1.1.149	estrone 3-sulfate	oryctolagus cuniculus//eukaryotes;animals;vertebrates;mammals//ocu	0.098	ALM
EC1.1.1.149	estrone	oryctolagus cuniculus//eukaryotes;animals;vertebrates;mammals//ocu	0.017	ALM
EC1.1.1.149	geraniol	oryctolagus cuniculus//eukaryotes;animals;vertebrates;mammals//ocu	0.033	ALM
EC1.1.1.149	hexanal	oryctolagus cuniculus//eukaryotes;animals;vertebrates;mammals//ocu	0.043	ALM
EC1.1.1.149	isatin	oryctolagus cuniculus//eukaryotes;animals;vertebrates;mammals//ocu	0.137	ALM
EC1.1.1.149	isocaproaldehyde	oryctolagus cuniculus//eukaryotes;animals;vertebrates;mammals//ocu	0.023	ALM
EC1.1.1.149	ketotifen	oryctolagus cuniculus//eukaryotes;animals;vertebrates;mammals//ocu	0.02	ALM
EC1.1.1.149	menadione	oryctolagus cuniculus//eukaryotes;animals;vertebrates;mammals//ocu	0.125	ALM
EC1.1.1.149	methylglyoxal	oryctolagus cuniculus//eukaryotes;animals;vertebrates;mammals//ocu	0.12	ALM
EC1.1.1.149	nadp+	rattus norvegicus//eukaryotes;animals;vertebrates;mammals//rno	1.52	ALM
EC1.1.1.149	nadph	rattus norvegicus//eukaryotes;animals;vertebrates;mammals//rno	1.43	ALM
EC1.1.1.149	nonanal	oryctolagus cuniculus//eukaryotes;animals;vertebrates;mammals//ocu	0.032	ALM
EC1.1.1.149	progesterone	oryctolagus cuniculus//eukaryotes;animals;vertebrates;mammals//ocu	0.027	ALM
EC1.1.1.149	progesterone	rattus norvegicus//eukaryotes;animals;vertebrates;mammals//rno	1.65	ALM
EC1.1.1.149	pyridine 3-aldehyde	oryctolagus cuniculus//eukaryotes;animals;vertebrates;mammals//ocu	0.132	ALM
EC1.1.1.149	testosterone	oryctolagus cuniculus//eukaryotes;animals;vertebrates;mammals//ocu	0.057	ALM
EC1.1.1.149	trans-2-hexenal	oryctolagus cuniculus//eukaryotes;animals;vertebrates;mammals//ocu	0.025	ALM
EC1.1.1.149	trans-2-nonenal	oryctolagus cuniculus//eukaryotes;animals;vertebrates;mammals//ocu	0.02	ALM
EC1.1.1.149	trans-benzene dihydrodiol	oryctolagus cuniculus//eukaryotes;animals;vertebrates;mammals//ocu	0.108	ALM
EC1.1.1.149	*	bos taurus//eukaryotes;animals;vertebrates;mammals//bta	0.0766667	ALM
EC1.1.1.149	*	clostridium scindens//*//*	0.752	ALM
EC1.1.1.149	*	homo sapiens//eukaryotes;animals;vertebrates;mammals//hsa	1.47333	ALM
EC1.1.1.149	*	sus scrofa//eukaryotes;animals;vertebrates;mammals//ssc	0.054	ALM
EC1.1.1.149	*	tetrahymena pyriformis//*//*	7.02667	ALM
EC1.1.1.149	*	tetrahymena thermophila//eukaryotes;protists;alveolates;ciliates//tet	5.66667	ALM
EC1.1.1.153	1,2-naphthoquinone	homo sapiens//eukaryotes;animals;vertebrates;mammals//hsa	0.627	ISM
EC1.1.1.153	1,4-naphthoquinone	homo sapiens//eukaryotes;animals;vertebrates;mammals//hsa	0.45	ISM
EC1.1.1.153	2,3-dimethoxynaphthalene-1,4-dione	homo sapiens//eukaryotes;animals;vertebrates;mammals//hsa	1.43	ISM
EC1.1.1.153	9,10-phenanthrenequinone	homo sapiens//eukaryotes;animals;vertebrates;mammals//hsa	0.627	ISM
EC1.1.1.153	menadione	homo sapiens//eukaryotes;animals;vertebrates;mammals//hsa	1.45	ISM
EC1.1.1.153	sepiapterin	homo sapiens//eukaryotes;animals;vertebrates;mammals//hsa	1.61	ISM
EC1.1.1.153	*	bos taurus//eukaryotes;animals;vertebrates;mammals//bta	9.59733	ISM
EC1.1.1.153	*	chlorobaculum tepidum//*//*	28.875	ISM
EC1.1.1.153	*	drosophila melanogaster//eukaryotes;animals;arthropods;insects//dme	0.0143	ISM
EC1.1.1.153	*	rattus norvegicus//eukaryotes;animals;vertebrates;mammals//rno	16.8	ISM
EC1.1.1.154	(s)-ureidoglycolate	escherichia coli//prokaryotes;bacteria;gammaproteobacteria - enterobacteria;escherichia//eco	57	ALM
EC1.1.1.154	nad+	escherichia coli//prokaryotes;bacteria;gammaproteobacteria - enterobacteria;escherichia//eco	62	ALM
EC1.1.1.159	chenodeoxycholic acid	escherichia coli//prokaryotes;bacteria;gammaproteobacteria - enterobacteria;escherichia//eco	8.18	ALM
EC1.1.1.159	cholic acid	escherichia coli//prokaryotes;bacteria;gammaproteobacteria - enterobacteria;escherichia//eco	151	ALM
EC1.1.1.159	glycocholic acid	escherichia coli//prokaryotes;bacteria;gammaproteobacteria - enterobacteria;escherichia//eco	0.417	ALM
EC1.1.1.159	nadp+	clostridium sardiniense//*//*	13.76	ALM
EC1.1.1.159	taurochenodeoxycholic acid	escherichia coli//prokaryotes;bacteria;gammaproteobacteria - enterobacteria;escherichia//eco	3.43	ALM
EC1.1.1.159	taurocholic acid	escherichia coli//prokaryotes;bacteria;gammaproteobacteria - enterobacteria;escherichia//eco	3.13	ALM
EC1.1.1.159	*	bacteroides fragilis//prokaryotes;bacteria;bacteroidetes;bacteroides//bfr	742.95	ALM
EC1.1.1.159	*	brevibacterium fuscum//*//*	5026.67	ALM
EC1.1.1.159	*	eubacterium sp.//*//*	685.667	ALM
EC1.1.1.159	*	paeniclostridium sordellii//prokaryotes;bacteria;firmicutes - clostridia;paeniclostridium//psor	0.55	ALM
EC1.1.1.159	*	pseudomonas sp.//prokaryotes;bacteria;gammaproteobacteria - others;pseudomonas//ppuu	1620	ALM
EC1.1.1.16	galactitol	rhizobium leguminosarum//prokaryotes;bacteria;alphaproteobacteria;rhizobium//rle	13.91	CEM
EC1.1.1.169	(r)-4-dehydropantoate	staphylococcus aureus//prokaryotes;bacteria;firmicutes - bacilli;staphylococcus//sau	16.6	ISM
EC1.1.1.169	(r)-pantoate	thermococcus kodakarensis//prokaryotes;archaea;euryarchaeota;thermococcus//tko	3.8	ISM
EC1.1.1.169	2-dehydropantoate	escherichia coli//prokaryotes;bacteria;gammaproteobacteria - enterobacteria;escherichia//eco	25	ISM
EC1.1.1.169	2-dehydropantoate	thermococcus kodakarensis//prokaryotes;archaea;euryarchaeota;thermococcus//tko	23.1	ISM
EC1.1.1.169	ketopantoate	escherichia coli//prokaryotes;bacteria;gammaproteobacteria - enterobacteria;escherichia//eco	40	ISM
EC1.1.1.169	nad+	thermococcus kodakarensis//prokaryotes;archaea;euryarchaeota;thermococcus//tko	2.41	ISM
EC1.1.1.169	nadh	thermococcus kodakarensis//prokaryotes;archaea;euryarchaeota;thermococcus//tko	19.7	ISM
EC1.1.1.169	nadph	escherichia coli//prokaryotes;bacteria;gammaproteobacteria - enterobacteria;escherichia//eco	25	ISM
EC1.1.1.169	nadph	staphylococcus aureus//prokaryotes;bacteria;firmicutes - bacilli;staphylococcus//sau	16.8	ISM
EC1.1.1.169	nadph	thermococcus kodakarensis//prokaryotes;archaea;euryarchaeota;thermococcus//tko	2.22	ISM
EC1.1.1.169	*	salmonella enterica subsp. enterica serovar typhimurium//prokaryotes;bacteria;gammaproteobacteria - enterobacteria;salmonella//stm	33.3288	ISM
EC1.1.1.169	*	stenotrophomonas maltophilia//prokaryotes;bacteria;gammaproteobacteria - others;stenotrophomonas//sml	1561	ISM
EC1.1.1.17	d-fructose 6-phosphate	aspergillus fumigatus//eukaryotes;fungi;ascomycetes;eurotiomycetes//afm	132	CEM
EC1.1.1.17	d-mannitol 1-phosphate	aspergillus fumigatus//eukaryotes;fungi;ascomycetes;eurotiomycetes//afm	10.6	CEM
EC1.1.1.17	*	acinetobacter baylyi//*//*	176.15	CEM
EC1.1.1.17	*	aspergillus niger//eukaryotes;fungi;ascomycetes;eurotiomycetes//ang	302.6	CEM
EC1.1.1.17	*	aspergillus parasiticus//*//*	126.667	CEM
EC1.1.1.17	*	brochothrix thermosphacta//prokaryotes;bacteria;firmicutes - bacilli;brochothrix//bths	15	CEM
EC1.1.1.17	*	caloglossa continua//*//*	201.93	CEM
EC1.1.1.17	*	cryptococcus neoformans//eukaryotes;fungi;basidiomycetes//cne	286.133	CEM
EC1.1.1.17	*	ectocarpus siliculosus//*//*	0.046	CEM
EC1.1.1.17	*	escherichia coli//prokaryotes;bacteria;gammaproteobacteria - enterobacteria;escherichia//eco	542.208	CEM
EC1.1.1.17	*	streptococcus mutans//prokaryotes;bacteria;firmicutes - bacilli;streptococcus//smu	0.3225	CEM
EC1.1.1.173	l-rhamnose	debaryomyces hansenii//eukaryotes;fungi;ascomycetes;saccharomycetes//dha	2860	CEM
EC1.1.1.173	l-rhamnose	scheffersomyces stipitis//eukaryotes;fungi;ascomycetes;saccharomycetes//pic	1510	CEM
EC1.1.1.175	d-xylose	caulobacter vibrioides//*//*	30.3	CEM
EC1.1.1.175	l-arabinose	caulobacter vibrioides//*//*	29.2	CEM
EC1.1.1.175	nad+	caulobacter vibrioides//*//*	35.7	CEM
EC1.1.1.175	*	arthrobacter sp.//prokaryotes;bacteria;actinobacteria;arthrobacter//art	24.924	CEM
EC1.1.1.175	*	pseudomonas sp.//prokaryotes;bacteria;gammaproteobacteria - others;pseudomonas//ppuu	159.683	CEM
EC1.1.1.179	2-deoxy-d-glucose	sus scrofa//eukaryotes;animals;vertebrates;mammals//ssc	22	CEM
EC1.1.1.179	d-arabinose	sus scrofa//eukaryotes;animals;vertebrates;mammals//ssc	9	CEM
EC1.1.1.179	d-galactose	sus scrofa//eukaryotes;animals;vertebrates;mammals//ssc	12	CEM
EC1.1.1.179	d-glucose	haloarcula marismortui//prokaryotes;archaea;euryarchaeota;haloarcula//hma	273	CEM
EC1.1.1.179	d-glucose	sus scrofa//eukaryotes;animals;vertebrates;mammals//ssc	16	CEM
EC1.1.1.179	d-glucose	trichoderma reesei//eukaryotes;fungi;ascomycetes;sordariomycetes//tre	5.7	CEM
EC1.1.1.179	d-ribose	haloarcula marismortui//prokaryotes;archaea;euryarchaeota;haloarcula//hma	360	CEM
EC1.1.1.179	d-ribose	sus scrofa//eukaryotes;animals;vertebrates;mammals//ssc	40	CEM
EC1.1.1.179	d-xylose	haloarcula marismortui//prokaryotes;archaea;euryarchaeota;haloarcula//hma	356	CEM
EC1.1.1.179	d-xylose	macaca fascicularis//eukaryotes;animals;vertebrates;mammals//mcf	2.6	CEM
EC1.1.1.179	d-xylose	paenarthrobacter nicotinovorans//*//*	14.9	CEM
EC1.1.1.179	d-xylose	sus scrofa//eukaryotes;animals;vertebrates;mammals//ssc	58	CEM
EC1.1.1.179	d-xylose	trichoderma reesei//eukaryotes;fungi;ascomycetes;sordariomycetes//tre	21.8	CEM
EC1.1.1.179	l-arabinose	sus scrofa//eukaryotes;animals;vertebrates;mammals//ssc	45	CEM
EC1.1.1.179	nad+	paenarthrobacter nicotinovorans//*//*	1.5	CEM
EC1.1.1.179	nadp+	paenarthrobacter nicotinovorans//*//*	10.5	CEM
EC1.1.1.179	*	haloferax volcanii//prokaryotes;archaea;euryarchaeota;haloferax//hvo	66.275	CEM
EC1.1.1.179	*	macaca fuscata//*//*	38.5	CEM
EC1.1.1.18	myo-inositol	bacillus subtilis//prokaryotes;bacteria;firmicutes - bacilli;bacillus//bsu	58	CEM
EC1.1.1.18	*	galdieria sulphuraria//eukaryotes;plants;red algae//gsl	150	CEM
EC1.1.1.18	*	sinorhizobium fredii//prokaryotes;bacteria;alphaproteobacteria;sinorhizobium//rhi	0.0404227	CEM
EC1.1.1.18	*	sinorhizobium meliloti//prokaryotes;bacteria;alphaproteobacteria;sinorhizobium//sme	0.141105	CEM
EC1.1.1.183	geraniol	zingiber officinale//*//*	5.4	Others
EC1.1.1.183	nadp+	zingiber officinale//*//*	5	Others
EC1.1.1.183	nerol	zingiber officinale//*//*	4.6	Others
EC1.1.1.183	*	carpoglyphus lactis//*//*	22.1133	Others
EC1.1.1.183	*	citrus sp.//*//*	0.311267	Others
EC1.1.1.183	*	persicaria minor//*//*	0.522	Others
EC1.1.1.184	(r)-2-butanol	methanobacterium palustre//*//*	177	ALM//ISM
EC1.1.1.184	(s)-2-butanol	methanobacterium palustre//*//*	123	ALM//ISM
EC1.1.1.184	1,2-naphthoquinone	homo sapiens//eukaryotes;animals;vertebrates;mammals//hsa	6.7	ALM//ISM
EC1.1.1.184	1,4-naphthoquinone	homo sapiens//eukaryotes;animals;vertebrates;mammals//hsa	0.55	ALM//ISM
EC1.1.1.184	1-(3-methyl-1,4-dioxidoquinoxalin-2-yl)ethanone	gallus gallus//eukaryotes;animals;vertebrates;birds//gga	0.00062	ALM//ISM
EC1.1.1.184	1-(3-methyl-1,4-dioxidoquinoxalin-2-yl)ethanone	sus scrofa//eukaryotes;animals;vertebrates;mammals//ssc	0.00027	ALM//ISM
EC1.1.1.184	1-(3-methyl-4-oxidoquinoxalin-2-yl)ethanone	gallus gallus//eukaryotes;animals;vertebrates;birds//gga	2.72	ALM//ISM
EC1.1.1.184	1-(3-methyl-4-oxidoquinoxalin-2-yl)ethanone	sus scrofa//eukaryotes;animals;vertebrates;mammals//ssc	2.89	ALM//ISM
EC1.1.1.184	1-phenylisatin	canis lupus familiaris//*//*	17	ALM//ISM
EC1.1.1.184	16-ketoestrone	canis lupus familiaris//*//*	20	ALM//ISM
EC1.1.1.184	2,2,2-trifluoroacetophenone	thermotoga maritima//prokaryotes;bacteria;thermotogae;thermotoga//tma	16.4	ALM//ISM
EC1.1.1.184	2,3-butanediol	methanobacterium palustre//*//*	26	ALM//ISM
EC1.1.1.184	2,3-heptanedione	canis lupus familiaris//*//*	23	ALM//ISM
EC1.1.1.184	2,3-hexanedione	canis lupus familiaris//*//*	24	ALM//ISM
EC1.1.1.184	2,3-hexanedione	homo sapiens//eukaryotes;animals;vertebrates;mammals//hsa	5.13	ALM//ISM
EC1.1.1.184	2,3-pentanedione	canis lupus familiaris//*//*	23	ALM//ISM
EC1.1.1.184	2,3-pentanedione	gluconobacter oxydans//prokaryotes;bacteria;alphaproteobacteria;gluconobacter//gox	36.7	ALM//ISM
EC1.1.1.184	2-butanol	methanobacterium palustre//*//*	149	ALM//ISM
EC1.1.1.184	2-butanone	methanobacterium palustre//*//*	86	ALM//ISM
EC1.1.1.184	2-hydroxyacetophenone	candida parapsilosis//*//*	1.48	ALM//ISM
EC1.1.1.184	2-pentanol	methanobacterium palustre//*//*	5	ALM//ISM
EC1.1.1.184	2-pentanone	methanobacterium palustre//*//*	18	ALM//ISM
EC1.1.1.184	2-propanol	methanobacterium palustre//*//*	243	ALM//ISM
EC1.1.1.184	3-glutathionyl-4-hydroxynonanal	homo sapiens//eukaryotes;animals;vertebrates;mammals//hsa	6.75	ALM//ISM
EC1.1.1.184	3-glutathionyl-hexanal	homo sapiens//eukaryotes;animals;vertebrates;mammals//hsa	30.5	ALM//ISM
EC1.1.1.184	3-glutathionyl-nonanal	homo sapiens//eukaryotes;animals;vertebrates;mammals//hsa	30.8	ALM//ISM
EC1.1.1.184	3-glutathionyl-propanal	homo sapiens//eukaryotes;animals;vertebrates;mammals//hsa	190.8	ALM//ISM
EC1.1.1.184	4-(methylnitrosamino)-1-(3-pyridyl)-1-butanone	homo sapiens//eukaryotes;animals;vertebrates;mammals//hsa	2.02	ALM//ISM
EC1.1.1.184	4-benzoylpyridine	canis lupus familiaris//*//*	17	ALM//ISM
EC1.1.1.184	4-benzoylpyridine	cricetulus griseus//eukaryotes;animals;vertebrates;mammals//cge	1.967	ALM//ISM
EC1.1.1.184	4-benzoylpyridine	homo sapiens//eukaryotes;animals;vertebrates;mammals//hsa	1.2	ALM//ISM
EC1.1.1.184	4-benzoylpyridine	rattus norvegicus//eukaryotes;animals;vertebrates;mammals//rno	0.23	ALM//ISM
EC1.1.1.184	4-hexanoylpyridine	canis lupus familiaris//*//*	17	ALM//ISM
EC1.1.1.184	4-nitrobenzaldehyde	cricetulus griseus//eukaryotes;animals;vertebrates;mammals//cge	1.087	ALM//ISM
EC1.1.1.184	4-nitrobenzaldehyde	gallus gallus//eukaryotes;animals;vertebrates;birds//gga	3.48	ALM//ISM
EC1.1.1.184	4-nitrobenzaldehyde	homo sapiens//eukaryotes;animals;vertebrates;mammals//hsa	0.0098	ALM//ISM
EC1.1.1.184	4-oxonon-2-enal	homo sapiens//eukaryotes;animals;vertebrates;mammals//hsa	220	ALM//ISM
EC1.1.1.184	9,10-phenanthrenequinone	aeropyrum pernix//prokaryotes;archaea;crenarchaeota;aeropyrum//ape	1.27	ALM//ISM
EC1.1.1.184	9,10-phenanthrenequinone	canis lupus familiaris//*//*	20	ALM//ISM
EC1.1.1.184	9,10-phenanthrenequinone	gallus gallus//eukaryotes;animals;vertebrates;birds//gga	2.33	ALM//ISM
EC1.1.1.184	9,10-phenanthrenequinone	homo sapiens//eukaryotes;animals;vertebrates;mammals//hsa	9.77	ALM//ISM
EC1.1.1.184	9-cis-retinal	canis lupus familiaris//*//*	0.07	ALM//ISM
EC1.1.1.184	acenaphthenequinone	canis lupus familiaris//*//*	13	ALM//ISM
EC1.1.1.184	acetoin	methanobacterium palustre//*//*	183	ALM//ISM
EC1.1.1.184	acetone	gallus gallus//eukaryotes;animals;vertebrates;birds//gga	0.18	ALM//ISM
EC1.1.1.184	all-trans-retinal	canis lupus familiaris//*//*	0.08	ALM//ISM
EC1.1.1.184	all-trans-retinol	canis lupus familiaris//*//*	0.01	ALM//ISM
EC1.1.1.184	benzoylformic acid ethyl ester	canis lupus familiaris//*//*	32	ALM//ISM
EC1.1.1.184	cycloheptanone	methanobacterium palustre//*//*	6	ALM//ISM
EC1.1.1.184	cyclohexanol	methanobacterium palustre//*//*	5	ALM//ISM
EC1.1.1.184	cyclohexanone	methanobacterium palustre//*//*	86	ALM//ISM
EC1.1.1.184	cyclopentanol	methanobacterium palustre//*//*	106	ALM//ISM
EC1.1.1.184	cyclopentanone	methanobacterium palustre//*//*	80	ALM//ISM
EC1.1.1.184	daunorubicin	canis lupus familiaris//*//*	3.52	ALM//ISM
EC1.1.1.184	daunorubicin	homo sapiens//eukaryotes;animals;vertebrates;mammals//hsa	91	ALM//ISM
EC1.1.1.184	diacetyl	methanobacterium palustre//*//*	609	ALM//ISM
EC1.1.1.184	doxorubicin	homo sapiens//eukaryotes;animals;vertebrates;mammals//hsa	0.21	ALM//ISM
EC1.1.1.184	estrone	gallus gallus//eukaryotes;animals;vertebrates;birds//gga	0.45	ALM//ISM
EC1.1.1.184	ethyl 2-methylacetoacetate	thermotoga maritima//prokaryotes;bacteria;thermotogae;thermotoga//tma	12.5	ALM//ISM
EC1.1.1.184	ethyl 2-oxo-4-phenylbutyrate	thermotoga maritima//prokaryotes;bacteria;thermotogae;thermotoga//tma	11.2	ALM//ISM
EC1.1.1.184	ethyl 4-chloro-3-oxobutanoate	aeropyrum pernix//prokaryotes;archaea;crenarchaeota;aeropyrum//ape	1.05	ALM//ISM
EC1.1.1.184	glutathione-4-oxonon-2-enal	homo sapiens//eukaryotes;animals;vertebrates;mammals//hsa	8.6	ALM//ISM
EC1.1.1.184	heptanophenone	canis lupus familiaris//*//*	10	ALM//ISM
EC1.1.1.184	hexanophenone	canis lupus familiaris//*//*	25	ALM//ISM
EC1.1.1.184	isatin	canis lupus familiaris//*//*	14	ALM//ISM
EC1.1.1.184	isatin	cricetulus griseus//eukaryotes;animals;vertebrates;mammals//cge	1.225	ALM//ISM
EC1.1.1.184	isatin	gallus gallus//eukaryotes;animals;vertebrates;birds//gga	2.55	ALM//ISM
EC1.1.1.184	isatin	homo sapiens//eukaryotes;animals;vertebrates;mammals//hsa	9.77	ALM//ISM
EC1.1.1.184	menadione	canis lupus familiaris//*//*	8.48	ALM//ISM
EC1.1.1.184	menadione	cricetulus griseus//eukaryotes;animals;vertebrates;mammals//cge	0.0483	ALM//ISM
EC1.1.1.184	menadione	gallus gallus//eukaryotes;animals;vertebrates;birds//gga	4.17	ALM//ISM
EC1.1.1.184	menadione	homo sapiens//eukaryotes;animals;vertebrates;mammals//hsa	246	ALM//ISM
EC1.1.1.184	menadione	sus scrofa//eukaryotes;animals;vertebrates;mammals//ssc	0.15	ALM//ISM
EC1.1.1.184	methyl glyoxal	kluyveromyces marxianus//eukaryotes;fungi;ascomycetes;saccharomycetes//kmx	4	ALM//ISM
EC1.1.1.184	methylglyoxal	gluconobacter oxydans//prokaryotes;bacteria;alphaproteobacteria;gluconobacter//gox	23.8	ALM//ISM
EC1.1.1.184	n-butyrophenone	canis lupus familiaris//*//*	15	ALM//ISM
EC1.1.1.184	nadh	candida parapsilosis//*//*	1.32	ALM//ISM
EC1.1.1.184	nadp+	methanobacterium palustre//*//*	243	ALM//ISM
EC1.1.1.184	nadph	candida magnoliae//*//*	870	ALM//ISM
EC1.1.1.184	nadph	candida parapsilosis//*//*	1.48	ALM//ISM
EC1.1.1.184	nadph	homo sapiens//eukaryotes;animals;vertebrates;mammals//hsa	179	ALM//ISM
EC1.1.1.184	nadph	kluyveromyces marxianus//eukaryotes;fungi;ascomycetes;saccharomycetes//kmx	3.67	ALM//ISM
EC1.1.1.184	nadph	methanobacterium palustre//*//*	129	ALM//ISM
EC1.1.1.184	oracin	homo sapiens//eukaryotes;animals;vertebrates;mammals//hsa	1.67	ALM//ISM
EC1.1.1.184	p-toluquinone	aeropyrum pernix//prokaryotes;archaea;crenarchaeota;aeropyrum//ape	2.5	ALM//ISM
EC1.1.1.184	p-toluquinone	gallus gallus//eukaryotes;animals;vertebrates;birds//gga	3.28	ALM//ISM
EC1.1.1.184	phenylglyoxal	gluconobacter oxydans//prokaryotes;bacteria;alphaproteobacteria;gluconobacter//gox	39.3	ALM//ISM
EC1.1.1.184	propanone	methanobacterium palustre//*//*	129	ALM//ISM
EC1.1.1.184	prostaglandin e2	gallus gallus//eukaryotes;animals;vertebrates;birds//gga	0.68	ALM//ISM
EC1.1.1.184	prostaglandin e2	homo sapiens//eukaryotes;animals;vertebrates;mammals//hsa	25	ALM//ISM
EC1.1.1.184	s-1-phenyl-1-butanol	canis lupus familiaris//*//*	3.5	ALM//ISM
EC1.1.1.184	s-nitrosoglutathione	homo sapiens//eukaryotes;animals;vertebrates;mammals//hsa	2.62	ALM//ISM
EC1.1.1.184	testosterone	gallus gallus//eukaryotes;animals;vertebrates;birds//gga	0.6	ALM//ISM
EC1.1.1.184	valerophenone	canis lupus familiaris//*//*	11	ALM//ISM
EC1.1.1.184	*	cylindrocarpon sclerotigenum//*//*	142.007	ALM//ISM
EC1.1.1.184	*	kluyveromyces lactis//eukaryotes;fungi;ascomycetes;saccharomycetes//kla	160.867	ALM//ISM
EC1.1.1.184	*	neurospora crassa//eukaryotes;fungi;ascomycetes;sordariomycetes//ncr	312	ALM//ISM
EC1.1.1.184	*	pichia kudriavzevii//*//*	9.66	ALM//ISM
EC1.1.1.184	*	rhodotorula glutinis//*//*	2	ALM//ISM
EC1.1.1.184	*	scheffersomyces stipitis//eukaryotes;fungi;ascomycetes;saccharomycetes//pic	196.583	ALM//ISM
EC1.1.1.188	9,10-phenanthrenequinone	homo sapiens//eukaryotes;animals;vertebrates;mammals//hsa	1.4	ALM
EC1.1.1.188	androst-4-ene-3,17-dione	homo sapiens//eukaryotes;animals;vertebrates;mammals//hsa	0.0027	ALM
EC1.1.1.188	prostaglandin h2	mus musculus//eukaryotes;animals;vertebrates;mammals//mmu	0.2467	ALM
EC1.1.1.188	prostaglandin h2	sus scrofa//eukaryotes;animals;vertebrates;mammals//ssc	0.2467	ALM
EC1.1.1.188	*	bos taurus//eukaryotes;animals;vertebrates;mammals//bta	0.252833	ALM
EC1.1.1.188	*	oryctolagus cuniculus//eukaryotes;animals;vertebrates;mammals//ocu	0.00165	ALM
EC1.1.1.188	*	trypanosoma brucei//eukaryotes;protists;euglenozoa;kinetoplasts//tbr	0.473	ALM
EC1.1.1.192	nad+	geobacillus thermodenitrificans//prokaryotes;bacteria;firmicutes - bacilli;geobacillus//gtn	38.5	ALM
EC1.1.1.192	nadp+	geobacillus thermodenitrificans//prokaryotes;bacteria;firmicutes - bacilli;geobacillus//gtn	283.1	ALM
EC1.1.1.192	nadph	geobacillus thermodenitrificans//prokaryotes;bacteria;firmicutes - bacilli;geobacillus//gtn	4808	ALM
EC1.1.1.194	coniferyl alcohol	streptomyces sp.//prokaryotes;bacteria;actinobacteria;streptomyces//ssx	25.8	Others
EC1.1.1.194	*	glycine max//eukaryotes;plants;eudicots;pea family//gmx	0.258	Others
EC1.1.1.195	3-phenyl-1-propanol	streptomyces sp.//prokaryotes;bacteria;actinobacteria;streptomyces//ssx	11.2	Others
EC1.1.1.195	4-coumaraldehyde	arabidopsis thaliana//eukaryotes;plants;eudicots;mustard family//ath	6.8	Others
EC1.1.1.195	4-coumarylaldehyde	plagiochasma appendiculatum//*//*	0.367	Others
EC1.1.1.195	5-hydroxyconiferylaldehyde	plagiochasma appendiculatum//*//*	0.007	Others
EC1.1.1.195	acetaldehyde	helicobacter pylori//prokaryotes;bacteria;epsilonproteobacteria;helicobacter//hpy	16.7	Others
EC1.1.1.195	allyl alcohol	streptomyces sp.//prokaryotes;bacteria;actinobacteria;streptomyces//ssx	32.9	Others
EC1.1.1.195	benzaldehyde	helicobacter pylori//prokaryotes;bacteria;epsilonproteobacteria;helicobacter//hpy	2.5	Others
EC1.1.1.195	benzyl alcohol	helicobacter pylori//prokaryotes;bacteria;epsilonproteobacteria;helicobacter//hpy	8.4	Others
EC1.1.1.195	butanol	helicobacter pylori//prokaryotes;bacteria;epsilonproteobacteria;helicobacter//hpy	5.7	Others
EC1.1.1.195	caffeylaldehyde	plagiochasma appendiculatum//*//*	0.072	Others
EC1.1.1.195	cinnamaldehyde	geobacillus stearothermophilus//prokaryotes;bacteria;firmicutes - bacilli;geobacillus//gse	55	Others
EC1.1.1.195	cinnamaldehyde	hibiscus cannabinus//*//*	1437	Others
EC1.1.1.195	cinnamaldehyde	leucaena leucocephala//*//*	18	Others
EC1.1.1.195	cinnamaldehyde	streptomyces sp.//prokaryotes;bacteria;actinobacteria;streptomyces//ssx	14.4	Others
EC1.1.1.195	cinnamaldehyde	synechocystis sp.//prokaryotes;bacteria;cyanobacteria;synechocystis//syn	107.9	Others
EC1.1.1.195	cinnamyl alcohol	geobacillus stearothermophilus//prokaryotes;bacteria;firmicutes - bacilli;geobacillus//gse	43	Others
EC1.1.1.195	cinnamyl alcohol	helicobacter pylori//prokaryotes;bacteria;epsilonproteobacteria;helicobacter//hpy	13.3	Others
EC1.1.1.195	cinnamyl alcohol	leucaena leucocephala//*//*	16.2	Others
EC1.1.1.195	cinnamyl alcohol	streptomyces sp.//prokaryotes;bacteria;actinobacteria;streptomyces//ssx	18.1	Others
EC1.1.1.195	cinnamyl alcohol	synechocystis sp.//prokaryotes;bacteria;cyanobacteria;synechocystis//syn	60.78	Others
EC1.1.1.195	cinnamyl aldehyde	helicobacter pylori//prokaryotes;bacteria;epsilonproteobacteria;helicobacter//hpy	7.7	Others
EC1.1.1.195	coniferaldehyde	plagiochasma appendiculatum//*//*	0.085	Others
EC1.1.1.195	coniferaldehyde	sinopodophyllum hexandrum//*//*	12	Others
EC1.1.1.195	coniferyl alcohol	helicobacter pylori//prokaryotes;bacteria;epsilonproteobacteria;helicobacter//hpy	3.5	Others
EC1.1.1.195	coniferyl alcohol	leucaena leucocephala//*//*	16.3	Others
EC1.1.1.195	coniferyl alcohol	nicotiana tabacum//eukaryotes;plants;eudicots;nightshade family//nta	0.99	Others
EC1.1.1.195	coniferyl alcohol	panicum virgatum//*//*	13.2	Others
EC1.1.1.195	coniferyl aldehyde	carthamus tinctorius//*//*	0.032	Others
EC1.1.1.195	coniferyl aldehyde	helicobacter pylori//prokaryotes;bacteria;epsilonproteobacteria;helicobacter//hpy	27.4	Others
EC1.1.1.195	coniferyl aldehyde	hibiscus cannabinus//*//*	7564	Others
EC1.1.1.195	coniferyl aldehyde	leucaena leucocephala//*//*	16.56	Others
EC1.1.1.195	coniferyl aldehyde	medicago truncatula//eukaryotes;plants;eudicots;pea family//mtr	9.1	Others
EC1.1.1.195	coniferyl aldehyde	nicotiana tabacum//eukaryotes;plants;eudicots;nightshade family//nta	0.24	Others
EC1.1.1.195	coniferyl aldehyde	oryza sativa//eukaryotes;plants;monocots;grass family//osa	1.3	Others
EC1.1.1.195	coniferyl aldehyde	panicum virgatum//*//*	138	Others
EC1.1.1.195	coniferyl aldehyde	populus tomentosa//*//*	45.42	Others
EC1.1.1.195	coumaryl alcohol	panicum virgatum//*//*	24.7	Others
EC1.1.1.195	ethanol	helicobacter pylori//prokaryotes;bacteria;epsilonproteobacteria;helicobacter//hpy	7.1	Others
EC1.1.1.195	nad+	eucalyptus gunnii//*//*	0.0242	Others
EC1.1.1.195	nad+	geobacillus stearothermophilus//prokaryotes;bacteria;firmicutes - bacilli;geobacillus//gse	33	Others
EC1.1.1.195	nad+	streptomyces sp.//prokaryotes;bacteria;actinobacteria;streptomyces//ssx	19.9	Others
EC1.1.1.195	nadh	geobacillus stearothermophilus//prokaryotes;bacteria;firmicutes - bacilli;geobacillus//gse	43	Others
EC1.1.1.195	nadp+	eucalyptus gunnii//*//*	0.0555	Others
EC1.1.1.195	nadp+	helicobacter pylori//prokaryotes;bacteria;epsilonproteobacteria;helicobacter//hpy	15.5	Others
EC1.1.1.195	nadp+	leucaena leucocephala//*//*	23.3	Others
EC1.1.1.195	nadph	eucalyptus gunnii//*//*	0.49	Others
EC1.1.1.195	nadph	helicobacter pylori//prokaryotes;bacteria;epsilonproteobacteria;helicobacter//hpy	25.2	Others
EC1.1.1.195	nadph	leucaena leucocephala//*//*	28.8	Others
EC1.1.1.195	p-coumaryl aldehyde	leucaena leucocephala//*//*	22.5	Others
EC1.1.1.195	p-coumaryl aldehyde	medicago truncatula//eukaryotes;plants;eudicots;pea family//mtr	15.6	Others
EC1.1.1.195	propanol	helicobacter pylori//prokaryotes;bacteria;epsilonproteobacteria;helicobacter//hpy	12.8	Others
EC1.1.1.195	sinapaldehyde	plagiochasma appendiculatum//*//*	0.006	Others
EC1.1.1.195	sinapaldehyde	sinopodophyllum hexandrum//*//*	8.3	Others
EC1.1.1.195	sinapyl alcohol	leucaena leucocephala//*//*	16	Others
EC1.1.1.195	sinapyl alcohol	panicum virgatum//*//*	46.4	Others
EC1.1.1.195	sinapyl aldehyde	carthamus tinctorius//*//*	0.041	Others
EC1.1.1.195	sinapyl aldehyde	hibiscus cannabinus//*//*	9368	Others
EC1.1.1.195	sinapyl aldehyde	leucaena leucocephala//*//*	32.2	Others
EC1.1.1.195	sinapyl aldehyde	medicago truncatula//eukaryotes;plants;eudicots;pea family//mtr	10.2	Others
EC1.1.1.195	sinapyl aldehyde	oryza sativa//eukaryotes;plants;monocots;grass family//osa	3.4	Others
EC1.1.1.195	sinapyl aldehyde	panicum virgatum//*//*	196	Others
EC1.1.1.195	sinapyl aldehyde	populus tomentosa//*//*	16.59	Others
EC1.1.1.195	*	aralia cordata//*//*	8.4e-05	Others
EC1.1.1.195	*	forsythia suspensa//*//*	4.66667	Others
EC1.1.1.195	*	glycine max//eukaryotes;plants;eudicots;pea family//gmx	64.86	Others
EC1.1.1.195	*	phaseolus vulgaris//eukaryotes;plants;eudicots;pea family//pvu	0.00368333	Others
EC1.1.1.195	*	pinus taeda//*//*	0.246	Others
EC1.1.1.195	*	populus x canadensis//*//*	1.995	Others
EC1.1.1.195	*	triticum aestivum//*//*	0.0045	Others
EC1.1.1.198	(+)-borneol	artemisia annua//*//*	0.0058	Others
EC1.1.1.198	(+)-borneol	lavandula x intermedia//*//*	0.0004	Others
EC1.1.1.198	(+)-borneol	pseudomonas sp.//prokaryotes;bacteria;gammaproteobacteria - others;pseudomonas//ppuu	0.75	Others
EC1.1.1.2	(+)-camphorquinone	sus scrofa//eukaryotes;animals;vertebrates;mammals//ssc	5.6	CEM//ALM
EC1.1.1.2	(2r,3r)-2,3-butanediol	thermococcus guaymasensis//prokaryotes;archaea;euryarchaeota;thermococcus//tgy	740	CEM//ALM
EC1.1.1.2	(2s,3s)-2,3-butanediol	thermococcus guaymasensis//prokaryotes;archaea;euryarchaeota;thermococcus//tgy	512	CEM//ALM
EC1.1.1.2	1,5-pentanediol	mycobacterium sp.//prokaryotes;bacteria;actinobacteria;mycobacterium//msa	5.31	CEM//ALM
EC1.1.1.2	1-pentanol	saccharomyces cerevisiae//eukaryotes;fungi;ascomycetes;saccharomycetes//sce	918	CEM//ALM
EC1.1.1.2	2-butanol	thermococcus guaymasensis//prokaryotes;archaea;euryarchaeota;thermococcus//tgy	833	CEM//ALM
EC1.1.1.2	2-butanone	thermococcus guaymasensis//prokaryotes;archaea;euryarchaeota;thermococcus//tgy	190	CEM//ALM
EC1.1.1.2	2-propanol	thermococcus sibiricus//prokaryotes;archaea;euryarchaeota;thermococcus//tsi	0.53	CEM//ALM
EC1.1.1.2	3-methyl-1,5-pentanediol	mycobacterium sp.//prokaryotes;bacteria;actinobacteria;mycobacterium//msa	7.84	CEM//ALM
EC1.1.1.2	3-methyl-1-butanol	saccharomyces cerevisiae//eukaryotes;fungi;ascomycetes;saccharomycetes//sce	2866	CEM//ALM
EC1.1.1.2	3-methylbutanal	saccharomyces cerevisiae//eukaryotes;fungi;ascomycetes;saccharomycetes//sce	9581	CEM//ALM
EC1.1.1.2	3-pyridinecarboxaldehyde	sus scrofa//eukaryotes;animals;vertebrates;mammals//ssc	26.8	CEM//ALM
EC1.1.1.2	3-pyridinemethanol	sus scrofa//eukaryotes;animals;vertebrates;mammals//ssc	0.07	CEM//ALM
EC1.1.1.2	4-carboxybenzaldehyde	sus scrofa//eukaryotes;animals;vertebrates;mammals//ssc	21.7	CEM//ALM
EC1.1.1.2	4-cyanobenzaldehyde	sus scrofa//eukaryotes;animals;vertebrates;mammals//ssc	16.6	CEM//ALM
EC1.1.1.2	4-hydroxy-3-methoxybenzyl alcohol	homo sapiens//eukaryotes;animals;vertebrates;mammals//hsa	0.148	CEM//ALM
EC1.1.1.2	4-nitrobenzaldehyde	sus scrofa//eukaryotes;animals;vertebrates;mammals//ssc	22	CEM//ALM
EC1.1.1.2	4-pyridinecarboxaldehyde	sus scrofa//eukaryotes;animals;vertebrates;mammals//ssc	19.3	CEM//ALM
EC1.1.1.2	acetaldehyde	escherichia coli//prokaryotes;bacteria;gammaproteobacteria - enterobacteria;escherichia//eco	53.5	CEM//ALM
EC1.1.1.2	acetaldehyde	pseudothermotoga hypogea//prokaryotes;bacteria;thermotogae;pseudothermotoga//phy	15	CEM//ALM
EC1.1.1.2	acetaldehyde	pyrococcus furiosus//prokaryotes;archaea;euryarchaeota;pyrococcus//pfu	5.5	CEM//ALM
EC1.1.1.2	acetaldehyde	synechocystis sp.//prokaryotes;bacteria;cyanobacteria;synechocystis//syn	157.6	CEM//ALM
EC1.1.1.2	acetaldehyde	thermococcus sp.//prokaryotes;archaea;euryarchaeota;thermococcus//the	23.6	CEM//ALM
EC1.1.1.2	acetoin	thermococcus guaymasensis//prokaryotes;archaea;euryarchaeota;thermococcus//tgy	142	CEM//ALM
EC1.1.1.2	acetophenone	lactobacillus brevis//prokaryotes;bacteria;firmicutes - bacilli;lactobacillus//lbr	44.5	CEM//ALM
EC1.1.1.2	acrolein	escherichia coli//prokaryotes;bacteria;gammaproteobacteria - enterobacteria;escherichia//eco	62.5	CEM//ALM
EC1.1.1.2	benzylalcohol	homo sapiens//eukaryotes;animals;vertebrates;mammals//hsa	0.0733	CEM//ALM
EC1.1.1.2	butan-1-ol	mycobacterium sp.//prokaryotes;bacteria;actinobacteria;mycobacterium//msa	7.02	CEM//ALM
EC1.1.1.2	butanal	pectobacterium atrosepticum//prokaryotes;bacteria;gammaproteobacteria - enterobacteria;pectobacterium//eca	20.1	CEM//ALM
EC1.1.1.2	butanal	synechocystis sp.//prokaryotes;bacteria;cyanobacteria;synechocystis//syn	156.6	CEM//ALM
EC1.1.1.2	butanaldehyde	escherichia coli//prokaryotes;bacteria;gammaproteobacteria - enterobacteria;escherichia//eco	59.5	CEM//ALM
EC1.1.1.2	butanol	pseudothermotoga hypogea//prokaryotes;bacteria;thermotogae;pseudothermotoga//phy	48	CEM//ALM
EC1.1.1.2	butanol	synechocystis sp.//prokaryotes;bacteria;cyanobacteria;synechocystis//syn	17.05	CEM//ALM
EC1.1.1.2	butyraldehyde	pseudothermotoga hypogea//prokaryotes;bacteria;thermotogae;pseudothermotoga//phy	48	CEM//ALM
EC1.1.1.2	cinnamaldehyde	saccharomyces cerevisiae//eukaryotes;fungi;ascomycetes;saccharomycetes//sce	7913	CEM//ALM
EC1.1.1.2	cinnamaldehyde	synechocystis sp.//prokaryotes;bacteria;cyanobacteria;synechocystis//syn	107.9	CEM//ALM
EC1.1.1.2	cinnamyl alcohol	saccharomyces cerevisiae//eukaryotes;fungi;ascomycetes;saccharomycetes//sce	3404	CEM//ALM
EC1.1.1.2	cinnamyl alcohol	synechocystis sp.//prokaryotes;bacteria;cyanobacteria;synechocystis//syn	60.78	CEM//ALM
EC1.1.1.2	d-glucuronate	sus scrofa//eukaryotes;animals;vertebrates;mammals//ssc	11.6	CEM//ALM
EC1.1.1.2	d-glyceraldehyde	sus scrofa//eukaryotes;animals;vertebrates;mammals//ssc	14.4	CEM//ALM
EC1.1.1.2	d-lactaldehyde	sus scrofa//eukaryotes;animals;vertebrates;mammals//ssc	13.7	CEM//ALM
EC1.1.1.2	d-xylose	thermococcus sibiricus//prokaryotes;archaea;euryarchaeota;thermococcus//tsi	0.7	CEM//ALM
EC1.1.1.2	diacetyl	thermococcus guaymasensis//prokaryotes;archaea;euryarchaeota;thermococcus//tgy	202	CEM//ALM
EC1.1.1.2	ethanol	pseudothermotoga hypogea//prokaryotes;bacteria;thermotogae;pseudothermotoga//phy	14	CEM//ALM
EC1.1.1.2	ethanol	pyrococcus furiosus//prokaryotes;archaea;euryarchaeota;pyrococcus//pfu	19.2	CEM//ALM
EC1.1.1.2	ethanol	synechocystis sp.//prokaryotes;bacteria;cyanobacteria;synechocystis//syn	27.35	CEM//ALM
EC1.1.1.2	ethanol	thermococcus sp.//prokaryotes;archaea;euryarchaeota;thermococcus//the	84	CEM//ALM
EC1.1.1.2	glycerol	homo sapiens//eukaryotes;animals;vertebrates;mammals//hsa	0.0283	CEM//ALM
EC1.1.1.2	glycerol	sus scrofa//eukaryotes;animals;vertebrates;mammals//ssc	0.612	CEM//ALM
EC1.1.1.2	hexanal	saccharomyces cerevisiae//eukaryotes;fungi;ascomycetes;saccharomycetes//sce	359	CEM//ALM
EC1.1.1.2	hexanol	saccharomyces cerevisiae//eukaryotes;fungi;ascomycetes;saccharomycetes//sce	10.7	CEM//ALM
EC1.1.1.2	l-arabitol	sus scrofa//eukaryotes;animals;vertebrates;mammals//ssc	1.77	CEM//ALM
EC1.1.1.2	malondialdehyde	escherichia coli//prokaryotes;bacteria;gammaproteobacteria - enterobacteria;escherichia//eco	60.1	CEM//ALM
EC1.1.1.2	meso-2,3-butanediol	thermococcus guaymasensis//prokaryotes;archaea;euryarchaeota;thermococcus//tgy	952	CEM//ALM
EC1.1.1.2	methylglyoxal	pyrococcus furiosus//prokaryotes;archaea;euryarchaeota;pyrococcus//pfu	3.7	CEM//ALM
EC1.1.1.2	nad+	pyrococcus furiosus//prokaryotes;archaea;euryarchaeota;pyrococcus//pfu	2.4	CEM//ALM
EC1.1.1.2	nadh	scheffersomyces stipitis//eukaryotes;fungi;ascomycetes;saccharomycetes//pic	6.23	CEM//ALM
EC1.1.1.2	nadp+	lactobacillus brevis//prokaryotes;bacteria;firmicutes - bacilli;lactobacillus//lbr	4.4	CEM//ALM
EC1.1.1.2	nadp+	mycobacterium sp.//prokaryotes;bacteria;actinobacteria;mycobacterium//msa	13.41	CEM//ALM
EC1.1.1.2	nadp+	pseudothermotoga hypogea//prokaryotes;bacteria;thermotogae;pseudothermotoga//phy	50	CEM//ALM
EC1.1.1.2	nadp+	pyrococcus furiosus//prokaryotes;archaea;euryarchaeota;pyrococcus//pfu	15.8	CEM//ALM
EC1.1.1.2	nadp+	thermococcus guaymasensis//prokaryotes;archaea;euryarchaeota;thermococcus//tgy	1333	CEM//ALM
EC1.1.1.2	nadp+	thermococcus sibiricus//prokaryotes;archaea;euryarchaeota;thermococcus//tsi	0.45	CEM//ALM
EC1.1.1.2	nadp+	thermococcus sp.//prokaryotes;archaea;euryarchaeota;thermococcus//the	84	CEM//ALM
EC1.1.1.2	nadph	lactobacillus brevis//prokaryotes;bacteria;firmicutes - bacilli;lactobacillus//lbr	38.1	CEM//ALM
EC1.1.1.2	nadph	pseudothermotoga hypogea//prokaryotes;bacteria;thermotogae;pseudothermotoga//phy	52	CEM//ALM
EC1.1.1.2	nadph	pyrococcus furiosus//prokaryotes;archaea;euryarchaeota;pyrococcus//pfu	6.3	CEM//ALM
EC1.1.1.2	nadph	scheffersomyces stipitis//eukaryotes;fungi;ascomycetes;saccharomycetes//pic	6.5	CEM//ALM
EC1.1.1.2	nadph	thermococcus guaymasensis//prokaryotes;archaea;euryarchaeota;thermococcus//tgy	158	CEM//ALM
EC1.1.1.2	nadph	thermococcus sibiricus//prokaryotes;archaea;euryarchaeota;thermococcus//tsi	1.51	CEM//ALM
EC1.1.1.2	nadph	thermococcus sp.//prokaryotes;archaea;euryarchaeota;thermococcus//the	24	CEM//ALM
EC1.1.1.2	p-nitrobenzaldehyde	homo sapiens//eukaryotes;animals;vertebrates;mammals//hsa	9.5	CEM//ALM
EC1.1.1.2	pentanal	pectobacterium atrosepticum//prokaryotes;bacteria;gammaproteobacteria - enterobacteria;pectobacterium//eca	49.2	CEM//ALM
EC1.1.1.2	pentanal	saccharomyces cerevisiae//eukaryotes;fungi;ascomycetes;saccharomycetes//sce	11920	CEM//ALM
EC1.1.1.2	pentanal	synechocystis sp.//prokaryotes;bacteria;cyanobacteria;synechocystis//syn	159.1	CEM//ALM
EC1.1.1.2	pentanol	synechocystis sp.//prokaryotes;bacteria;cyanobacteria;synechocystis//syn	13.15	CEM//ALM
EC1.1.1.2	phenylacetaldehyde	pyrococcus furiosus//prokaryotes;archaea;euryarchaeota;pyrococcus//pfu	10.4	CEM//ALM
EC1.1.1.2	phenylethanediol	homo sapiens//eukaryotes;animals;vertebrates;mammals//hsa	0.08	CEM//ALM
EC1.1.1.2	phenylethanol	homo sapiens//eukaryotes;animals;vertebrates;mammals//hsa	0.0283	CEM//ALM
EC1.1.1.2	phenylethanol	lactobacillus brevis//prokaryotes;bacteria;firmicutes - bacilli;lactobacillus//lbr	5.4	CEM//ALM
EC1.1.1.2	phenylethanol	saccharomyces cerevisiae//eukaryotes;fungi;ascomycetes;saccharomycetes//sce	1132	CEM//ALM
EC1.1.1.2	propane-1,2-diol	homo sapiens//eukaryotes;animals;vertebrates;mammals//hsa	0.0433	CEM//ALM
EC1.1.1.2	propionaldehyde	escherichia coli//prokaryotes;bacteria;gammaproteobacteria - enterobacteria;escherichia//eco	45.1	CEM//ALM
EC1.1.1.2	pyruvaldehyde	thermococcus sibiricus//prokaryotes;archaea;euryarchaeota;thermococcus//tsi	2.04	CEM//ALM
EC1.1.1.2	veratraldehyde	saccharomyces cerevisiae//eukaryotes;fungi;ascomycetes;saccharomycetes//sce	6000	CEM//ALM
EC1.1.1.200	d-glucitol-6-phosphate	malus domestica//eukaryotes;plants;eudicots;rose family//mdm	0.222	Others
EC1.1.1.200	d-glucose 6-phosphate	malus domestica//eukaryotes;plants;eudicots;rose family//mdm	0.7	Others
EC1.1.1.201	7-ketolithocholic acid	collinsella aerofaciens//prokaryotes;bacteria;actinobacteria;collinsella//caer	15.8	ALM
EC1.1.1.201	dehydrocholic acid	collinsella aerofaciens//prokaryotes;bacteria;actinobacteria;collinsella//caer	14.6	ALM
EC1.1.1.201	nadp+	collinsella aerofaciens//prokaryotes;bacteria;actinobacteria;collinsella//caer	15.7	ALM
EC1.1.1.201	nadph	collinsella aerofaciens//prokaryotes;bacteria;actinobacteria;collinsella//caer	17.2	ALM
EC1.1.1.201	ursodeoxycholic acid	collinsella aerofaciens//prokaryotes;bacteria;actinobacteria;collinsella//caer	19.6	ALM
EC1.1.1.201	*	blautia producta//*//*	1.44867	ALM
EC1.1.1.201	*	oryctolagus cuniculus//eukaryotes;animals;vertebrates;mammals//ocu	0.1564	ALM
EC1.1.1.202	3-hydroxypropanal	klebsiella pneumoniae//prokaryotes;bacteria;gammaproteobacteria - enterobacteria;klebsiella//kpn	59.4	ALM//CEM
EC1.1.1.202	acetaldehyde	klebsiella pneumoniae//prokaryotes;bacteria;gammaproteobacteria - enterobacteria;klebsiella//kpn	5.2	ALM//CEM
EC1.1.1.202	butyraldehyde	klebsiella pneumoniae//prokaryotes;bacteria;gammaproteobacteria - enterobacteria;klebsiella//kpn	8.7	ALM//CEM
EC1.1.1.202	formaldehyde	klebsiella pneumoniae//prokaryotes;bacteria;gammaproteobacteria - enterobacteria;klebsiella//kpn	1.6	ALM//CEM
EC1.1.1.202	nad+	klebsiella pneumoniae//prokaryotes;bacteria;gammaproteobacteria - enterobacteria;klebsiella//kpn	51.99	ALM//CEM
EC1.1.1.202	nadh	klebsiella pneumoniae//prokaryotes;bacteria;gammaproteobacteria - enterobacteria;klebsiella//kpn	90.64	ALM//CEM
EC1.1.1.202	propane-1,3-diol	klebsiella pneumoniae//prokaryotes;bacteria;gammaproteobacteria - enterobacteria;klebsiella//kpn	9.98	ALM//CEM
EC1.1.1.202	propionaldehyde	klebsiella pneumoniae//prokaryotes;bacteria;gammaproteobacteria - enterobacteria;klebsiella//kpn	1.1	ALM//CEM
EC1.1.1.202	valeraldehyde	klebsiella pneumoniae//prokaryotes;bacteria;gammaproteobacteria - enterobacteria;klebsiella//kpn	1	ALM//CEM
EC1.1.1.202	*	citrobacter freundii//prokaryotes;bacteria;gammaproteobacteria - enterobacteria;citrobacter//cfd	666.6	ALM//CEM
EC1.1.1.202	*	clostridium butyricum//prokaryotes;bacteria;firmicutes - clostridia;clostridium//cbut	28.879	ALM//CEM
EC1.1.1.202	*	clostridium pasteurianum//prokaryotes;bacteria;firmicutes - clostridia;clostridium//cpas	12.4667	ALM//CEM
EC1.1.1.202	*	lactobacillus brevis//prokaryotes;bacteria;firmicutes - bacilli;lactobacillus//lbr	311.808	ALM//CEM
EC1.1.1.202	*	lactobacillus reuteri//prokaryotes;bacteria;firmicutes - bacilli;lactobacillus//lre	21.9	ALM//CEM
EC1.1.1.202	*	oenococcus oeni//prokaryotes;bacteria;firmicutes - bacilli;oenococcus//ooe	1.35667	ALM//CEM
EC1.1.1.202	*	pantoea agglomerans//prokaryotes;bacteria;gammaproteobacteria - enterobacteria;pantoea//pagc	20.235	ALM//CEM
EC1.1.1.203	beta-d-galacturonate	agrobacterium tumefaciens//prokaryotes;bacteria;alphaproteobacteria;agrobacterium//atf	76	CEM
EC1.1.1.203	beta-d-galacturonate	chromohalobacter salexigens//prokaryotes;bacteria;gammaproteobacteria - others;chromohalobacter//csa	15.3	CEM
EC1.1.1.203	beta-d-galacturonate	fulvimarina pelagi//*//*	13	CEM
EC1.1.1.203	beta-d-galacturonate	oceanicola granulosus//*//*	4	CEM
EC1.1.1.203	beta-d-galacturonate	polaromonas naphthalenivorans//prokaryotes;bacteria;betaproteobacteria;polaromonas//pna	51.6	CEM
EC1.1.1.203	beta-d-galacturonate	pseudomonas fluorescens//prokaryotes;bacteria;gammaproteobacteria - others;pseudomonas//pfo	17.1	CEM
EC1.1.1.203	beta-d-galacturonate	pseudomonas mendocina//prokaryotes;bacteria;gammaproteobacteria - others;pseudomonas//pmy	17.9	CEM
EC1.1.1.203	beta-d-galacturonate	pseudomonas syringae pv. tomato//prokaryotes;bacteria;gammaproteobacteria - others;pseudomonas//pst	29	CEM
EC1.1.1.203	beta-d-galacturonate	streptomyces viridochromogenes//*//*	23	CEM
EC1.1.1.203	beta-d-glucuronate	agrobacterium tumefaciens//prokaryotes;bacteria;alphaproteobacteria;agrobacterium//atf	333	CEM
EC1.1.1.203	beta-d-glucuronate	chromohalobacter salexigens//prokaryotes;bacteria;gammaproteobacteria - others;chromohalobacter//csa	119	CEM
EC1.1.1.203	beta-d-glucuronate	fulvimarina pelagi//*//*	82	CEM
EC1.1.1.203	beta-d-glucuronate	oceanicola granulosus//*//*	7	CEM
EC1.1.1.203	beta-d-glucuronate	polaromonas naphthalenivorans//prokaryotes;bacteria;betaproteobacteria;polaromonas//pna	274	CEM
EC1.1.1.203	beta-d-glucuronate	pseudomonas fluorescens//prokaryotes;bacteria;gammaproteobacteria - others;pseudomonas//pfo	152	CEM
EC1.1.1.203	beta-d-glucuronate	pseudomonas mendocina//prokaryotes;bacteria;gammaproteobacteria - others;pseudomonas//pmy	159	CEM
EC1.1.1.203	beta-d-glucuronate	pseudomonas syringae pv. tomato//prokaryotes;bacteria;gammaproteobacteria - others;pseudomonas//pst	217	CEM
EC1.1.1.203	beta-d-glucuronate	streptomyces viridochromogenes//*//*	75	CEM
EC1.1.1.203	d-galacturonate	agrobacterium tumefaciens//prokaryotes;bacteria;alphaproteobacteria;agrobacterium//atf	0.92	CEM
EC1.1.1.203	d-galacturonate	pseudomonas putida kt2440//prokaryotes;bacteria;gammaproteobacteria - others;pseudomonas//ppu	0.3	CEM
EC1.1.1.203	d-galacturonate	pseudomonas syringae pv. tomato//prokaryotes;bacteria;gammaproteobacteria - others;pseudomonas//pst	0.24	CEM
EC1.1.1.203	d-galacturonate	pseudomonas syringae//prokaryotes;bacteria;gammaproteobacteria - others;pseudomonas//pst	26.7	CEM
EC1.1.1.203	d-glucuronate	agrobacterium tumefaciens//prokaryotes;bacteria;alphaproteobacteria;agrobacterium//atf	1.9	CEM
EC1.1.1.203	d-glucuronate	pseudomonas putida kt2440//prokaryotes;bacteria;gammaproteobacteria - others;pseudomonas//ppu	0.55	CEM
EC1.1.1.203	d-glucuronate	pseudomonas syringae pv. tomato//prokaryotes;bacteria;gammaproteobacteria - others;pseudomonas//pst	0.74	CEM
EC1.1.1.203	d-glucuronate	pseudomonas syringae//prokaryotes;bacteria;gammaproteobacteria - others;pseudomonas//pst	80	CEM
EC1.1.1.203	d-mannuronate	agrobacterium tumefaciens//prokaryotes;bacteria;alphaproteobacteria;agrobacterium//atf	92	CEM
EC1.1.1.203	d-mannuronate	fulvimarina pelagi//*//*	107	CEM
EC1.1.1.203	d-mannuronate	oceanicola granulosus//*//*	4	CEM
EC1.1.1.203	d-mannuronate	pseudomonas syringae pv. tomato//prokaryotes;bacteria;gammaproteobacteria - others;pseudomonas//pst	7	CEM
EC1.1.1.203	d-mannuronate	streptomyces viridochromogenes//*//*	9	CEM
EC1.1.1.203	nad+	agrobacterium tumefaciens//prokaryotes;bacteria;alphaproteobacteria;agrobacterium//atf	144	CEM
EC1.1.1.203	nad+	fulvimarina pelagi//*//*	113	CEM
EC1.1.1.203	nad+	oceanicola granulosus//*//*	7	CEM
EC1.1.1.203	nad+	pseudomonas syringae pv. tomato//prokaryotes;bacteria;gammaproteobacteria - others;pseudomonas//pst	215	CEM
EC1.1.1.203	nad+	streptomyces viridochromogenes//*//*	62	CEM
EC1.1.1.205	3-acetylpyridine adenine dinucleotide	cryptosporidium parvum//eukaryotes;protists;alveolates;apicomplexans//cpv	3	ALM
EC1.1.1.205	acetylpyridine adenine dinucleotide	cryptosporidium parvum//eukaryotes;protists;alveolates;apicomplexans//cpv	3	ALM
EC1.1.1.205	imp	bacillus amyloliquefaciens//prokaryotes;bacteria;firmicutes - bacilli;bacillus//bao	5.1	ALM
EC1.1.1.205	imp	bacillus anthracis//prokaryotes;bacteria;firmicutes - bacilli;bacillus//ban	5.3	ALM
EC1.1.1.205	imp	campylobacter jejuni//prokaryotes;bacteria;epsilonproteobacteria;campylobacter//cje	2.2	ALM
EC1.1.1.205	imp	clostridium perfringens//prokaryotes;bacteria;firmicutes - clostridia;clostridium//cpe	2.9	ALM
EC1.1.1.205	imp	eremothecium gossypii//*//*	2.46	ALM
EC1.1.1.205	imp	homo sapiens//eukaryotes;animals;vertebrates;mammals//hsa	0.03	ALM
EC1.1.1.205	imp	mycobacterium tuberculosis//prokaryotes;bacteria;actinobacteria;mycobacterium//mtu	0.53	ALM
EC1.1.1.205	imp	streptococcus pyogenes//prokaryotes;bacteria;firmicutes - bacilli;streptococcus//spy	0.4	ALM
EC1.1.1.205	imp	vibrio cholerae//prokaryotes;bacteria;gammaproteobacteria - others;vibrio//vch	2.1	ALM
EC1.1.1.205	inosine 5'-diphosphate	bacillus anthracis//prokaryotes;bacteria;firmicutes - bacilli;bacillus//ban	1.4	ALM
EC1.1.1.205	inosine 5'-diphosphate	trypanosoma brucei//eukaryotes;protists;euglenozoa;kinetoplasts//tbr	0.28	ALM
EC1.1.1.205	inosine 5'-phosphate	borreliella burgdorferi//*//*	2.6	ALM
EC1.1.1.205	inosine 5'-phosphate	cryptosporidium parvum//eukaryotes;protists;alveolates;apicomplexans//cpv	3.3	ALM
EC1.1.1.205	inosine 5'-phosphate	escherichia coli//prokaryotes;bacteria;gammaproteobacteria - enterobacteria;escherichia//eco	13	ALM
EC1.1.1.205	inosine 5'-phosphate	homo sapiens//eukaryotes;animals;vertebrates;mammals//hsa	1.8	ALM
EC1.1.1.205	inosine 5'-phosphate	mycobacterium tuberculosis//prokaryotes;bacteria;actinobacteria;mycobacterium//mtu	0.53	ALM
EC1.1.1.205	inosine 5'-phosphate	streptococcus pyogenes//prokaryotes;bacteria;firmicutes - bacilli;streptococcus//spy	24	ALM
EC1.1.1.205	inosine 5'-phosphate	toxoplasma gondii//eukaryotes;protists;alveolates;apicomplexans//tgo	0.98	ALM
EC1.1.1.205	inosine 5'-phosphate	tritrichomonas suis//*//*	1.9	ALM
EC1.1.1.205	nad+	borreliella burgdorferi//*//*	0.0433	ALM
EC1.1.1.205	nad+	cryptosporidium parvum//eukaryotes;protists;alveolates;apicomplexans//cpv	2.6	ALM
EC1.1.1.205	nad+	homo sapiens//eukaryotes;animals;vertebrates;mammals//hsa	1.2	ALM
EC1.1.1.205	nad+	mycobacterium tuberculosis//prokaryotes;bacteria;actinobacteria;mycobacterium//mtu	3.1	ALM
EC1.1.1.205	nad+	toxoplasma gondii//eukaryotes;protists;alveolates;apicomplexans//tgo	0.98	ALM
EC1.1.1.205	nad+	tritrichomonas suis//*//*	1.9	ALM
EC1.1.1.205	*	bacillus cereus//prokaryotes;bacteria;firmicutes - bacilli;bacillus//bce	18.8625	ALM
EC1.1.1.205	*	bacillus subtilis//prokaryotes;bacteria;firmicutes - bacilli;bacillus//bsu	0.6875	ALM
EC1.1.1.205	*	cricetulus griseus//eukaryotes;animals;vertebrates;mammals//cge	1.008	ALM
EC1.1.1.205	*	klebsiella aerogenes//prokaryotes;bacteria;gammaproteobacteria - enterobacteria;klebsiella//eae	57.3333	ALM
EC1.1.1.205	*	mus musculus//eukaryotes;animals;vertebrates;mammals//mmu	0.220267	ALM
EC1.1.1.205	*	rattus norvegicus//eukaryotes;animals;vertebrates;mammals//rno	6.94167	ALM
EC1.1.1.205	*	sus scrofa//eukaryotes;animals;vertebrates;mammals//ssc	0.5415	ALM
EC1.1.1.205	*	vigna unguiculata//*//*	3.66667	ALM
EC1.1.1.206	3-methylcyclohexanone	withania somnifera//*//*	8.97	Others
EC1.1.1.206	3-quinuclidinone	brugmansia arborea//*//*	0.54	Others
EC1.1.1.206	4-methylcyclohexanone	brugmansia arborea//*//*	4.67	Others
EC1.1.1.206	n-methylpiperidine	withania somnifera//*//*	9.23	Others
EC1.1.1.206	nadp+	withania coagulans//*//*	2.94	Others
EC1.1.1.206	nadp+	withania somnifera//*//*	0.54	Others
EC1.1.1.206	nadph	withania coagulans//*//*	6.76	Others
EC1.1.1.206	nadph	withania somnifera//*//*	33.34	Others
EC1.1.1.206	tropine	brugmansia arborea//*//*	5.69	Others
EC1.1.1.206	tropine	datura stramonium//*//*	3.3	Others
EC1.1.1.206	tropine	withania coagulans//*//*	1.87	Others
EC1.1.1.206	tropine	withania somnifera//*//*	1.67	Others
EC1.1.1.206	tropinone	brugmansia arborea//*//*	2.93	Others
EC1.1.1.206	tropinone	datura stramonium//*//*	25.6	Others
EC1.1.1.206	tropinone	withania coagulans//*//*	16.74	Others
EC1.1.1.206	tropinone	withania somnifera//*//*	9.51	Others
EC1.1.1.206	*	hyoscyamus niger//*//*	28.75	Others
EC1.1.1.206	*	pseudomonas sp.//prokaryotes;bacteria;gammaproteobacteria - others;pseudomonas//ppuu	61.6927	Others
EC1.1.1.207	(-)-menthone	mentha x piperita//*//*	0.6	Others
EC1.1.1.207	(2r,5r)-isomenthone	mentha x piperita//*//*	2	Others
EC1.1.1.207	(2s,5r)-menthone	mentha x piperita//*//*	1.63	Others
EC1.1.1.207	nadph	mentha x piperita//*//*	0.6	Others
EC1.1.1.208	(+)-neomenthol	artemisia annua//*//*	0.91	Others
EC1.1.1.208	(-)-menthone	artemisia annua//*//*	0.6	Others
EC1.1.1.208	(-)-menthone	mentha x piperita//*//*	0.06	Others
EC1.1.1.208	(2r,5r)-isomenthone	mentha x piperita//*//*	0.2	Others
EC1.1.1.208	(2s,5r)-menthone	mentha x piperita//*//*	0.96	Others
EC1.1.1.208	nadph	mentha x piperita//*//*	0.06	Others
EC1.1.1.209	(2z)-2-(5-hydroxy-4,6-dimethyl-2-oxo-1,2-dihydro-3h-indol-3-ylidene)-n,n-di(prop-2-en-1-yl)hydrazinecarbothioamide	homo sapiens//eukaryotes;animals;vertebrates;mammals//hsa	0.00617	Others
EC1.1.1.209	4-androstene-3,17-dione	mus musculus//eukaryotes;animals;vertebrates;mammals//mmu	0.167	Others
EC1.1.1.209	5alpha-androstan-17alpha-ol-3-one	mus musculus//eukaryotes;animals;vertebrates;mammals//mmu	0.167	Others
EC1.1.1.209	5alpha-androstan-17beta-ol-3-one	mus musculus//eukaryotes;animals;vertebrates;mammals//mmu	0.167	Others
EC1.1.1.209	5alpha-androstan-3alpha-ol-17-one	mus musculus//eukaryotes;animals;vertebrates;mammals//mmu	0.073	Others
EC1.1.1.209	5alpha-androstan-3beta,17beta-diol	mus musculus//eukaryotes;animals;vertebrates;mammals//mmu	0.167	Others
EC1.1.1.209	5alpha-dihydrotestosterone	homo sapiens//eukaryotes;animals;vertebrates;mammals//hsa	0.003	Others
EC1.1.1.209	5alpha-pregnane-3alpha,20alpha-diol	mus musculus//eukaryotes;animals;vertebrates;mammals//mmu	0.105	Others
EC1.1.1.209	5beta-androstan-17alpha-ol-3-one	mus musculus//eukaryotes;animals;vertebrates;mammals//mmu	0.14	Others
EC1.1.1.209	5beta-pregnane-20alpha-ol-3-one	mus musculus//eukaryotes;animals;vertebrates;mammals//mmu	0.383	Others
EC1.1.1.209	5beta-pregnane-3,20-dione	mus musculus//eukaryotes;animals;vertebrates;mammals//mmu	0.4	Others
EC1.1.1.209	5beta-pregnane-3alpha,20alpha-diol	mus musculus//eukaryotes;animals;vertebrates;mammals//mmu	0.217	Others
EC1.1.1.209	androsterone	homo sapiens//eukaryotes;animals;vertebrates;mammals//hsa	0.000367	Others
EC1.1.1.209	epitestosterone	mus musculus//eukaryotes;animals;vertebrates;mammals//mmu	0.3	Others
EC1.1.1.209	lithocholic acid	mus musculus//eukaryotes;animals;vertebrates;mammals//mmu	0.047	Others
EC1.1.1.209	testosterone	homo sapiens//eukaryotes;animals;vertebrates;mammals//hsa	0.0009	Others
EC1.1.1.21	(1s)-camphorquinone	rattus norvegicus//eukaryotes;animals;vertebrates;mammals//rno	0.333	CEM//ALM//ISM
EC1.1.1.21	(s)-1-indanol	rattus norvegicus//eukaryotes;animals;vertebrates;mammals//rno	0.007	CEM//ALM//ISM
EC1.1.1.21	(s)-1-teralol	rattus norvegicus//eukaryotes;animals;vertebrates;mammals//rno	0.003	CEM//ALM//ISM
EC1.1.1.21	1-butanal	homo sapiens//eukaryotes;animals;vertebrates;mammals//hsa	1.3	CEM//ALM//ISM
EC1.1.1.21	1-butanal	rattus norvegicus//eukaryotes;animals;vertebrates;mammals//rno	0.67	CEM//ALM//ISM
EC1.1.1.21	1-butanol	rattus norvegicus//eukaryotes;animals;vertebrates;mammals//rno	0.137	CEM//ALM//ISM
EC1.1.1.21	1-decanal	rattus norvegicus//eukaryotes;animals;vertebrates;mammals//rno	0.35	CEM//ALM//ISM
EC1.1.1.21	1-decanol	homo sapiens//eukaryotes;animals;vertebrates;mammals//hsa	0.05	CEM//ALM//ISM
EC1.1.1.21	1-decanol	rattus norvegicus//eukaryotes;animals;vertebrates;mammals//rno	0.023	CEM//ALM//ISM
EC1.1.1.21	1-dodecanal	homo sapiens//eukaryotes;animals;vertebrates;mammals//hsa	1.25	CEM//ALM//ISM
EC1.1.1.21	1-heptanal	homo sapiens//eukaryotes;animals;vertebrates;mammals//hsa	2	CEM//ALM//ISM
EC1.1.1.21	1-hexanal	homo sapiens//eukaryotes;animals;vertebrates;mammals//hsa	2.37	CEM//ALM//ISM
EC1.1.1.21	1-hexanal	rattus norvegicus//eukaryotes;animals;vertebrates;mammals//rno	0.75	CEM//ALM//ISM
EC1.1.1.21	1-hexanol	homo sapiens//eukaryotes;animals;vertebrates;mammals//hsa	0.158	CEM//ALM//ISM
EC1.1.1.21	1-hexanol	rattus norvegicus//eukaryotes;animals;vertebrates;mammals//rno	0.068	CEM//ALM//ISM
EC1.1.1.21	1-nonanal	homo sapiens//eukaryotes;animals;vertebrates;mammals//hsa	1.38	CEM//ALM//ISM
EC1.1.1.21	1-nonanal	rattus norvegicus//eukaryotes;animals;vertebrates;mammals//rno	0.57	CEM//ALM//ISM
EC1.1.1.21	1-nonanol	homo sapiens//eukaryotes;animals;vertebrates;mammals//hsa	0.065	CEM//ALM//ISM
EC1.1.1.21	1-nonanol	rattus norvegicus//eukaryotes;animals;vertebrates;mammals//rno	0.062	CEM//ALM//ISM
EC1.1.1.21	1-octanal	homo sapiens//eukaryotes;animals;vertebrates;mammals//hsa	1.37	CEM//ALM//ISM
EC1.1.1.21	1-octanal	rattus norvegicus//eukaryotes;animals;vertebrates;mammals//rno	0.7	CEM//ALM//ISM
EC1.1.1.21	1-palmitoyl-2-(5-oxovaleryl)sn-glycero-3-phosphocholine	homo sapiens//eukaryotes;animals;vertebrates;mammals//hsa	0.61	CEM//ALM//ISM
EC1.1.1.21	1-propanal	rattus norvegicus//eukaryotes;animals;vertebrates;mammals//rno	0.13	CEM//ALM//ISM
EC1.1.1.21	1-tetradecanol	homo sapiens//eukaryotes;animals;vertebrates;mammals//hsa	0.017	CEM//ALM//ISM
EC1.1.1.21	16-ketoestrone	rattus norvegicus//eukaryotes;animals;vertebrates;mammals//rno	0.183	CEM//ALM//ISM
EC1.1.1.21	2,3-butanedione	rattus norvegicus//eukaryotes;animals;vertebrates;mammals//rno	0.333	CEM//ALM//ISM
EC1.1.1.21	2,3-heptanedione	rattus norvegicus//eukaryotes;animals;vertebrates;mammals//rno	0.6	CEM//ALM//ISM
EC1.1.1.21	2,3-hexanedione	homo sapiens//eukaryotes;animals;vertebrates;mammals//hsa	1.32	CEM//ALM//ISM
EC1.1.1.21	2,3-hexanedione	rattus norvegicus//eukaryotes;animals;vertebrates;mammals//rno	0.25	CEM//ALM//ISM
EC1.1.1.21	2,3-pentanedione	rattus norvegicus//eukaryotes;animals;vertebrates;mammals//rno	0.383	CEM//ALM//ISM
EC1.1.1.21	2,4-decadienal	rattus norvegicus//eukaryotes;animals;vertebrates;mammals//rno	0.2	CEM//ALM//ISM
EC1.1.1.21	2,4-nonadienal	rattus norvegicus//eukaryotes;animals;vertebrates;mammals//rno	0.2	CEM//ALM//ISM
EC1.1.1.21	2-decenal	rattus norvegicus//eukaryotes;animals;vertebrates;mammals//rno	0.145	CEM//ALM//ISM
EC1.1.1.21	2-deoxy-2-fluoro-galactose	candida tenuis//eukaryotes;fungi;ascomycetes;saccharomycetes//cten	0.183	CEM//ALM//ISM
EC1.1.1.21	2-hexenal	rattus norvegicus//eukaryotes;animals;vertebrates;mammals//rno	0.67	CEM//ALM//ISM
EC1.1.1.21	2-nonenal	rattus norvegicus//eukaryotes;animals;vertebrates;mammals//rno	0.155	CEM//ALM//ISM
EC1.1.1.21	2-phenyl-1-propanol	rattus norvegicus//eukaryotes;animals;vertebrates;mammals//rno	0.012	CEM//ALM//ISM
EC1.1.1.21	2-phenyl-2-propenal	rattus norvegicus//eukaryotes;animals;vertebrates;mammals//rno	0.43	CEM//ALM//ISM
EC1.1.1.21	20alpha-hydroxyprogesterone	homo sapiens//eukaryotes;animals;vertebrates;mammals//hsa	0.004	CEM//ALM//ISM
EC1.1.1.21	20alpha-isocorticosterone	homo sapiens//eukaryotes;animals;vertebrates;mammals//hsa	0.64	CEM//ALM//ISM
EC1.1.1.21	21-dehydrocortisol	homo sapiens//eukaryotes;animals;vertebrates;mammals//hsa	0.48	CEM//ALM//ISM
EC1.1.1.21	21-dehydrocortisol	rattus norvegicus//eukaryotes;animals;vertebrates;mammals//rno	0.2	CEM//ALM//ISM
EC1.1.1.21	3,4-hexanedione	rattus norvegicus//eukaryotes;animals;vertebrates;mammals//rno	0.233	CEM//ALM//ISM
EC1.1.1.21	3-deoxyglucosone	homo sapiens//eukaryotes;animals;vertebrates;mammals//hsa	0.75	CEM//ALM//ISM
EC1.1.1.21	3-deoxyglucosone	rattus norvegicus//eukaryotes;animals;vertebrates;mammals//rno	0.2	CEM//ALM//ISM
EC1.1.1.21	4-hydroxynonenal	rattus norvegicus//eukaryotes;animals;vertebrates;mammals//rno	0.183	CEM//ALM//ISM
EC1.1.1.21	4-nitrobenzaldehyde	rattus norvegicus//eukaryotes;animals;vertebrates;mammals//rno	0.57	CEM//ALM//ISM
EC1.1.1.21	5-pregnene-3beta,20alpha-diol	homo sapiens//eukaryotes;animals;vertebrates;mammals//hsa	0.006	CEM//ALM//ISM
EC1.1.1.21	5alpha-pregnan-20alpha-ol-3-one	homo sapiens//eukaryotes;animals;vertebrates;mammals//hsa	0.008	CEM//ALM//ISM
EC1.1.1.21	5alpha-pregnane-3beta,20alpha-diol	homo sapiens//eukaryotes;animals;vertebrates;mammals//hsa	0.012	CEM//ALM//ISM
EC1.1.1.21	acetaldehyde	escherichia coli//prokaryotes;bacteria;gammaproteobacteria - enterobacteria;escherichia//eco	27.6	CEM//ALM//ISM
EC1.1.1.21	acrolein	candida tenuis//eukaryotes;fungi;ascomycetes;saccharomycetes//cten	2.4	CEM//ALM//ISM
EC1.1.1.21	acrolein	rattus norvegicus//eukaryotes;animals;vertebrates;mammals//rno	0.27	CEM//ALM//ISM
EC1.1.1.21	benzaldehyde	homo sapiens//eukaryotes;animals;vertebrates;mammals//hsa	1.73	CEM//ALM//ISM
EC1.1.1.21	benzaldehyde	rattus norvegicus//eukaryotes;animals;vertebrates;mammals//rno	0.42	CEM//ALM//ISM
EC1.1.1.21	benzyl alcohol	homo sapiens//eukaryotes;animals;vertebrates;mammals//hsa	0.167	CEM//ALM//ISM
EC1.1.1.21	benzyl alcohol	rattus norvegicus//eukaryotes;animals;vertebrates;mammals//rno	0.0383	CEM//ALM//ISM
EC1.1.1.21	d-galactose	candida tenuis//eukaryotes;fungi;ascomycetes;saccharomycetes//cten	1.1	CEM//ALM//ISM
EC1.1.1.21	d-galactose	homo sapiens//eukaryotes;animals;vertebrates;mammals//hsa	0.525	CEM//ALM//ISM
EC1.1.1.21	d-glucose	bos taurus//eukaryotes;animals;vertebrates;mammals//bta	29	CEM//ALM//ISM
EC1.1.1.21	d-glucose	homo sapiens//eukaryotes;animals;vertebrates;mammals//hsa	126	CEM//ALM//ISM
EC1.1.1.21	d-glucuronate	homo sapiens//eukaryotes;animals;vertebrates;mammals//hsa	2.3	CEM//ALM//ISM
EC1.1.1.21	d-glyceraldehyde	homo sapiens//eukaryotes;animals;vertebrates;mammals//hsa	0.55	CEM//ALM//ISM
EC1.1.1.21	d-lactoaldehyde	homo sapiens//eukaryotes;animals;vertebrates;mammals//hsa	1.87	CEM//ALM//ISM
EC1.1.1.21	d-lactoaldehyde	rattus norvegicus//eukaryotes;animals;vertebrates;mammals//rno	0.283	CEM//ALM//ISM
EC1.1.1.21	d-xylose	candida tenuis//eukaryotes;fungi;ascomycetes;saccharomycetes//cten	0.283	CEM//ALM//ISM
EC1.1.1.21	d-xylose	homo sapiens//eukaryotes;animals;vertebrates;mammals//hsa	1.7	CEM//ALM//ISM
EC1.1.1.21	dl-glyceraldehyde	candida tenuis//eukaryotes;fungi;ascomycetes;saccharomycetes//cten	155	CEM//ALM//ISM
EC1.1.1.21	dl-glyceraldehyde	homo sapiens//eukaryotes;animals;vertebrates;mammals//hsa	0.76	CEM//ALM//ISM
EC1.1.1.21	dl-glyceraldehyde	rattus norvegicus//eukaryotes;animals;vertebrates;mammals//rno	0.583	CEM//ALM//ISM
EC1.1.1.21	dl-glyceraldehyde	xerophyta viscosa//*//*	5.8	CEM//ALM//ISM
EC1.1.1.21	geraniol	homo sapiens//eukaryotes;animals;vertebrates;mammals//hsa	0.567	CEM//ALM//ISM
EC1.1.1.21	geranylgeraniol	homo sapiens//eukaryotes;animals;vertebrates;mammals//hsa	0.165	CEM//ALM//ISM
EC1.1.1.21	glycoaldehyde	rattus norvegicus//eukaryotes;animals;vertebrates;mammals//rno	0.2	CEM//ALM//ISM
EC1.1.1.21	glycolaldehyde	homo sapiens//eukaryotes;animals;vertebrates;mammals//hsa	0.58	CEM//ALM//ISM
EC1.1.1.21	glyoxal	homo sapiens//eukaryotes;animals;vertebrates;mammals//hsa	1.12	CEM//ALM//ISM
EC1.1.1.21	glyoxal	rattus norvegicus//eukaryotes;animals;vertebrates;mammals//rno	0.2	CEM//ALM//ISM
EC1.1.1.21	isatin	homo sapiens//eukaryotes;animals;vertebrates;mammals//hsa	1.12	CEM//ALM//ISM
EC1.1.1.21	isatin	rattus norvegicus//eukaryotes;animals;vertebrates;mammals//rno	0.283	CEM//ALM//ISM
EC1.1.1.21	isobutyraldehyde	escherichia coli//prokaryotes;bacteria;gammaproteobacteria - enterobacteria;escherichia//eco	1.8	CEM//ALM//ISM
EC1.1.1.21	isocaproaldehyde	homo sapiens//eukaryotes;animals;vertebrates;mammals//hsa	1.43	CEM//ALM//ISM
EC1.1.1.21	l-idose	bos taurus//eukaryotes;animals;vertebrates;mammals//bta	30	CEM//ALM//ISM
EC1.1.1.21	l-idose	homo sapiens//eukaryotes;animals;vertebrates;mammals//hsa	143	CEM//ALM//ISM
EC1.1.1.21	methylglyoxal	candida tenuis//eukaryotes;fungi;ascomycetes;saccharomycetes//cten	266	CEM//ALM//ISM
EC1.1.1.21	methylglyoxal	leishmania donovani//eukaryotes;protists;euglenozoa;kinetoplasts//ldo	78.4	CEM//ALM//ISM
EC1.1.1.21	methylglyoxal	rattus norvegicus//eukaryotes;animals;vertebrates;mammals//rno	0.43	CEM//ALM//ISM
EC1.1.1.21	methylglyoxal	xerophyta viscosa//*//*	14.5	CEM//ALM//ISM
EC1.1.1.21	nerol	homo sapiens//eukaryotes;animals;vertebrates;mammals//hsa	0.117	CEM//ALM//ISM
EC1.1.1.21	phenyl-1,2-propanedione	rattus norvegicus//eukaryotes;animals;vertebrates;mammals//rno	0.383	CEM//ALM//ISM
EC1.1.1.21	phenylglyoxal	homo sapiens//eukaryotes;animals;vertebrates;mammals//hsa	0.76	CEM//ALM//ISM
EC1.1.1.21	phenylglyoxal	rattus norvegicus//eukaryotes;animals;vertebrates;mammals//rno	0.42	CEM//ALM//ISM
EC1.1.1.21	propanal	candida tenuis//eukaryotes;fungi;ascomycetes;saccharomycetes//cten	13	CEM//ALM//ISM
EC1.1.1.21	pyridine-3-aldehyde	homo sapiens//eukaryotes;animals;vertebrates;mammals//hsa	2.5	CEM//ALM//ISM
EC1.1.1.21	pyridine-3-aldehyde	rattus norvegicus//eukaryotes;animals;vertebrates;mammals//rno	0.52	CEM//ALM//ISM
EC1.1.1.21	pyridine-3-methanol	homo sapiens//eukaryotes;animals;vertebrates;mammals//hsa	0.042	CEM//ALM//ISM
EC1.1.1.21	pyridine-3-methanol	rattus norvegicus//eukaryotes;animals;vertebrates;mammals//rno	0.002	CEM//ALM//ISM
EC1.1.1.21	pyridine-4-aldehyde	rattus norvegicus//eukaryotes;animals;vertebrates;mammals//rno	0.63	CEM//ALM//ISM
EC1.1.1.21	trans,trans-farnesol	homo sapiens//eukaryotes;animals;vertebrates;mammals//hsa	0.5	CEM//ALM//ISM
EC1.1.1.21	trans-2-buten-1-al	homo sapiens//eukaryotes;animals;vertebrates;mammals//hsa	0.78	CEM//ALM//ISM
EC1.1.1.21	trans-2-decen-1-al	homo sapiens//eukaryotes;animals;vertebrates;mammals//hsa	1.83	CEM//ALM//ISM
EC1.1.1.21	trans-2-hexen-1-al	homo sapiens//eukaryotes;animals;vertebrates;mammals//hsa	0.82	CEM//ALM//ISM
EC1.1.1.21	trans-2-nonen-1-al	homo sapiens//eukaryotes;animals;vertebrates;mammals//hsa	1.34	CEM//ALM//ISM
EC1.1.1.21	*	candida intermedia//*//*	25.9067	CEM//ALM//ISM
EC1.1.1.21	*	cyberlindnera jadinii//*//*	42.9817	CEM//ALM//ISM
EC1.1.1.21	*	euonymus japonicus//*//*	5.85133	CEM//ALM//ISM
EC1.1.1.21	*	galdieria sulphuraria//eukaryotes;plants;red algae//gsl	22.8	CEM//ALM//ISM
EC1.1.1.213	(2z)-2-(5-hydroxy-4,6-dimethyl-2-oxo-1,2-dihydro-3h-indol-3-ylidene)-n,n-di(prop-2-en-1-yl)hydrazinecarbothioamide	rattus norvegicus//eukaryotes;animals;vertebrates;mammals//rno	0.85	ALM//ISM
EC1.1.1.213	(5beta,20r)-20-hydroxypregnan-3-one	rattus norvegicus//eukaryotes;animals;vertebrates;mammals//rno	0.115	ALM//ISM
EC1.1.1.213	3alpha-androstanediol	homo sapiens//eukaryotes;animals;vertebrates;mammals//hsa	0.008	ALM//ISM
EC1.1.1.213	3alpha-hydroxy-5alpha-androstan-17-one	rattus norvegicus//eukaryotes;animals;vertebrates;mammals//rno	1.25	ALM//ISM
EC1.1.1.213	4-oxo-2-nonenal	homo sapiens//eukaryotes;animals;vertebrates;mammals//hsa	0.148	ALM//ISM
EC1.1.1.213	5alpha-androstan-17beta-ol-3-one	mesocricetus auratus//*//*	0.35	ALM//ISM
EC1.1.1.213	5alpha-androstan-3,17-dione	mesocricetus auratus//*//*	0.567	ALM//ISM
EC1.1.1.213	5alpha-androstan-3,17-dione	rattus norvegicus//eukaryotes;animals;vertebrates;mammals//rno	0.283	ALM//ISM
EC1.1.1.213	5alpha-androstan-3alpha,17beta-diol	mesocricetus auratus//*//*	1.33	ALM//ISM
EC1.1.1.213	5alpha-androstan-3alpha-ol-17-one	mesocricetus auratus//*//*	2.72	ALM//ISM
EC1.1.1.213	5alpha-androstane-3,17-dione	rattus norvegicus//eukaryotes;animals;vertebrates;mammals//rno	0.42	ALM//ISM
EC1.1.1.213	5alpha-dihydroprogesterone	rattus norvegicus//eukaryotes;animals;vertebrates;mammals//rno	0.43	ALM//ISM
EC1.1.1.213	5alpha-dihydrotestosterone	homo sapiens//eukaryotes;animals;vertebrates;mammals//hsa	1339	ALM//ISM
EC1.1.1.213	5alpha-pregnan-21-ol-3,20-one	mesocricetus auratus//*//*	0.767	ALM//ISM
EC1.1.1.213	5alpha-pregnan-3alpha,21-diol-20-one	mesocricetus auratus//*//*	0.233	ALM//ISM
EC1.1.1.213	5beta-androstan-3,17-dione	mesocricetus auratus//*//*	0.45	ALM//ISM
EC1.1.1.213	5beta-androstan-3alpha,17beta-diol	mesocricetus auratus//*//*	1.2	ALM//ISM
EC1.1.1.213	5beta-androstan-3alpha-ol-17-one	mesocricetus auratus//*//*	1.33	ALM//ISM
EC1.1.1.213	5beta-androstane-3,17-dione	rattus norvegicus//eukaryotes;animals;vertebrates;mammals//rno	0.047	ALM//ISM
EC1.1.1.213	5beta-dihydrocortisone	mesocricetus auratus//*//*	0.433	ALM//ISM
EC1.1.1.213	5beta-pregnan-3,20-dione	mesocricetus auratus//*//*	0.417	ALM//ISM
EC1.1.1.213	5beta-pregnan-3alpha,21-diol-20-one	mesocricetus auratus//*//*	0.633	ALM//ISM
EC1.1.1.213	5beta-pregnan-3alpha-ol-20-one	mesocricetus auratus//*//*	0.767	ALM//ISM
EC1.1.1.213	5beta-pregnane-3,20-dione	rattus norvegicus//eukaryotes;animals;vertebrates;mammals//rno	0.105	ALM//ISM
EC1.1.1.213	6-tert-butyl-2,3-epoxy-4-hydroxy-5-cyclohexen-1-one	rattus norvegicus//eukaryotes;animals;vertebrates;mammals//rno	0.1	ALM//ISM
EC1.1.1.213	9,10-phenanthrenequinone	rattus norvegicus//eukaryotes;animals;vertebrates;mammals//rno	1.17	ALM//ISM
EC1.1.1.213	androsterone	comamonas testosteroni//prokaryotes;bacteria;betaproteobacteria;comamonas//ctt	318	ALM//ISM
EC1.1.1.213	androsterone	rattus norvegicus//eukaryotes;animals;vertebrates;mammals//rno	0.83	ALM//ISM
EC1.1.1.213	dehydrolithocholic acid	mesocricetus auratus//*//*	0.733	ALM//ISM
EC1.1.1.213	dehydrolithocholic acid	rattus norvegicus//eukaryotes;animals;vertebrates;mammals//rno	0.022	ALM//ISM
EC1.1.1.213	diacetyl	rattus norvegicus//eukaryotes;animals;vertebrates;mammals//rno	0.167	ALM//ISM
EC1.1.1.213	glycochenodeoxycholic acid	mesocricetus auratus//*//*	0.2	ALM//ISM
EC1.1.1.213	glycolithocholic acid	mesocricetus auratus//*//*	0.233	ALM//ISM
EC1.1.1.213	isatin	rattus norvegicus//eukaryotes;animals;vertebrates;mammals//rno	0.283	ALM//ISM
EC1.1.1.213	lithocholic acid	mesocricetus auratus//*//*	0.217	ALM//ISM
EC1.1.1.213	nad+	rattus norvegicus//eukaryotes;animals;vertebrates;mammals//rno	1.43	ALM//ISM
EC1.1.1.213	nadh	rattus norvegicus//eukaryotes;animals;vertebrates;mammals//rno	0.367	ALM//ISM
EC1.1.1.215	2-oxo-d-gluconate	gluconobacter oxydans//prokaryotes;bacteria;alphaproteobacteria;gluconobacter//gox	48.2	CEM
EC1.1.1.215	*	acetobacter ascendens//*//*	374	CEM
EC1.1.1.215	*	acetobacter pasteurianus//prokaryotes;bacteria;alphaproteobacteria;acetobacter//apt	672	CEM
EC1.1.1.215	*	brevibacterium ketosoreductum//*//*	26.64	CEM
EC1.1.1.215	*	gluconacetobacter liquefaciens//*//*	122.06	CEM
EC1.1.1.215	*	gluconobacter frateurii//*//*	148.417	CEM
EC1.1.1.218	morphine	oryctolagus cuniculus//eukaryotes;animals;vertebrates;mammals//ocu	0.49	Others
EC1.1.1.218	nad+	oryctolagus cuniculus//eukaryotes;animals;vertebrates;mammals//ocu	0.004	Others
EC1.1.1.218	trans-naphthalene dihydrodiol	oryctolagus cuniculus//eukaryotes;animals;vertebrates;mammals//ocu	0.067	Others
EC1.1.1.218	*	cavia porcellus//*//*	0.435	Others
EC1.1.1.218	*	mesocricetus auratus//*//*	0.133	Others
EC1.1.1.218	*	pseudomonas putida//prokaryotes;bacteria;gammaproteobacteria - others;pseudomonas//ppu	13.795	Others
EC1.1.1.219	(4s)-5,5,5-trifluoro-4-hydroxy-4-phenylpentan-2-one	komagataella phaffii//eukaryotes;fungi;ascomycetes;saccharomycetes//ppa	44.5	Others
EC1.1.1.219	benzaldehyde	komagataella phaffii//eukaryotes;fungi;ascomycetes;saccharomycetes//ppa	54.4	Others
EC1.1.1.219	dihydrokaempferol	fragaria x ananassa//*//*	11.4	Others
EC1.1.1.219	dihydromyricetin	fragaria x ananassa//*//*	11.2	Others
EC1.1.1.219	dihydroquercetin	fragaria x ananassa//*//*	3.1	Others
EC1.1.1.219	nadph	komagataella phaffii//eukaryotes;fungi;ascomycetes;saccharomycetes//ppa	58.4	Others
EC1.1.1.219	*	camellia sinensis//*//*	29280.8	Others
EC1.1.1.219	*	citrus sinensis//eukaryotes;plants;eudicots;rue family//cit	7.602e-06	Others
EC1.1.1.22	aldehyde intermediate	streptococcus pyogenes//prokaryotes;bacteria;firmicutes - bacilli;streptococcus//spy	1.9	CEM
EC1.1.1.22	nad+	burkholderia cenocepacia j2315//prokaryotes;bacteria;betaproteobacteria;burkholderia//bcj	0.156	CEM
EC1.1.1.22	nad+	burkholderia cepacia//prokaryotes;bacteria;betaproteobacteria;burkholderia//bct	6.7	CEM
EC1.1.1.22	nad+	escherichia coli//prokaryotes;bacteria;gammaproteobacteria - enterobacteria;escherichia//eco	56.2	CEM
EC1.1.1.22	nad+	homo sapiens//eukaryotes;animals;vertebrates;mammals//hsa	4.4	CEM
EC1.1.1.22	nad+	pseudomonas aeruginosa//prokaryotes;bacteria;gammaproteobacteria - others;pseudomonas//pae	2.35	CEM
EC1.1.1.22	nad+	sphingomonas elodea//*//*	7.6	CEM
EC1.1.1.22	nad+	sphingomonas sanxanigenens//prokaryotes;bacteria;alphaproteobacteria;sphingomonas//ssan	50.2	CEM
EC1.1.1.22	udp-alpha-d-glucose	burkholderia cepacia//prokaryotes;bacteria;betaproteobacteria;burkholderia//bct	6.9	CEM
EC1.1.1.22	udp-alpha-d-glucose	homo sapiens//eukaryotes;animals;vertebrates;mammals//hsa	3.2	CEM
EC1.1.1.22	udp-alpha-d-glucose	sphingomonas sanxanigenens//prokaryotes;bacteria;alphaproteobacteria;sphingomonas//ssan	57.9	CEM
EC1.1.1.22	udp-glucose	arabidopsis thaliana//eukaryotes;plants;eudicots;mustard family//ath	2.53	CEM
EC1.1.1.22	udp-glucose	burkholderia cenocepacia j2315//prokaryotes;bacteria;betaproteobacteria;burkholderia//bcj	0.133	CEM
EC1.1.1.22	udp-glucose	pseudomonas aeruginosa//prokaryotes;bacteria;gammaproteobacteria - others;pseudomonas//pae	0.81	CEM
EC1.1.1.22	udp-glucose	sphingomonas elodea//*//*	8.73	CEM
EC1.1.1.22	udp	homo sapiens//eukaryotes;animals;vertebrates;mammals//hsa	105	CEM
EC1.1.1.22	udpglucose	streptococcus pyogenes//prokaryotes;bacteria;firmicutes - bacilli;streptococcus//spy	0.117	CEM
EC1.1.1.22	*	capra hircus//eukaryotes;animals;vertebrates;mammals//chx	1714.5	CEM
EC1.1.1.22	*	halobacterium salinarum//prokaryotes;archaea;euryarchaeota;halobacterium//hal	1.31083e-05	CEM
EC1.1.1.22	*	nicotiana tabacum//eukaryotes;plants;eudicots;nightshade family//nta	0.00214283	CEM
EC1.1.1.22	*	phaseolus vulgaris//eukaryotes;plants;eudicots;pea family//pvu	18.1133	CEM
EC1.1.1.22	*	saccharum spp.//*//*	1.88067	CEM
EC1.1.1.227	(-)-borneol	lavandula x intermedia//*//*	0.0004	Others
EC1.1.1.227	(-)-borneol	pseudomonas sp.//prokaryotes;bacteria;gammaproteobacteria - others;pseudomonas//ppuu	0.53	Others
EC1.1.1.23	l-histidinal	salmonella enterica subsp. enterica serovar typhimurium//prokaryotes;bacteria;gammaproteobacteria - enterobacteria;salmonella//stm	9.34	ALM
EC1.1.1.23	l-histidinol	brassica oleracea//eukaryotes;plants;eudicots;mustard family//boe	35	ALM
EC1.1.1.23	l-histidinol	mycobacterium tuberculosis//prokaryotes;bacteria;actinobacteria;mycobacterium//mtu	1.45	ALM
EC1.1.1.23	nad+	mycobacterium tuberculosis//prokaryotes;bacteria;actinobacteria;mycobacterium//mtu	1.361	ALM
EC1.1.1.23	*	bacillus caldolyticus//*//*	1.88017	ALM
EC1.1.1.23	*	bacillus subtilis//prokaryotes;bacteria;firmicutes - bacilli;bacillus//bsu	1.88017	ALM
EC1.1.1.23	*	escherichia coli//prokaryotes;bacteria;gammaproteobacteria - enterobacteria;escherichia//eco	23.2353	ALM
EC1.1.1.23	*	geobacillus stearothermophilus//prokaryotes;bacteria;firmicutes - bacilli;geobacillus//gse	1.86567	ALM
EC1.1.1.23	*	sporosarcina psychrophila//prokaryotes;bacteria;firmicutes - bacilli;sporosarcina//spsy	1.50317	ALM
EC1.1.1.236	nadph	datura stramonium//*//*	71.4	Others
EC1.1.1.236	tropinone	datura stramonium//*//*	71.4	Others
EC1.1.1.236	*	hyoscyamus niger//*//*	1.8025	Others
EC1.1.1.237	glyoxylate	wickerhamia fluorescens//*//*	19	ISM//ALM
EC1.1.1.237	hydroxyphenylpyruvate	wickerhamia fluorescens//*//*	73	ISM//ALM
EC1.1.1.237	hydroxypyruvate	wickerhamia fluorescens//*//*	9.1	ISM//ALM
EC1.1.1.237	nadh	wickerhamia fluorescens//*//*	31	ISM//ALM
EC1.1.1.237	nadph	wickerhamia fluorescens//*//*	121	ISM//ALM
EC1.1.1.237	phenylpyruvate	wickerhamia fluorescens//*//*	150	ISM//ALM
EC1.1.1.237	*	solenostemon scutellarioides//*//*	3.39	ISM//ALM
EC1.1.1.239	(r)-1,2,3,4-tetrahydro-1-naphthol	mesocricetus auratus//*//*	0.0075	ALM
EC1.1.1.239	(s)-1,2,3,4-tetrahydro-1-naphthol	mesocricetus auratus//*//*	0.105	ALM
EC1.1.1.239	(s)-1,2,3,4-tetrahydro-1-naphthol	oryctolagus cuniculus//eukaryotes;animals;vertebrates;mammals//ocu	0.367	ALM
EC1.1.1.239	(s)-1-indanol	mesocricetus auratus//*//*	0.1	ALM
EC1.1.1.239	(s)-1-indanol	oryctolagus cuniculus//eukaryotes;animals;vertebrates;mammals//ocu	0.4	ALM
EC1.1.1.239	(s)-camphorquinone	oryctolagus cuniculus//eukaryotes;animals;vertebrates;mammals//ocu	0.98	ALM
EC1.1.1.239	1-acenaphthenol	mesocricetus auratus//*//*	0.283	ALM
EC1.1.1.239	1-phenyl-1,2-propanedione	oryctolagus cuniculus//eukaryotes;animals;vertebrates;mammals//ocu	0.45	ALM
EC1.1.1.239	16-oxoestrone	oryctolagus cuniculus//eukaryotes;animals;vertebrates;mammals//ocu	0.867	ALM
EC1.1.1.239	17beta-estradiol	oryctolagus cuniculus//eukaryotes;animals;vertebrates;mammals//ocu	0.0217	ALM
EC1.1.1.239	2,3-butanedione	oryctolagus cuniculus//eukaryotes;animals;vertebrates;mammals//ocu	0.55	ALM
EC1.1.1.239	2-cyclohexen-1-ol	mesocricetus auratus//*//*	0.028	ALM
EC1.1.1.239	2-cyclohexen-1-ol	oryctolagus cuniculus//eukaryotes;animals;vertebrates;mammals//ocu	0.16	ALM
EC1.1.1.239	4-oxo-2-nonenal	homo sapiens//eukaryotes;animals;vertebrates;mammals//hsa	0.148	ALM
EC1.1.1.239	4-pregnen-3alpha-ol-20-one	oryctolagus cuniculus//eukaryotes;animals;vertebrates;mammals//ocu	0.012	ALM
EC1.1.1.239	5alpha-androstan-17beta-ol-3-one	oryctolagus cuniculus//eukaryotes;animals;vertebrates;mammals//ocu	0.065	ALM
EC1.1.1.239	5alpha-androstan-3alpha,17beta-diol	mesocricetus auratus//*//*	0.45	ALM
EC1.1.1.239	5alpha-androstan-3alpha-ol-17-one	oryctolagus cuniculus//eukaryotes;animals;vertebrates;mammals//ocu	0.058	ALM
EC1.1.1.239	5alpha-androstane-3alpha,17beta-diol	oryctolagus cuniculus//eukaryotes;animals;vertebrates;mammals//ocu	0.055	ALM
EC1.1.1.239	5alpha-pregnan-3alpha,21-diol-20-one	mesocricetus auratus//*//*	0.267	ALM
EC1.1.1.239	5alpha-pregnan-3alpha-ol-20-one	oryctolagus cuniculus//eukaryotes;animals;vertebrates;mammals//ocu	0.0072	ALM
EC1.1.1.239	5beta-androstan-17beta-ol-3-one	mesocricetus auratus//*//*	0.367	ALM
EC1.1.1.239	5beta-androstan-17beta-ol-3-one	oryctolagus cuniculus//eukaryotes;animals;vertebrates;mammals//ocu	0.0167	ALM
EC1.1.1.239	5beta-androstan-3,17-dione	mesocricetus auratus//*//*	0.167	ALM
EC1.1.1.239	5beta-androstan-3alpha,17beta-diol	mesocricetus auratus//*//*	0.85	ALM
EC1.1.1.239	5beta-androstan-3alpha-ol-17-one	oryctolagus cuniculus//eukaryotes;animals;vertebrates;mammals//ocu	0.052	ALM
EC1.1.1.239	5beta-androstane-3alpha,17beta-diol	oryctolagus cuniculus//eukaryotes;animals;vertebrates;mammals//ocu	0.0122	ALM
EC1.1.1.239	5beta-pregnan-3,20-dione	mesocricetus auratus//*//*	0.158	ALM
EC1.1.1.239	5beta-pregnan-3alpha,21-diol-20-one	mesocricetus auratus//*//*	0.367	ALM
EC1.1.1.239	5beta-pregnan-3alpha-ol-20-one	mesocricetus auratus//*//*	0.233	ALM
EC1.1.1.239	5beta-pregnan-3alpha-ol-20-one	oryctolagus cuniculus//eukaryotes;animals;vertebrates;mammals//ocu	0.023	ALM
EC1.1.1.239	6-tert-butyl-2,3-epoxy-4-hydroxy-5-cyclohexen-1-one	oryctolagus cuniculus//eukaryotes;animals;vertebrates;mammals//ocu	0.108	ALM
EC1.1.1.239	9,10-phenanthrenequinone	oryctolagus cuniculus//eukaryotes;animals;vertebrates;mammals//ocu	0.617	ALM
EC1.1.1.239	alpha-3-hydroxyhexobarbital	mesocricetus auratus//*//*	0.04	ALM
EC1.1.1.239	alpha-tetralone	oryctolagus cuniculus//eukaryotes;animals;vertebrates;mammals//ocu	0.2	ALM
EC1.1.1.239	benzene dihydrodiol	oryctolagus cuniculus//eukaryotes;animals;vertebrates;mammals//ocu	0.29	ALM
EC1.1.1.239	beta-3-hydroxyhexobarbital	mesocricetus auratus//*//*	0.0967	ALM
EC1.1.1.239	beta-ionol	mesocricetus auratus//*//*	0.053	ALM
EC1.1.1.239	beta-ionol	oryctolagus cuniculus//eukaryotes;animals;vertebrates;mammals//ocu	0.028	ALM
EC1.1.1.239	cis-benzene dihydrodiol	mesocricetus auratus//*//*	0.032	ALM
EC1.1.1.239	estrone	homo sapiens//eukaryotes;animals;vertebrates;mammals//hsa	0.0011	ALM
EC1.1.1.239	farnesol	mesocricetus auratus//*//*	0.0045	ALM
EC1.1.1.239	farnesol	oryctolagus cuniculus//eukaryotes;animals;vertebrates;mammals//ocu	0.027	ALM
EC1.1.1.239	geraniol	mesocricetus auratus//*//*	0.0153	ALM
EC1.1.1.239	geraniol	oryctolagus cuniculus//eukaryotes;animals;vertebrates;mammals//ocu	0.028	ALM
EC1.1.1.239	geranylgeraniol	mesocricetus auratus//*//*	0.038	ALM
EC1.1.1.239	geranylgeraniol	oryctolagus cuniculus//eukaryotes;animals;vertebrates;mammals//ocu	0.0127	ALM
EC1.1.1.239	glycochenodeoxycholic acid	mesocricetus auratus//*//*	0.02	ALM
EC1.1.1.239	glycolithocholic acid	mesocricetus auratus//*//*	0.25	ALM
EC1.1.1.239	isatin	oryctolagus cuniculus//eukaryotes;animals;vertebrates;mammals//ocu	0.65	ALM
EC1.1.1.239	lithocholic acid	mesocricetus auratus//*//*	0.05	ALM
EC1.1.1.239	lithocholic acid	oryctolagus cuniculus//eukaryotes;animals;vertebrates;mammals//ocu	0.018	ALM
EC1.1.1.239	morphine	oryctolagus cuniculus//eukaryotes;animals;vertebrates;mammals//ocu	0.49	ALM
EC1.1.1.239	nad+	mesocricetus auratus//*//*	0.025	ALM
EC1.1.1.239	nad+	oryctolagus cuniculus//eukaryotes;animals;vertebrates;mammals//ocu	0.283	ALM
EC1.1.1.239	nadh	mesocricetus auratus//*//*	0.167	ALM
EC1.1.1.239	nadh	oryctolagus cuniculus//eukaryotes;animals;vertebrates;mammals//ocu	0.683	ALM
EC1.1.1.239	nadp+	mesocricetus auratus//*//*	0.0917	ALM
EC1.1.1.239	naphthalene dihydrodiol	oryctolagus cuniculus//eukaryotes;animals;vertebrates;mammals//ocu	0.067	ALM
EC1.1.1.239	nerol	mesocricetus auratus//*//*	0.115	ALM
EC1.1.1.239	pyridine-3-aldehyde	oryctolagus cuniculus//eukaryotes;animals;vertebrates;mammals//ocu	0.2	ALM
EC1.1.1.239	testosterone	mesocricetus auratus//*//*	0.417	ALM
EC1.1.1.239	testosterone	oryctolagus cuniculus//eukaryotes;animals;vertebrates;mammals//ocu	0.098	ALM
EC1.1.1.239	trans-benzene dihydrodiol	mesocricetus auratus//*//*	0.045	ALM
EC1.1.1.239	*	alcaligenes sp.//*//*	480.167	ALM
EC1.1.1.239	*	cavia porcellus//*//*	65.4133	ALM
EC1.1.1.239	*	ilyonectria destructans//*//*	83.19	ALM
EC1.1.1.24	l-quinate	corynebacterium glutamicum//prokaryotes;bacteria;actinobacteria;corynebacterium//cgl	104.9	ALM
EC1.1.1.24	nad+	corynebacterium glutamicum//prokaryotes;bacteria;actinobacteria;corynebacterium//cgl	223.1	ALM
EC1.1.1.24	shikimate	corynebacterium glutamicum//prokaryotes;bacteria;actinobacteria;corynebacterium//cgl	214.1	ALM
EC1.1.1.24	*	neurospora crassa//eukaryotes;fungi;ascomycetes;sordariomycetes//ncr	60.809	ALM
EC1.1.1.24	*	pinus taeda//*//*	2014.25	ALM
EC1.1.1.24	*	vigna radiata var. radiata//*//*	79.9733	ALM
EC1.1.1.240	n-acetyl-d-galactosamine	pseudomonas sp.//prokaryotes;bacteria;gammaproteobacteria - others;pseudomonas//ppuu	932	Others
EC1.1.1.240	n-acetyl-d-glucosamine	pseudomonas sp.//prokaryotes;bacteria;gammaproteobacteria - others;pseudomonas//ppuu	655	Others
EC1.1.1.248	(7s)-salutaridinol	papaver bracteatum//*//*	21.6	Others
EC1.1.1.248	nadh	papaver bracteatum//*//*	3.7	Others
EC1.1.1.248	nadp+	papaver bracteatum//*//*	21.9	Others
EC1.1.1.248	nadph	papaver bracteatum//*//*	2.1	Others
EC1.1.1.248	salutaridine	papaver bracteatum//*//*	2.3	Others
EC1.1.1.248	salutaridine	papaver somniferum//*//*	1.306	Others
EC1.1.1.25	3-dehydroquinate	corynebacterium glutamicum//prokaryotes;bacteria;actinobacteria;corynebacterium//cgl	114	ALM
EC1.1.1.25	3-dehydroshikimate	corynebacterium glutamicum//prokaryotes;bacteria;actinobacteria;corynebacterium//cgl	329	ALM
EC1.1.1.25	3-dehydroshikimate	mycobacterium tuberculosis//prokaryotes;bacteria;actinobacteria;mycobacterium//mtu	50	ALM
EC1.1.1.25	3-dehydroshikimate	vitis vinifera//eukaryotes;plants;eudicots;grape family//vvi	95.85	ALM
EC1.1.1.25	nad+	helicobacter pylori//prokaryotes;bacteria;epsilonproteobacteria;helicobacter//hpy	5.2	ALM
EC1.1.1.25	nad+	pseudomonas putida kt2440//prokaryotes;bacteria;gammaproteobacteria - others;pseudomonas//ppu	97.1	ALM
EC1.1.1.25	nad+	pseudomonas putida//prokaryotes;bacteria;gammaproteobacteria - others;pseudomonas//ppu	97.1	ALM
EC1.1.1.25	nad+	staphylococcus epidermidis rp62a//prokaryotes;bacteria;firmicutes - bacilli;staphylococcus//ser	87	ALM
EC1.1.1.25	nadp+	aquifex aeolicus//prokaryotes;bacteria;aquificae;aquifex//aae	55.5	ALM
EC1.1.1.25	nadp+	arabidopsis thaliana//eukaryotes;plants;eudicots;mustard family//ath	399	ALM
EC1.1.1.25	nadp+	archaeoglobus fulgidus//prokaryotes;archaea;euryarchaeota;archaeoglobus//afu	390	ALM
EC1.1.1.25	nadp+	escherichia coli//prokaryotes;bacteria;gammaproteobacteria - enterobacteria;escherichia//eco	237	ALM
EC1.1.1.25	nadp+	helicobacter pylori//prokaryotes;bacteria;epsilonproteobacteria;helicobacter//hpy	7.1	ALM
EC1.1.1.25	nadp+	mycobacterium tuberculosis//prokaryotes;bacteria;actinobacteria;mycobacterium//mtu	399	ALM
EC1.1.1.25	nadp+	pseudomonas putida kt2440//prokaryotes;bacteria;gammaproteobacteria - others;pseudomonas//ppu	261.5	ALM
EC1.1.1.25	nadp+	pseudomonas putida//prokaryotes;bacteria;gammaproteobacteria - others;pseudomonas//ppu	302	ALM
EC1.1.1.25	nadp+	staphylococcus aureus//prokaryotes;bacteria;firmicutes - bacilli;staphylococcus//sau	146.2	ALM
EC1.1.1.25	nadp+	staphylococcus epidermidis//prokaryotes;bacteria;firmicutes - bacilli;staphylococcus//sep	22.8	ALM
EC1.1.1.25	nadp+	toxoplasma gondii//eukaryotes;protists;alveolates;apicomplexans//tgo	2.77	ALM
EC1.1.1.25	nadp+	vitis vinifera//eukaryotes;plants;eudicots;grape family//vvi	239	ALM
EC1.1.1.25	nadph	mycobacterium tuberculosis//prokaryotes;bacteria;actinobacteria;mycobacterium//mtu	50	ALM
EC1.1.1.25	quinate	corynebacterium glutamicum//prokaryotes;bacteria;actinobacteria;corynebacterium//cgl	61.9	ALM
EC1.1.1.25	quinate	pseudomonas putida kt2440//prokaryotes;bacteria;gammaproteobacteria - others;pseudomonas//ppu	0.16	ALM
EC1.1.1.25	quinate	pseudomonas putida//prokaryotes;bacteria;gammaproteobacteria - others;pseudomonas//ppu	37.7	ALM
EC1.1.1.25	shikimate	aquifex aeolicus//prokaryotes;bacteria;aquificae;aquifex//aae	55.5	ALM
EC1.1.1.25	shikimate	arabidopsis thaliana//eukaryotes;plants;eudicots;mustard family//ath	428	ALM
EC1.1.1.25	shikimate	aspergillus nidulans//eukaryotes;fungi;ascomycetes;eurotiomycetes//ani	1.5	ALM
EC1.1.1.25	shikimate	corynebacterium glutamicum//prokaryotes;bacteria;actinobacteria;corynebacterium//cgl	234	ALM
EC1.1.1.25	shikimate	escherichia coli//prokaryotes;bacteria;gammaproteobacteria - enterobacteria;escherichia//eco	237	ALM
EC1.1.1.25	shikimate	helicobacter pylori//prokaryotes;bacteria;epsilonproteobacteria;helicobacter//hpy	7.7	ALM
EC1.1.1.25	shikimate	mycobacterium tuberculosis//prokaryotes;bacteria;actinobacteria;mycobacterium//mtu	399	ALM
EC1.1.1.25	shikimate	pseudomonas putida kt2440//prokaryotes;bacteria;gammaproteobacteria - others;pseudomonas//ppu	266.2	ALM
EC1.1.1.25	shikimate	pseudomonas putida//prokaryotes;bacteria;gammaproteobacteria - others;pseudomonas//ppu	307	ALM
EC1.1.1.25	shikimate	staphylococcus aureus//prokaryotes;bacteria;firmicutes - bacilli;staphylococcus//sau	135.8	ALM
EC1.1.1.25	shikimate	staphylococcus epidermidis rp62a//prokaryotes;bacteria;firmicutes - bacilli;staphylococcus//ser	22.8	ALM
EC1.1.1.25	shikimate	staphylococcus epidermidis//prokaryotes;bacteria;firmicutes - bacilli;staphylococcus//sep	22.8	ALM
EC1.1.1.25	shikimate	toxoplasma gondii//eukaryotes;protists;alveolates;apicomplexans//tgo	2.78	ALM
EC1.1.1.25	shikimate	vitis vinifera//eukaryotes;plants;eudicots;grape family//vvi	94.55	ALM
EC1.1.1.25	*	cucumis sativus//eukaryotes;plants;eudicots;cucumber family//csv	19.05	ALM
EC1.1.1.25	*	solanum lycopersicum//eukaryotes;plants;eudicots;nightshade family//sly	0.340667	ALM
EC1.1.1.25	*	vigna mungo//*//*	158.65	ALM
EC1.1.1.250	d-arabinitol	thermotoga maritima//prokaryotes;bacteria;thermotogae;thermotoga//tma	18.7	CEM
EC1.1.1.250	d-ribulose	thermotoga maritima//prokaryotes;bacteria;thermotogae;thermotoga//tma	193.2	CEM
EC1.1.1.250	d-xylitol	thermotoga maritima//prokaryotes;bacteria;thermotogae;thermotoga//tma	16.6	CEM
EC1.1.1.250	*	candida tropicalis//eukaryotes;fungi;ascomycetes;saccharomycetes//ctp	49.6	CEM
EC1.1.1.252	2,3-dihydro-2,5-dihydroxy-4h-benzopyran-4-one	magnaporthe grisea//*//*	14	Others
EC1.1.1.252	phenanthrenequinone	magnaporthe grisea//*//*	13	Others
EC1.1.1.252	scytalone	magnaporthe grisea//*//*	0.38	Others
EC1.1.1.26	2-oxobutyrate	rhizobium etli//prokaryotes;bacteria;alphaproteobacteria;rhizobium//ret	0.5	CEM
EC1.1.1.26	glyoxylate	arabidopsis thaliana//eukaryotes;plants;eudicots;mustard family//ath	13	CEM
EC1.1.1.26	glyoxylate	rhizobium etli//prokaryotes;bacteria;alphaproteobacteria;rhizobium//ret	1.35	CEM
EC1.1.1.26	hydroxypyruvate	rhizobium etli//prokaryotes;bacteria;alphaproteobacteria;rhizobium//ret	0.25	CEM
EC1.1.1.26	nadph	arabidopsis thaliana//eukaryotes;plants;eudicots;mustard family//ath	8.1	CEM
EC1.1.1.26	phenylpyruvate	rhizobium etli//prokaryotes;bacteria;alphaproteobacteria;rhizobium//ret	0.37	CEM
EC1.1.1.26	*	homo sapiens//eukaryotes;animals;vertebrates;mammals//hsa	0.0966667	CEM
EC1.1.1.26	*	pseudomonas fluorescens//prokaryotes;bacteria;gammaproteobacteria - others;pseudomonas//pfo	21	CEM
EC1.1.1.26	*	spinacia oleracea//eukaryotes;plants;eudicots;amaranth family//soe	0.625	CEM
EC1.1.1.26	*	thermococcus litoralis//prokaryotes;archaea;euryarchaeota;thermococcus//tlt	56.3667	CEM
EC1.1.1.261	dihydroxyacetone phosphate	aeropyrum pernix//prokaryotes;archaea;crenarchaeota;aeropyrum//ape	4.998	ALM
EC1.1.1.261	dihydroxyacetone phosphate	methanocaldococcus jannaschii//prokaryotes;archaea;euryarchaeota;methanocaldococcus//mja	2.78	ALM
EC1.1.1.261	dihydroxyacetone phosphate	pyrobaculum calidifontis//prokaryotes;archaea;crenarchaeota;pyrobaculum//pcl	0.3	ALM
EC1.1.1.261	nad+	aeropyrum pernix//prokaryotes;archaea;crenarchaeota;aeropyrum//ape	0.09	ALM
EC1.1.1.261	nadh	aeropyrum pernix//prokaryotes;archaea;crenarchaeota;aeropyrum//ape	2.4	ALM
EC1.1.1.261	nadh	methanocaldococcus jannaschii//prokaryotes;archaea;euryarchaeota;methanocaldococcus//mja	3.33	ALM
EC1.1.1.261	nadh	pyrobaculum calidifontis//prokaryotes;archaea;crenarchaeota;pyrobaculum//pcl	11	ALM
EC1.1.1.261	nadph	aeropyrum pernix//prokaryotes;archaea;crenarchaeota;aeropyrum//ape	0.044	ALM
EC1.1.1.261	nadph	methanocaldococcus jannaschii//prokaryotes;archaea;euryarchaeota;methanocaldococcus//mja	3.23	ALM
EC1.1.1.261	nadph	pyrobaculum calidifontis//prokaryotes;archaea;crenarchaeota;pyrobaculum//pcl	0.26	ALM
EC1.1.1.261	sn-glycerol-1-phosphate	aeropyrum pernix//prokaryotes;archaea;crenarchaeota;aeropyrum//ape	0.09	ALM
EC1.1.1.261	*	methanothermobacter thermautotrophicus//prokaryotes;archaea;euryarchaeota;methanothermobacter//mth	1580.47	ALM
EC1.1.1.262	4-(phosphohydroxy)-l-threonine	escherichia coli//prokaryotes;bacteria;gammaproteobacteria - enterobacteria;escherichia//eco	1.4	ISM
EC1.1.1.263	1,5-anhydro-d-fructose	ensifer adhaerens//prokaryotes;bacteria;alphaproteobacteria;ensifer//ead	1300	Others
EC1.1.1.263	1,5-anhydro-d-fructose	sus scrofa//eukaryotes;animals;vertebrates;mammals//ssc	8.7	Others
EC1.1.1.263	d-glucosone	ensifer adhaerens//prokaryotes;bacteria;alphaproteobacteria;ensifer//ead	63.2	Others
EC1.1.1.263	*	mus musculus//eukaryotes;animals;vertebrates;mammals//mmu	1.70567	Others
EC1.1.1.265	2-methylbutanal	saccharomyces cerevisiae//eukaryotes;fungi;ascomycetes;saccharomycetes//sce	113	Others
EC1.1.1.265	3-methylbutanal	saccharomyces cerevisiae//eukaryotes;fungi;ascomycetes;saccharomycetes//sce	91.8	Others
EC1.1.1.265	acetaldehyde	saccharomyces cerevisiae//eukaryotes;fungi;ascomycetes;saccharomycetes//sce	5.6	Others
EC1.1.1.265	butanal	saccharomyces cerevisiae//eukaryotes;fungi;ascomycetes;saccharomycetes//sce	57	Others
EC1.1.1.265	heptanal	saccharomyces cerevisiae//eukaryotes;fungi;ascomycetes;saccharomycetes//sce	101	Others
EC1.1.1.265	hexanal	saccharomyces cerevisiae//eukaryotes;fungi;ascomycetes;saccharomycetes//sce	71.1	Others
EC1.1.1.265	hexanol	saccharomyces cerevisiae//eukaryotes;fungi;ascomycetes;saccharomycetes//sce	2.55	Others
EC1.1.1.265	pentanal	saccharomyces cerevisiae//eukaryotes;fungi;ascomycetes;saccharomycetes//sce	81.6	Others
EC1.1.1.265	propanal	saccharomyces cerevisiae//eukaryotes;fungi;ascomycetes;saccharomycetes//sce	84	Others
EC1.1.1.265	trans-2-hexenol	saccharomyces cerevisiae//eukaryotes;fungi;ascomycetes;saccharomycetes//sce	14	Others
EC1.1.1.266	dtdp-4-keto-6-deoxy-d-glucose	aggregatibacter actinomycetemcomitans//prokaryotes;bacteria;gammaproteobacteria - others;aggregatibacter//aat	43.5	Others
EC1.1.1.267	1-deoxy-d-xylulose 5-phosphate	arabidopsis thaliana//eukaryotes;plants;eudicots;mustard family//ath	4.4	Others
EC1.1.1.267	1-deoxy-d-xylulose 5-phosphate	escherichia coli//prokaryotes;bacteria;gammaproteobacteria - enterobacteria;escherichia//eco	38	Others
EC1.1.1.267	1-deoxy-d-xylulose 5-phosphate	francisella tularensis//prokaryotes;bacteria;gammaproteobacteria - others;francisella//ftu	2	Others
EC1.1.1.267	1-deoxy-d-xylulose 5-phosphate	mycobacterium tuberculosis//prokaryotes;bacteria;actinobacteria;mycobacterium//mtu	5.3	Others
EC1.1.1.267	1-deoxy-d-xylulose 5-phosphate	synechocystis sp.//prokaryotes;bacteria;cyanobacteria;synechocystis//syn	17	Others
EC1.1.1.267	1-deoxy-d-xylulose 5-phosphate	synthetic construct//*//*	16.1	Others
EC1.1.1.267	1-deoxy-d-xylulose 5-phosphate	yersinia pestis//prokaryotes;bacteria;gammaproteobacteria - enterobacteria;yersinia//ype	1.7	Others
EC1.1.1.267	1-deoxy-l-erythrulose	mycobacterium tuberculosis//prokaryotes;bacteria;actinobacteria;mycobacterium//mtu	0.00155	Others
EC1.1.1.267	1-fluoro-1-deoxy-d-xylulose 5-phosphate	escherichia coli//prokaryotes;bacteria;gammaproteobacteria - enterobacteria;escherichia//eco	37	Others
EC1.1.1.267	2-c-methyl-d-erythritol 4-phosphate	arabidopsis thaliana//eukaryotes;plants;eudicots;mustard family//ath	1.6	Others
EC1.1.1.267	2-c-methyl-d-erythritol 4-phosphate	mycobacterium tuberculosis//prokaryotes;bacteria;actinobacteria;mycobacterium//mtu	0.95	Others
EC1.1.1.267	nadp+	arabidopsis thaliana//eukaryotes;plants;eudicots;mustard family//ath	1.6	Others
EC1.1.1.267	nadp+	mycobacterium tuberculosis//prokaryotes;bacteria;actinobacteria;mycobacterium//mtu	0.95	Others
EC1.1.1.267	nadph	arabidopsis thaliana//eukaryotes;plants;eudicots;mustard family//ath	4.4	Others
EC1.1.1.267	nadph	francisella tularensis//prokaryotes;bacteria;gammaproteobacteria - others;francisella//ftu	1.3	Others
EC1.1.1.267	nadph	mycobacterium tuberculosis//prokaryotes;bacteria;actinobacteria;mycobacterium//mtu	5.3	Others
EC1.1.1.267	nadph	thermotoga maritima//prokaryotes;bacteria;thermotogae;thermotoga//tma	5.5	Others
EC1.1.1.267	nadph	yersinia pestis//prokaryotes;bacteria;gammaproteobacteria - enterobacteria;yersinia//ype	1	Others
EC1.1.1.267	*	zymomonas mobilis//prokaryotes;bacteria;alphaproteobacteria;zymomonas//zmo	35.1	Others
EC1.1.1.268	(r)-2-butanol	xanthobacter autotrophicus//prokaryotes;bacteria;alphaproteobacteria;xanthobacter//xau	1.9	Others
EC1.1.1.268	(r)-2-heptanol	xanthobacter autotrophicus//prokaryotes;bacteria;alphaproteobacteria;xanthobacter//xau	1.8	Others
EC1.1.1.268	(r)-2-hexanol	xanthobacter autotrophicus//prokaryotes;bacteria;alphaproteobacteria;xanthobacter//xau	2.7	Others
EC1.1.1.268	(r)-2-octanol	xanthobacter autotrophicus//prokaryotes;bacteria;alphaproteobacteria;xanthobacter//xau	1.7	Others
EC1.1.1.268	(r)-2-pentanol	xanthobacter autotrophicus//prokaryotes;bacteria;alphaproteobacteria;xanthobacter//xau	1.1	Others
EC1.1.1.268	(s)-2-butanol	xanthobacter autotrophicus//prokaryotes;bacteria;alphaproteobacteria;xanthobacter//xau	9.3	Others
EC1.1.1.268	(s)-2-pentanol	xanthobacter autotrophicus//prokaryotes;bacteria;alphaproteobacteria;xanthobacter//xau	2.9	Others
EC1.1.1.268	2-(2-hydroxyethylthio)ethanesulfonate	xanthobacter autotrophicus//prokaryotes;bacteria;alphaproteobacteria;xanthobacter//xau	0.55	Others
EC1.1.1.268	2-(2-hydroxyethylthio)ethanesulfonate	xanthobacter sp.//*//*	0.29	Others
EC1.1.1.268	2-(2-ketopropylthio)ethanesulfonate	xanthobacter autotrophicus//prokaryotes;bacteria;alphaproteobacteria;xanthobacter//xau	24.5	Others
EC1.1.1.268	2-(r)-hydroxypropyl-com	xanthobacter autotrophicus//prokaryotes;bacteria;alphaproteobacteria;xanthobacter//xau	49	Others
EC1.1.1.268	2-(r)-hydroxypropyl-com	xanthobacter sp.//*//*	25.8	Others
EC1.1.1.268	2-(s)-hydroxypropyl-com	xanthobacter autotrophicus//prokaryotes;bacteria;alphaproteobacteria;xanthobacter//xau	0.12	Others
EC1.1.1.268	2-[(r)-2-hydroxypropylthio]ethanesulfonate	xanthobacter autotrophicus//prokaryotes;bacteria;alphaproteobacteria;xanthobacter//xau	26.8	Others
EC1.1.1.268	2-[(s)-2-hydroxypropylthio]ethanesulfonate	xanthobacter autotrophicus//prokaryotes;bacteria;alphaproteobacteria;xanthobacter//xau	0.044	Others
EC1.1.1.268	2-butanone	xanthobacter autotrophicus//prokaryotes;bacteria;alphaproteobacteria;xanthobacter//xau	0.027	Others
EC1.1.1.268	2-oxopropyl-com	xanthobacter autotrophicus//prokaryotes;bacteria;alphaproteobacteria;xanthobacter//xau	29	Others
EC1.1.1.268	2-oxopropyl-com	xanthobacter sp.//*//*	24.5	Others
EC1.1.1.268	2-propanol	xanthobacter autotrophicus//prokaryotes;bacteria;alphaproteobacteria;xanthobacter//xau	2.9	Others
EC1.1.1.269	(r)-2-butanol	xanthobacter autotrophicus//prokaryotes;bacteria;alphaproteobacteria;xanthobacter//xau	1	Others
EC1.1.1.269	(s)-2-butanol	xanthobacter autotrophicus//prokaryotes;bacteria;alphaproteobacteria;xanthobacter//xau	2.6	Others
EC1.1.1.269	2-(2-hydroxyethylthio)ethanesulfonate	xanthobacter autotrophicus//prokaryotes;bacteria;alphaproteobacteria;xanthobacter//xau	3.8	Others
EC1.1.1.269	2-(r)-hydroxypropyl-com	xanthobacter autotrophicus//prokaryotes;bacteria;alphaproteobacteria;xanthobacter//xau	49	Others
EC1.1.1.269	2-(s)-hydroxypropyl-com	xanthobacter autotrophicus//prokaryotes;bacteria;alphaproteobacteria;xanthobacter//xau	25	Others
EC1.1.1.269	2-butanone	xanthobacter autotrophicus//prokaryotes;bacteria;alphaproteobacteria;xanthobacter//xau	0.044	Others
EC1.1.1.269	2-oxopropyl-com	xanthobacter autotrophicus//prokaryotes;bacteria;alphaproteobacteria;xanthobacter//xau	29	Others
EC1.1.1.269	2-propanol	xanthobacter autotrophicus//prokaryotes;bacteria;alphaproteobacteria;xanthobacter//xau	2	Others
EC1.1.1.27	(s)-lactate	cryptosporidium parvum//eukaryotes;protists;alveolates;apicomplexans//cpv	4.5e-05	CEM//ALM
EC1.1.1.27	(s)-lactate	plasmodium falciparum//eukaryotes;protists;alveolates;apicomplexans//pfa	65	CEM//ALM
EC1.1.1.27	(s)-lactate	plasmodium malariae//*//*	38.33	CEM//ALM
EC1.1.1.27	(s)-lactate	plasmodium ovale//*//*	25	CEM//ALM
EC1.1.1.27	(s)-lactate	plasmodium vivax//eukaryotes;protists;alveolates;apicomplexans//pvx	12.33	CEM//ALM
EC1.1.1.27	2-oxobutyrate	plasmodium falciparum//eukaryotes;protists;alveolates;apicomplexans//pfa	80	CEM//ALM
EC1.1.1.27	2-oxovalerate	plasmodium falciparum//eukaryotes;protists;alveolates;apicomplexans//pfa	0.64	CEM//ALM
EC1.1.1.27	3-acetylpyridine adenine dinucleotide	anas platyrhynchos//eukaryotes;animals;vertebrates;birds//apla	1.4	CEM//ALM
EC1.1.1.27	3-acetylpyridine adenine dinucleotide	gallus gallus//eukaryotes;animals;vertebrates;birds//gga	16	CEM//ALM
EC1.1.1.27	3-acetylpyridine adenine dinucleotide	plasmodium falciparum//eukaryotes;protists;alveolates;apicomplexans//pfa	250	CEM//ALM
EC1.1.1.27	3-acetylpyridine adenine dinucleotide	plasmodium malariae//*//*	233.3	CEM//ALM
EC1.1.1.27	3-acetylpyridine adenine dinucleotide	plasmodium ovale//*//*	153.3	CEM//ALM
EC1.1.1.27	3-acetylpyridine adenine dinucleotide	plasmodium vivax//eukaryotes;protists;alveolates;apicomplexans//pvx	333.3	CEM//ALM
EC1.1.1.27	4-methyl-2-oxopentanoate	plasmodium falciparum//eukaryotes;protists;alveolates;apicomplexans//pfa	0.33	CEM//ALM
EC1.1.1.27	apad+	cryptosporidium parvum//eukaryotes;protists;alveolates;apicomplexans//cpv	0.000248	CEM//ALM
EC1.1.1.27	apadh	cryptosporidium parvum//eukaryotes;protists;alveolates;apicomplexans//cpv	0.00386	CEM//ALM
EC1.1.1.27	bromopyruvate	anas platyrhynchos//eukaryotes;animals;vertebrates;birds//apla	269	CEM//ALM
EC1.1.1.27	epsilon-nad+	anas platyrhynchos//eukaryotes;animals;vertebrates;birds//apla	6.2	CEM//ALM
EC1.1.1.27	fluoropyruvate	gallus gallus//eukaryotes;animals;vertebrates;birds//gga	98	CEM//ALM
EC1.1.1.27	l-lactate	plasmodium falciparum//eukaryotes;protists;alveolates;apicomplexans//pfa	40	CEM//ALM
EC1.1.1.27	nad+	anas platyrhynchos//eukaryotes;animals;vertebrates;birds//apla	6.9	CEM//ALM
EC1.1.1.27	nad+	cryptosporidium parvum//eukaryotes;protists;alveolates;apicomplexans//cpv	5.5e-05	CEM//ALM
EC1.1.1.27	nad+	gallus gallus//eukaryotes;animals;vertebrates;birds//gga	60	CEM//ALM
EC1.1.1.27	nad+	geobacillus stearothermophilus//prokaryotes;bacteria;firmicutes - bacilli;geobacillus//gse	32	CEM//ALM
EC1.1.1.27	nad+	plasmodium falciparum//eukaryotes;protists;alveolates;apicomplexans//pfa	65	CEM//ALM
EC1.1.1.27	nad+	plasmodium malariae//*//*	38.33	CEM//ALM
EC1.1.1.27	nad+	plasmodium ovale//*//*	25	CEM//ALM
EC1.1.1.27	nad+	plasmodium vivax//eukaryotes;protists;alveolates;apicomplexans//pvx	12.33	CEM//ALM
EC1.1.1.27	nadh	babesia bovis//eukaryotes;protists;alveolates;apicomplexans//bbo	216.7	CEM//ALM
EC1.1.1.27	nadh	cryptosporidium parvum//eukaryotes;protists;alveolates;apicomplexans//cpv	0.00208	CEM//ALM
EC1.1.1.27	nadh	homarus americanus//*//*	2330	CEM//ALM
EC1.1.1.27	nadh	plasmodium falciparum//eukaryotes;protists;alveolates;apicomplexans//pfa	148.3	CEM//ALM
EC1.1.1.27	nadh	plasmodium malariae//*//*	125	CEM//ALM
EC1.1.1.27	nadh	plasmodium ovale//*//*	266.7	CEM//ALM
EC1.1.1.27	nadh	plasmodium vivax//eukaryotes;protists;alveolates;apicomplexans//pvx	126.7	CEM//ALM
EC1.1.1.27	nicotinamide hypoxanthine dinucleotide	anas platyrhynchos//eukaryotes;animals;vertebrates;birds//apla	18.8	CEM//ALM
EC1.1.1.27	nicotinamide hypoxanthine dinucleotide	gallus gallus//eukaryotes;animals;vertebrates;birds//gga	1.1	CEM//ALM
EC1.1.1.27	phenylpyruvate	plasmodium falciparum//eukaryotes;protists;alveolates;apicomplexans//pfa	39.5	CEM//ALM
EC1.1.1.27	pyruvate ethyl ester	anas platyrhynchos//eukaryotes;animals;vertebrates;birds//apla	176	CEM//ALM
EC1.1.1.27	pyruvate methyl ester	anas platyrhynchos//eukaryotes;animals;vertebrates;birds//apla	227	CEM//ALM
EC1.1.1.27	pyruvate	anas platyrhynchos//eukaryotes;animals;vertebrates;birds//apla	204	CEM//ALM
EC1.1.1.27	pyruvate	champsocephalus gunnari//*//*	230	CEM//ALM
EC1.1.1.27	pyruvate	cryptosporidium parvum//eukaryotes;protists;alveolates;apicomplexans//cpv	0.00209	CEM//ALM
EC1.1.1.27	pyruvate	deinococcus radiodurans//prokaryotes;bacteria;deinococcus-thermus;deinococcus//dra	884	CEM//ALM
EC1.1.1.27	pyruvate	enterococcus mundtii//prokaryotes;bacteria;firmicutes - bacilli;enterococcus//emu	1600	CEM//ALM
EC1.1.1.27	pyruvate	geobacillus stearothermophilus//prokaryotes;bacteria;firmicutes - bacilli;geobacillus//gse	327.2	CEM//ALM
EC1.1.1.27	pyruvate	lactobacillus helveticus//prokaryotes;bacteria;firmicutes - bacilli;lactobacillus//lhe	643	CEM//ALM
EC1.1.1.27	pyruvate	oryctolagus cuniculus//eukaryotes;animals;vertebrates;mammals//ocu	276.5	CEM//ALM
EC1.1.1.27	pyruvate	plasmodium berghei//eukaryotes;protists;alveolates;apicomplexans//pbe	106	CEM//ALM
EC1.1.1.27	pyruvate	plasmodium falciparum//eukaryotes;protists;alveolates;apicomplexans//pfa	180	CEM//ALM
EC1.1.1.27	pyruvate	plasmodium malariae//*//*	125	CEM//ALM
EC1.1.1.27	pyruvate	plasmodium ovale//*//*	266.7	CEM//ALM
EC1.1.1.27	pyruvate	plasmodium vivax//eukaryotes;protists;alveolates;apicomplexans//pvx	126.7	CEM//ALM
EC1.1.1.27	pyruvate	rhizopus delemar//*//*	350	CEM//ALM
EC1.1.1.27	pyruvate	rhizopus oryzae nrrl 395//*//*	320	CEM//ALM
EC1.1.1.27	pyruvate	thermus thermophilus//prokaryotes;bacteria;deinococcus-thermus;thermus//tth	676	CEM//ALM
EC1.1.1.27	*	acinetobacter calcoaceticus//*//*	308.2	CEM//ALM
EC1.1.1.27	*	agama stellio stellio//*//*	31.8	CEM//ALM
EC1.1.1.27	*	cupriavidus necator//prokaryotes;bacteria;betaproteobacteria;cupriavidus//cnc	893.317	CEM//ALM
EC1.1.1.27	*	fundulus heteroclitus//*//*	1305.88	CEM//ALM
EC1.1.1.27	*	homo sapiens//eukaryotes;animals;vertebrates;mammals//hsa	2353.17	CEM//ALM
EC1.1.1.27	*	ipomoea batatas//*//*	4.675	CEM//ALM
EC1.1.1.27	*	lactobacillus casei//prokaryotes;bacteria;firmicutes - bacilli;lactobacillus//lcb	5220	CEM//ALM
EC1.1.1.27	*	lactobacillus sp.//prokaryotes;bacteria;firmicutes - bacilli;lactobacillus//law	264.29	CEM//ALM
EC1.1.1.27	*	lactococcus lactis subsp. cremoris//prokaryotes;bacteria;firmicutes - bacilli;lactococcus//llc	21.7	CEM//ALM
EC1.1.1.27	*	molinema dessetae//*//*	151.175	CEM//ALM
EC1.1.1.27	*	saduria entomon//*//*	1190	CEM//ALM
EC1.1.1.27	*	staphylococcus epidermidis//prokaryotes;bacteria;firmicutes - bacilli;staphylococcus//sep	4810	CEM//ALM
EC1.1.1.27	*	streptococcus uberis//prokaryotes;bacteria;firmicutes - bacilli;streptococcus//sub	3412.8	CEM//ALM
EC1.1.1.27	*	taenia asiatica//*//*	267.52	CEM//ALM
EC1.1.1.27	*	thermoanaerobacter ethanolicus//*//*	1315.43	CEM//ALM
EC1.1.1.270	17beta-hydroxy-5alpha-androstan-3-one	homo sapiens//eukaryotes;animals;vertebrates;mammals//hsa	0.052	ALM
EC1.1.1.270	5beta-dihydrotestosterone	oryctolagus cuniculus//eukaryotes;animals;vertebrates;mammals//ocu	0.113	ALM
EC1.1.1.270	5beta-pregnane-21-ol-3,20-dione	oryctolagus cuniculus//eukaryotes;animals;vertebrates;mammals//ocu	0.092	ALM
EC1.1.1.270	methylglyoxal	oryctolagus cuniculus//eukaryotes;animals;vertebrates;mammals//ocu	0.3	ALM
EC1.1.1.270	nadph	oryctolagus cuniculus//eukaryotes;animals;vertebrates;mammals//ocu	0.73	ALM
EC1.1.1.270	pyridine-3-aldehyde	oryctolagus cuniculus//eukaryotes;animals;vertebrates;mammals//ocu	0.72	ALM
EC1.1.1.271	gdp-4-keto-6-deoxy-d-mannose	helicobacter pylori//prokaryotes;bacteria;epsilonproteobacteria;helicobacter//hpy	0.75	CEM
EC1.1.1.271	*	sus scrofa//eukaryotes;animals;vertebrates;mammals//ssc	0.204023	CEM
EC1.1.1.274	2,5-didehydro-d-gluconate	corynebacterium sp.//prokaryotes;bacteria;actinobacteria;corynebacterium//coa	8.33	Others
EC1.1.1.274	ethyl 2-methylacetoacetate	escherichia coli//prokaryotes;bacteria;gammaproteobacteria - enterobacteria;escherichia//eco	2.6	Others
EC1.1.1.274	ethyl-2-methylacetoacetate	escherichia coli//prokaryotes;bacteria;gammaproteobacteria - enterobacteria;escherichia//eco	2.6	Others
EC1.1.1.274	methylglyoxal	escherichia coli//prokaryotes;bacteria;gammaproteobacteria - enterobacteria;escherichia//eco	81	Others
EC1.1.1.274	nadh	corynebacterium sp.//prokaryotes;bacteria;actinobacteria;corynebacterium//coa	2.83	Others
EC1.1.1.276	l-allo-threonine	escherichia coli//prokaryotes;bacteria;gammaproteobacteria - enterobacteria;escherichia//eco	5.76	Others
EC1.1.1.276	l-allo-threonine	saccharomyces cerevisiae//eukaryotes;fungi;ascomycetes;saccharomycetes//sce	43.8	Others
EC1.1.1.276	l-serine	escherichia coli//prokaryotes;bacteria;gammaproteobacteria - enterobacteria;escherichia//eco	4.2	Others
EC1.1.1.276	l-serine	saccharomyces cerevisiae//eukaryotes;fungi;ascomycetes;saccharomycetes//sce	11	Others
EC1.1.1.276	*	agrobacterium tumefaciens//prokaryotes;bacteria;alphaproteobacteria;agrobacterium//atf	75.5	Others
EC1.1.1.28	(r)-lactate	bacillus coagulans//prokaryotes;bacteria;firmicutes - bacilli;bacillus//bck	0.07	CEM
EC1.1.1.28	(r)-lactate	leuconostoc mesenteroides subsp. mesenteroides//prokaryotes;bacteria;firmicutes - bacilli;leuconostoc//lme	2280	CEM
EC1.1.1.28	2-ketobutyrate	lactobacillus pentosus//prokaryotes;bacteria;firmicutes - bacilli;lactobacillus//lpg	118	CEM
EC1.1.1.28	2-ketocaproate	lactobacillus pentosus//prokaryotes;bacteria;firmicutes - bacilli;lactobacillus//lpg	21	CEM
EC1.1.1.28	2-ketoglutarate	lactobacillus pentosus//prokaryotes;bacteria;firmicutes - bacilli;lactobacillus//lpg	0.51	CEM
EC1.1.1.28	2-ketoisocaproate	lactobacillus pentosus//prokaryotes;bacteria;firmicutes - bacilli;lactobacillus//lpg	11.1	CEM
EC1.1.1.28	2-ketoisovalerate	lactobacillus pentosus//prokaryotes;bacteria;firmicutes - bacilli;lactobacillus//lpg	27	CEM
EC1.1.1.28	2-ketovalerate	lactobacillus pentosus//prokaryotes;bacteria;firmicutes - bacilli;lactobacillus//lpg	5.7	CEM
EC1.1.1.28	2-oxobutyrate	escherichia coli//prokaryotes;bacteria;gammaproteobacteria - enterobacteria;escherichia//eco	31	CEM
EC1.1.1.28	2-oxobutyrate	fusobacterium nucleatum subsp. nucleatum//prokaryotes;bacteria;fusobacteria;fusobacterium//fnu	140	CEM
EC1.1.1.28	2-oxobutyrate	lactobacillus pentosus//prokaryotes;bacteria;firmicutes - bacilli;lactobacillus//lpg	120	CEM
EC1.1.1.28	2-oxobutyrate	pseudomonas aeruginosa//prokaryotes;bacteria;gammaproteobacteria - others;pseudomonas//pae	100	CEM
EC1.1.1.28	2-oxocaproate	fusobacterium nucleatum subsp. nucleatum//prokaryotes;bacteria;fusobacteria;fusobacterium//fnu	230	CEM
EC1.1.1.28	2-oxocaproate	pseudomonas aeruginosa//prokaryotes;bacteria;gammaproteobacteria - others;pseudomonas//pae	160	CEM
EC1.1.1.28	2-oxoisocaproate	fusobacterium nucleatum subsp. nucleatum//prokaryotes;bacteria;fusobacteria;fusobacterium//fnu	200	CEM
EC1.1.1.28	2-oxoisocaproate	pseudomonas aeruginosa//prokaryotes;bacteria;gammaproteobacteria - others;pseudomonas//pae	39	CEM
EC1.1.1.28	2-oxoisovalerate	fusobacterium nucleatum subsp. nucleatum//prokaryotes;bacteria;fusobacteria;fusobacterium//fnu	120	CEM
EC1.1.1.28	2-oxovalerate	fusobacterium nucleatum subsp. nucleatum//prokaryotes;bacteria;fusobacteria;fusobacterium//fnu	140	CEM
EC1.1.1.28	2-oxovalerate	pseudomonas aeruginosa//prokaryotes;bacteria;gammaproteobacteria - others;pseudomonas//pae	69	CEM
EC1.1.1.28	glyoxylate	escherichia coli//prokaryotes;bacteria;gammaproteobacteria - enterobacteria;escherichia//eco	100	CEM
EC1.1.1.28	glyoxylate	fusobacterium nucleatum subsp. nucleatum//prokaryotes;bacteria;fusobacteria;fusobacterium//fnu	11	CEM
EC1.1.1.28	glyoxylate	lactobacillus pentosus//prokaryotes;bacteria;firmicutes - bacilli;lactobacillus//lpg	270	CEM
EC1.1.1.28	glyoxylate	pseudomonas aeruginosa//prokaryotes;bacteria;gammaproteobacteria - others;pseudomonas//pae	880	CEM
EC1.1.1.28	hydroxypyruvate	escherichia coli//prokaryotes;bacteria;gammaproteobacteria - enterobacteria;escherichia//eco	50	CEM
EC1.1.1.28	hydroxypyruvate	fusobacterium nucleatum subsp. nucleatum//prokaryotes;bacteria;fusobacteria;fusobacterium//fnu	160	CEM
EC1.1.1.28	hydroxypyruvate	lactobacillus pentosus//prokaryotes;bacteria;firmicutes - bacilli;lactobacillus//lpg	260	CEM
EC1.1.1.28	hydroxypyruvate	pseudomonas aeruginosa//prokaryotes;bacteria;gammaproteobacteria - others;pseudomonas//pae	420	CEM
EC1.1.1.28	nad+	lactobacillus jensenii//prokaryotes;bacteria;firmicutes - bacilli;lactobacillus//lje	4.42	CEM
EC1.1.1.28	nadh	escherichia coli//prokaryotes;bacteria;gammaproteobacteria - enterobacteria;escherichia//eco	730	CEM
EC1.1.1.28	nadh	fusobacterium nucleatum subsp. nucleatum//prokaryotes;bacteria;fusobacteria;fusobacterium//fnu	110	CEM
EC1.1.1.28	nadh	lactobacillus jensenii//prokaryotes;bacteria;firmicutes - bacilli;lactobacillus//lje	516.4	CEM
EC1.1.1.28	nadh	limulus polyphemus//*//*	633	CEM
EC1.1.1.28	nadh	pseudomonas aeruginosa//prokaryotes;bacteria;gammaproteobacteria - others;pseudomonas//pae	310	CEM
EC1.1.1.28	oxaloacetate	escherichia coli//prokaryotes;bacteria;gammaproteobacteria - enterobacteria;escherichia//eco	1100	CEM
EC1.1.1.28	oxaloacetate	fusobacterium nucleatum subsp. nucleatum//prokaryotes;bacteria;fusobacteria;fusobacterium//fnu	80	CEM
EC1.1.1.28	oxaloacetate	lactobacillus pentosus//prokaryotes;bacteria;firmicutes - bacilli;lactobacillus//lpg	280	CEM
EC1.1.1.28	oxaloacetate	pseudomonas aeruginosa//prokaryotes;bacteria;gammaproteobacteria - others;pseudomonas//pae	410	CEM
EC1.1.1.28	phenylpyruvate	fusobacterium nucleatum subsp. nucleatum//prokaryotes;bacteria;fusobacteria;fusobacterium//fnu	120	CEM
EC1.1.1.28	phenylpyruvate	lactobacillus delbrueckii subsp. bulgaricus//prokaryotes;bacteria;firmicutes - bacilli;lactobacillus//ldb	11.3	CEM
EC1.1.1.28	phenylpyruvate	lactobacillus pentosus//prokaryotes;bacteria;firmicutes - bacilli;lactobacillus//lpg	40	CEM
EC1.1.1.28	phenylpyruvate	pediococcus acidilactici//prokaryotes;bacteria;firmicutes - bacilli;pediococcus//paci	305	CEM
EC1.1.1.28	phenylpyruvate	pediococcus pentosaceus//prokaryotes;bacteria;firmicutes - bacilli;pediococcus//ppe	173	CEM
EC1.1.1.28	phenylpyruvate	pseudomonas aeruginosa//prokaryotes;bacteria;gammaproteobacteria - others;pseudomonas//pae	18	CEM
EC1.1.1.28	pyruvate	bacillus coagulans//prokaryotes;bacteria;firmicutes - bacilli;bacillus//bck	11.3	CEM
EC1.1.1.28	pyruvate	escherichia coli//prokaryotes;bacteria;gammaproteobacteria - enterobacteria;escherichia//eco	410	CEM
EC1.1.1.28	pyruvate	fusobacterium nucleatum subsp. nucleatum//prokaryotes;bacteria;fusobacteria;fusobacterium//fnu	100	CEM
EC1.1.1.28	pyruvate	lactobacillus delbrueckii subsp. bulgaricus//prokaryotes;bacteria;firmicutes - bacilli;lactobacillus//ldb	235.5	CEM
EC1.1.1.28	pyruvate	lactobacillus pentosus//prokaryotes;bacteria;firmicutes - bacilli;lactobacillus//lpg	321	CEM
EC1.1.1.28	pyruvate	lactobacillus plantarum subsp. plantarum//prokaryotes;bacteria;firmicutes - bacilli;lactobacillus//lps	91.3	CEM
EC1.1.1.28	pyruvate	leuconostoc mesenteroides subsp. mesenteroides//prokaryotes;bacteria;firmicutes - bacilli;leuconostoc//lme	29000	CEM
EC1.1.1.28	pyruvate	pediococcus pentosaceus//prokaryotes;bacteria;firmicutes - bacilli;pediococcus//ppe	320	CEM
EC1.1.1.28	pyruvate	pseudomonas aeruginosa//prokaryotes;bacteria;gammaproteobacteria - others;pseudomonas//pae	400	CEM
EC1.1.1.28	pyruvate	sporolactobacillus inulinus//*//*	512.2	CEM
EC1.1.1.28	*	rhodopseudomonas palustris//prokaryotes;bacteria;alphaproteobacteria;rhodopseudomonas//rpa	52.875	CEM
EC1.1.1.28	*	staphylococcus sp.//*//*	1824	CEM
EC1.1.1.282	3-dehydroquinate	corynebacterium glutamicum//prokaryotes;bacteria;actinobacteria;corynebacterium//cgl	114	ALM
EC1.1.1.282	3-dehydroshikimate	corynebacterium glutamicum//prokaryotes;bacteria;actinobacteria;corynebacterium//cgl	329	ALM
EC1.1.1.282	l-quinate	corynebacterium glutamicum//prokaryotes;bacteria;actinobacteria;corynebacterium//cgl	104.9	ALM
EC1.1.1.282	l-quinate	escherichia coli//prokaryotes;bacteria;gammaproteobacteria - enterobacteria;escherichia//eco	0.113	ALM
EC1.1.1.282	l-quinate	pseudomonas putida//prokaryotes;bacteria;gammaproteobacteria - others;pseudomonas//ppu	0.0063	ALM
EC1.1.1.282	nad+	corynebacterium glutamicum//prokaryotes;bacteria;actinobacteria;corynebacterium//cgl	223.1	ALM
EC1.1.1.282	nad+	escherichia coli//prokaryotes;bacteria;gammaproteobacteria - enterobacteria;escherichia//eco	0.142	ALM
EC1.1.1.282	nad+	pseudomonas putida kt2440//prokaryotes;bacteria;gammaproteobacteria - others;pseudomonas//ppu	61.1	ALM
EC1.1.1.282	nad+	pseudomonas putida//prokaryotes;bacteria;gammaproteobacteria - others;pseudomonas//ppu	2.8	ALM
EC1.1.1.282	nadp+	escherichia coli//prokaryotes;bacteria;gammaproteobacteria - enterobacteria;escherichia//eco	0.117	ALM
EC1.1.1.282	nadp+	pseudomonas putida//prokaryotes;bacteria;gammaproteobacteria - others;pseudomonas//ppu	0.022	ALM
EC1.1.1.282	quinate	pseudomonas putida kt2440//prokaryotes;bacteria;gammaproteobacteria - others;pseudomonas//ppu	37.7	ALM
EC1.1.1.282	shikimate	corynebacterium glutamicum//prokaryotes;bacteria;actinobacteria;corynebacterium//cgl	214.1	ALM
EC1.1.1.282	shikimate	escherichia coli//prokaryotes;bacteria;gammaproteobacteria - enterobacteria;escherichia//eco	0.117	ALM
EC1.1.1.282	shikimate	pseudomonas putida kt2440//prokaryotes;bacteria;gammaproteobacteria - others;pseudomonas//ppu	55.7	ALM
EC1.1.1.282	shikimate	pseudomonas putida//prokaryotes;bacteria;gammaproteobacteria - others;pseudomonas//ppu	3.9	ALM
EC1.1.1.283	2-nitrobenzaldehyde	synechococcus sp.//prokaryotes;bacteria;cyanobacteria;synechococcus//syw	1.31	CEM
EC1.1.1.283	3-nitrobenzaldehyde	synechococcus sp.//prokaryotes;bacteria;cyanobacteria;synechococcus//syw	1.12	CEM
EC1.1.1.283	4-nitrobenzaldehyde	synechococcus sp.//prokaryotes;bacteria;cyanobacteria;synechococcus//syw	1.24	CEM
EC1.1.1.283	benzaldehyde	synechococcus sp.//prokaryotes;bacteria;cyanobacteria;synechococcus//syw	1.05	CEM
EC1.1.1.283	d-galactose	synechococcus sp.//prokaryotes;bacteria;cyanobacteria;synechococcus//syw	0.68	CEM
EC1.1.1.283	d-glucose	synechococcus sp.//prokaryotes;bacteria;cyanobacteria;synechococcus//syw	0.62	CEM
EC1.1.1.283	d-xylose	synechococcus sp.//prokaryotes;bacteria;cyanobacteria;synechococcus//syw	1.22	CEM
EC1.1.1.283	dl-glyceraldehyde	synechococcus sp.//prokaryotes;bacteria;cyanobacteria;synechococcus//syw	0.52	CEM
EC1.1.1.283	isopentaldehyde	synechococcus sp.//prokaryotes;bacteria;cyanobacteria;synechococcus//syw	0.65	CEM
EC1.1.1.283	l-arabinose	synechococcus sp.//prokaryotes;bacteria;cyanobacteria;synechococcus//syw	1.27	CEM
EC1.1.1.283	methyl glyoxal	kluyveromyces marxianus//eukaryotes;fungi;ascomycetes;saccharomycetes//kmx	4	CEM
EC1.1.1.283	methylglyoxal	synechococcus sp.//prokaryotes;bacteria;cyanobacteria;synechococcus//syw	0.85	CEM
EC1.1.1.283	nadph	kluyveromyces marxianus//eukaryotes;fungi;ascomycetes;saccharomycetes//kmx	3.67	CEM
EC1.1.1.283	*	aspergillus niger//eukaryotes;fungi;ascomycetes;eurotiomycetes//ang	4.921	CEM
EC1.1.1.283	*	cyberlindnera mrakii//*//*	27.71	CEM
EC1.1.1.283	*	saccharomyces cerevisiae//eukaryotes;fungi;ascomycetes;saccharomycetes//sce	6.00567	CEM
EC1.1.1.284	12-hydroxydodecanoic acid	arabidopsis thaliana//eukaryotes;plants;eudicots;mustard family//ath	5.6	CEM
EC1.1.1.284	12-hydroxydodecanoic acid	homo sapiens//eukaryotes;animals;vertebrates;mammals//hsa	0.217	CEM
EC1.1.1.284	3-nitrotyrosine	helicobacter pylori//prokaryotes;bacteria;epsilonproteobacteria;helicobacter//hpy	0.1	CEM
EC1.1.1.284	cinnamyl alcohol	arabidopsis thaliana//eukaryotes;plants;eudicots;mustard family//ath	20.33	CEM
EC1.1.1.284	farnesol	arabidopsis thaliana//eukaryotes;plants;eudicots;mustard family//ath	2.1	CEM
EC1.1.1.284	formaldehyde	komagataella pastoris//*//*	0.267	CEM
EC1.1.1.284	geraniol	arabidopsis thaliana//eukaryotes;plants;eudicots;mustard family//ath	20	CEM
EC1.1.1.284	glutathione	komagataella pastoris//*//*	0.233	CEM
EC1.1.1.284	metronidazole	helicobacter pylori//prokaryotes;bacteria;epsilonproteobacteria;helicobacter//hpy	0.6	CEM
EC1.1.1.284	nad+	homo sapiens//eukaryotes;animals;vertebrates;mammals//hsa	2.5	CEM
EC1.1.1.284	nadh	homo sapiens//eukaryotes;animals;vertebrates;mammals//hsa	34.5	CEM
EC1.1.1.284	nitrofurantoin	helicobacter pylori//prokaryotes;bacteria;epsilonproteobacteria;helicobacter//hpy	0.5	CEM
EC1.1.1.284	nitrofurazone	helicobacter pylori//prokaryotes;bacteria;epsilonproteobacteria;helicobacter//hpy	1	CEM
EC1.1.1.284	s-(hydroxymethyl)glutathione	arabidopsis thaliana//eukaryotes;plants;eudicots;mustard family//ath	22.5	CEM
EC1.1.1.284	s-hydroxymethyl glutathione	bos taurus//eukaryotes;animals;vertebrates;mammals//bta	1.42	CEM
EC1.1.1.284	s-hydroxymethyl glutathione	drosophila melanogaster//eukaryotes;animals;arthropods;insects//dme	16	CEM
EC1.1.1.284	s-hydroxymethyl glutathione	escherichia coli//prokaryotes;bacteria;gammaproteobacteria - enterobacteria;escherichia//eco	156	CEM
EC1.1.1.284	s-hydroxymethyl glutathione	homo sapiens//eukaryotes;animals;vertebrates;mammals//hsa	3.33	CEM
EC1.1.1.284	s-hydroxymethyl glutathione	pisum sativum//*//*	6.33	CEM
EC1.1.1.284	s-hydroxymethyl glutathione	rattus norvegicus//eukaryotes;animals;vertebrates;mammals//rno	3.6	CEM
EC1.1.1.284	s-hydroxymethyl glutathione	saccharomyces cerevisiae//eukaryotes;fungi;ascomycetes;saccharomycetes//sce	88.3	CEM
EC1.1.1.284	s-hydroxymethylglutathione	branchiostoma floridae//eukaryotes;animals;lancelets//bfo	2.5	CEM
EC1.1.1.284	s-hydroxymethylglutathione	homo sapiens//eukaryotes;animals;vertebrates;mammals//hsa	2.5	CEM
EC1.1.1.284	s-hydroxymethylglutathione	saccharomyces cerevisiae//eukaryotes;fungi;ascomycetes;saccharomycetes//sce	51.7	CEM
EC1.1.1.284	s-nitrosocysteine	helicobacter pylori//prokaryotes;bacteria;epsilonproteobacteria;helicobacter//hpy	0.6	CEM
EC1.1.1.284	s-nitrosoglutathione	branchiostoma floridae//eukaryotes;animals;lancelets//bfo	16.7	CEM
EC1.1.1.284	s-nitrosoglutathione	helicobacter pylori//prokaryotes;bacteria;epsilonproteobacteria;helicobacter//hpy	0.5	CEM
EC1.1.1.284	s-nitrosoglutathione	homo sapiens//eukaryotes;animals;vertebrates;mammals//hsa	72000	CEM
EC1.1.1.284	s-nitrosoglutathione	staphylococcus aureus//prokaryotes;bacteria;firmicutes - bacilli;staphylococcus//sau	0.02	CEM
EC1.1.1.284	*	candida boidinii//*//*	65.4633	CEM
EC1.1.1.284	*	ogataea angusta//*//*	18	CEM
EC1.1.1.284	*	pseudomonas putida//prokaryotes;bacteria;gammaproteobacteria - others;pseudomonas//ppu	222	CEM
EC1.1.1.284	*	schwanniomyces vanrijiae//*//*	220.8	CEM
EC1.1.1.284	*	zea mays//eukaryotes;plants;monocots;grass family//zma	6.396	CEM
EC1.1.1.286	3-isopropylmalate	deinococcus radiodurans//prokaryotes;bacteria;deinococcus-thermus;deinococcus//dra	0.371	CEM//ALM
EC1.1.1.286	3-isopropylmalate	thermococcus kodakarensis//prokaryotes;archaea;euryarchaeota;thermococcus//tko	4.8	CEM//ALM
EC1.1.1.286	homoisocitrate	deinococcus radiodurans//prokaryotes;bacteria;deinococcus-thermus;deinococcus//dra	46.2	CEM//ALM
EC1.1.1.286	homoisocitrate	pyrococcus horikoshii//prokaryotes;archaea;euryarchaeota;pyrococcus//pho	13.7	CEM//ALM
EC1.1.1.286	homoisocitrate	sulfolobus acidocaldarius//prokaryotes;archaea;crenarchaeota;sulfolobus//sai	37	CEM//ALM
EC1.1.1.286	homoisocitrate	thermococcus kodakarensis//prokaryotes;archaea;euryarchaeota;thermococcus//tko	17	CEM//ALM
EC1.1.1.286	homoisocitrate	thermus thermophilus//prokaryotes;bacteria;deinococcus-thermus;thermus//tth	171	CEM//ALM
EC1.1.1.286	isocitrate	deinococcus radiodurans//prokaryotes;bacteria;deinococcus-thermus;deinococcus//dra	42.8	CEM//ALM
EC1.1.1.286	isocitrate	pyrococcus horikoshii//prokaryotes;archaea;euryarchaeota;pyrococcus//pho	14.8	CEM//ALM
EC1.1.1.286	isocitrate	sulfolobus acidocaldarius//prokaryotes;archaea;crenarchaeota;sulfolobus//sai	61	CEM//ALM
EC1.1.1.286	isocitrate	thermococcus kodakarensis//prokaryotes;archaea;euryarchaeota;thermococcus//tko	5	CEM//ALM
EC1.1.1.286	isocitrate	thermus thermophilus//prokaryotes;bacteria;deinococcus-thermus;thermus//tth	171	CEM//ALM
EC1.1.1.286	nad+	deinococcus radiodurans//prokaryotes;bacteria;deinococcus-thermus;deinococcus//dra	30.3	CEM//ALM
EC1.1.1.286	nad+	pyrococcus horikoshii//prokaryotes;archaea;euryarchaeota;pyrococcus//pho	21.8	CEM//ALM
EC1.1.1.287	d-arabitol	gluconobacter oxydans//prokaryotes;bacteria;alphaproteobacteria;gluconobacter//gox	876	CEM
EC1.1.1.287	d-fructose	gluconobacter oxydans//prokaryotes;bacteria;alphaproteobacteria;gluconobacter//gox	224	CEM
EC1.1.1.287	d-mannitol	gluconobacter oxydans//prokaryotes;bacteria;alphaproteobacteria;gluconobacter//gox	243	CEM
EC1.1.1.287	d-ribitol	gluconobacter oxydans//prokaryotes;bacteria;alphaproteobacteria;gluconobacter//gox	13.4	CEM
EC1.1.1.287	d-sorbitol	gluconobacter oxydans//prokaryotes;bacteria;alphaproteobacteria;gluconobacter//gox	19.7	CEM
EC1.1.1.287	d-xylulose	gluconobacter oxydans//prokaryotes;bacteria;alphaproteobacteria;gluconobacter//gox	196	CEM
EC1.1.1.287	glycerol	gluconobacter oxydans//prokaryotes;bacteria;alphaproteobacteria;gluconobacter//gox	16.3	CEM
EC1.1.1.287	meso-erythritol	gluconobacter oxydans//prokaryotes;bacteria;alphaproteobacteria;gluconobacter//gox	1.28	CEM
EC1.1.1.287	xylitol	gluconobacter oxydans//prokaryotes;bacteria;alphaproteobacteria;gluconobacter//gox	177.2	CEM
EC1.1.1.289	d-fructose	candida albicans//eukaryotes;fungi;ascomycetes;saccharomycetes//cal	154	CEM
EC1.1.1.289	l-sorbose	candida albicans//eukaryotes;fungi;ascomycetes;saccharomycetes//cal	782	CEM
EC1.1.1.289	*	gluconobacter oxydans//prokaryotes;bacteria;alphaproteobacteria;gluconobacter//gox	77	CEM
EC1.1.1.290	2-oxoglutarate	escherichia coli//prokaryotes;bacteria;gammaproteobacteria - enterobacteria;escherichia//eco	1	ISM
EC1.1.1.290	4-phospho-d-erythronate	escherichia coli//prokaryotes;bacteria;gammaproteobacteria - enterobacteria;escherichia//eco	1.4	ISM
EC1.1.1.290	oxaloacetic acid	escherichia coli//prokaryotes;bacteria;gammaproteobacteria - enterobacteria;escherichia//eco	1.1	ISM
EC1.1.1.290	pyruvate	escherichia coli//prokaryotes;bacteria;gammaproteobacteria - enterobacteria;escherichia//eco	1.3	ISM
EC1.1.1.292	1,5-anhydro-d-fructose	ensifer adhaerens//prokaryotes;bacteria;alphaproteobacteria;ensifer//ead	1300	Others
EC1.1.1.292	1,5-anhydro-d-fructose	mus musculus//eukaryotes;animals;vertebrates;mammals//mmu	9.3	Others
EC1.1.1.292	d-glucosone	ensifer adhaerens//prokaryotes;bacteria;alphaproteobacteria;ensifer//ead	63.2	Others
EC1.1.1.295	3beta-hydroxy-9beta-pimara-7,15-diene-19,6beta-olide	oryza sativa//eukaryotes;plants;monocots;grass family//osa	0.4	Others
EC1.1.1.295	oryzalexin a	oryza sativa//eukaryotes;plants;monocots;grass family//osa	0.023	Others
EC1.1.1.298	3-hydroxypropanoate	bacillus cereus//prokaryotes;bacteria;firmicutes - bacilli;bacillus//bce	0.21	CEM
EC1.1.1.298	3-hydroxypropionate	bacillus cereus//prokaryotes;bacteria;firmicutes - bacilli;bacillus//bce	0.21	CEM
EC1.1.1.298	malonate semialdehyde	metallosphaera sedula//prokaryotes;archaea;crenarchaeota;metallosphaera//mse	115	CEM
EC1.1.1.298	nadph	metallosphaera sedula//prokaryotes;archaea;crenarchaeota;metallosphaera//mse	115	CEM
EC1.1.1.298	*	chloroflexus aurantiacus//prokaryotes;bacteria;chloroflexi;chloroflexus//cau	50	CEM
EC1.1.1.299	l-malate	flavobacterium frigidimaris//*//*	138	Others
EC1.1.1.299	nad+	flavobacterium frigidimaris//*//*	139	Others
EC1.1.1.299	*	methanothermobacter thermautotrophicus//prokaryotes;archaea;euryarchaeota;methanothermobacter//mth	36.7	Others
EC1.1.1.3	l-aspartate 4-semialdehyde	glycine max//eukaryotes;plants;eudicots;pea family//gmx	22.58	ALM
EC1.1.1.3	l-homoserine	escherichia coli//prokaryotes;bacteria;gammaproteobacteria - enterobacteria;escherichia//eco	24	ALM
EC1.1.1.3	l-homoserine	glycine max//eukaryotes;plants;eudicots;pea family//gmx	10.15	ALM
EC1.1.1.3	nad+	pyrococcus horikoshii//prokaryotes;archaea;euryarchaeota;pyrococcus//pho	70.1	ALM
EC1.1.1.3	*	arabidopsis thaliana//eukaryotes;plants;eudicots;mustard family//ath	147.815	ALM
EC1.1.1.3	*	pisum sativum//*//*	7.84	ALM
EC1.1.1.3	*	ricinus communis//eukaryotes;plants;eudicots;spurge family//rcu	31.7333	ALM
EC1.1.1.3	*	saccharomyces cerevisiae//eukaryotes;fungi;ascomycetes;saccharomycetes//sce	68.85	ALM
EC1.1.1.3	*	triticum aestivum//*//*	0.821667	ALM
EC1.1.1.3	*	zea mays//eukaryotes;plants;monocots;grass family//zma	1140	ALM
EC1.1.1.30	(r)-3-hydroxybutanoate	pseudomonas putida//prokaryotes;bacteria;gammaproteobacteria - others;pseudomonas//ppu	1382	ALM//CEM
EC1.1.1.30	(r)-3-hydroxybutanoate	ralstonia pickettii//prokaryotes;bacteria;betaproteobacteria;ralstonia//rpi	310	ALM//CEM
EC1.1.1.30	acetoacetate	alcaligenes faecalis//prokaryotes;bacteria;betaproteobacteria;alcaligenes//afa	97.16	ALM//CEM
EC1.1.1.30	acetoacetate	pseudomonas fragi//prokaryotes;bacteria;gammaproteobacteria - others;pseudomonas//pfz	120	ALM//CEM
EC1.1.1.30	acetoacetate	ralstonia pickettii//prokaryotes;bacteria;betaproteobacteria;ralstonia//rpi	150	ALM//CEM
EC1.1.1.30	d-3-hydroxybutyrate	pseudomonas fragi//prokaryotes;bacteria;gammaproteobacteria - others;pseudomonas//pfz	370	ALM//CEM
EC1.1.1.30	d-3-hydroxybutyrate	ralstonia pickettii//prokaryotes;bacteria;betaproteobacteria;ralstonia//rpi	500	ALM//CEM
EC1.1.1.30	levulinic acid	alcaligenes faecalis//prokaryotes;bacteria;betaproteobacteria;alcaligenes//afa	0.00768	ALM//CEM
EC1.1.1.30	nad+	ralstonia pickettii//prokaryotes;bacteria;betaproteobacteria;ralstonia//rpi	360	ALM//CEM
EC1.1.1.30	nadh	ralstonia pickettii//prokaryotes;bacteria;betaproteobacteria;ralstonia//rpi	740	ALM//CEM
EC1.1.1.30	*	acidovorax sp.//prokaryotes;bacteria;betaproteobacteria;acidovorax//ajs	550	ALM//CEM
EC1.1.1.30	*	bos taurus//eukaryotes;animals;vertebrates;mammals//bta	287.583	ALM//CEM
EC1.1.1.30	*	camelus dromedarius//eukaryotes;animals;vertebrates;mammals//cdk	0.1005	ALM//CEM
EC1.1.1.30	*	homo sapiens//eukaryotes;animals;vertebrates;mammals//hsa	0.506667	ALM//CEM
EC1.1.1.30	*	paracoccus denitrificans//prokaryotes;bacteria;alphaproteobacteria;paracoccus//pde	213.4	ALM//CEM
EC1.1.1.30	*	rattus norvegicus//eukaryotes;animals;vertebrates;mammals//rno	47.0167	ALM//CEM
EC1.1.1.30	*	rhodobacter sphaeroides//prokaryotes;bacteria;alphaproteobacteria;rhodobacter//rsp	28.48	ALM//CEM
EC1.1.1.30	*	staphylococcus xylosus//prokaryotes;bacteria;firmicutes - bacilli;staphylococcus//sxy	1.72667	ALM//CEM
EC1.1.1.30	*	zoogloea ramigera i-16-m//*//*	229.6	ALM//CEM
EC1.1.1.300	all-trans-retinal	homo sapiens//eukaryotes;animals;vertebrates;mammals//hsa	0.3	Others
EC1.1.1.300	all-trans-retinol	homo sapiens//eukaryotes;animals;vertebrates;mammals//hsa	0.2	Others
EC1.1.1.300	nad+	bacillus cereus//prokaryotes;bacteria;firmicutes - bacilli;bacillus//bce	0.0017	Others
EC1.1.1.300	nadp+	bacillus cereus//prokaryotes;bacteria;firmicutes - bacilli;bacillus//bce	0.0018	Others
EC1.1.1.300	nadph	bacillus cereus//prokaryotes;bacteria;firmicutes - bacilli;bacillus//bce	0.00055	Others
EC1.1.1.300	retinal	bacillus cereus//prokaryotes;bacteria;firmicutes - bacilli;bacillus//bce	0.0047	Others
EC1.1.1.304	(2s,3s)-2,3-butanediol	bacillus licheniformis//prokaryotes;bacteria;firmicutes - bacilli;bacillus//bli	591	CEM
EC1.1.1.304	(3s)-acetoin	bacillus licheniformis//prokaryotes;bacteria;firmicutes - bacilli;bacillus//bli	202	CEM
EC1.1.1.304	diacetyl	bacillus licheniformis//prokaryotes;bacteria;firmicutes - bacilli;bacillus//bli	1222	CEM
EC1.1.1.304	diacetyl	mycobacterium sp.//prokaryotes;bacteria;actinobacteria;mycobacterium//msa	163	CEM
EC1.1.1.304	nad+	bacillus licheniformis//prokaryotes;bacteria;firmicutes - bacilli;bacillus//bli	748	CEM
EC1.1.1.304	nadh	bacillus licheniformis//prokaryotes;bacteria;firmicutes - bacilli;bacillus//bli	1274	CEM
EC1.1.1.304	nadh	mycobacterium sp.//prokaryotes;bacteria;actinobacteria;mycobacterium//msa	110	CEM
EC1.1.1.304	*	geobacillus stearothermophilus//prokaryotes;bacteria;firmicutes - bacilli;geobacillus//gse	58.31	CEM
EC1.1.1.304	*	paenibacillus polymyxa//prokaryotes;bacteria;firmicutes - bacilli;paenibacillus//ppy	142.78	CEM
EC1.1.1.305	nad+	ralstonia solanacearum//prokaryotes;bacteria;betaproteobacteria;ralstonia//rso	0.32	CEM
EC1.1.1.305	udp-glucuronic acid	ralstonia solanacearum//prokaryotes;bacteria;betaproteobacteria;ralstonia//rso	0.285	CEM
EC1.1.1.307	2-deoxy-d-galactose	candida intermedia//*//*	8.4	CEM
EC1.1.1.307	2-deoxy-d-glucose	candida intermedia//*//*	6.8	CEM
EC1.1.1.307	2-deoxy-d-ribose	candida intermedia//*//*	1.4	CEM
EC1.1.1.307	9,10-phenanthrenequinone	candida tenuis//eukaryotes;fungi;ascomycetes;saccharomycetes//cten	12	CEM
EC1.1.1.307	butanal	candida intermedia//*//*	21.2	CEM
EC1.1.1.307	d-erythrose	candida intermedia//*//*	27.5	CEM
EC1.1.1.307	d-fucose	candida intermedia//*//*	20.7	CEM
EC1.1.1.307	d-galactose	candida intermedia//*//*	15.2	CEM
EC1.1.1.307	d-galactose	neurospora crassa//eukaryotes;fungi;ascomycetes;sordariomycetes//ncr	1800	CEM
EC1.1.1.307	d-glucose	candida intermedia//*//*	8.2	CEM
EC1.1.1.307	d-glucose	neurospora crassa//eukaryotes;fungi;ascomycetes;sordariomycetes//ncr	1320	CEM
EC1.1.1.307	d-ribose	candida intermedia//*//*	12.2	CEM
EC1.1.1.307	d-ribose	neurospora crassa//eukaryotes;fungi;ascomycetes;sordariomycetes//ncr	3120	CEM
EC1.1.1.307	d-xylose	candida intermedia//*//*	23.5	CEM
EC1.1.1.307	d-xylose	candida tenuis//eukaryotes;fungi;ascomycetes;saccharomycetes//cten	21.5	CEM
EC1.1.1.307	d-xylose	candida tropicalis//eukaryotes;fungi;ascomycetes;saccharomycetes//ctp	240	CEM
EC1.1.1.307	d-xylose	neurospora crassa//eukaryotes;fungi;ascomycetes;sordariomycetes//ncr	4638	CEM
EC1.1.1.307	d-xylose	rasamsonia emersonii//*//*	324000	CEM
EC1.1.1.307	d-xylose	rhizomucor pusillus//*//*	21.3	CEM
EC1.1.1.307	d-xylose	saccharomyces cerevisiae//eukaryotes;fungi;ascomycetes;saccharomycetes//sce	13.1	CEM
EC1.1.1.307	d-xylose	scheffersomyces stipitis//eukaryotes;fungi;ascomycetes;saccharomycetes//pic	27.5	CEM
EC1.1.1.307	dl-glyceraldehyde	candida intermedia//*//*	24.3	CEM
EC1.1.1.307	l-arabinose	candida intermedia//*//*	24.5	CEM
EC1.1.1.307	l-arabinose	neurospora crassa//eukaryotes;fungi;ascomycetes;sordariomycetes//ncr	1800	CEM
EC1.1.1.307	l-idose	candida intermedia//*//*	5.6	CEM
EC1.1.1.307	l-lyxose	candida intermedia//*//*	18.4	CEM
EC1.1.1.307	nad+	candida tenuis//eukaryotes;fungi;ascomycetes;saccharomycetes//cten	0.92	CEM
EC1.1.1.307	nadh	candida tenuis//eukaryotes;fungi;ascomycetes;saccharomycetes//cten	18.1	CEM
EC1.1.1.307	nadh	neurospora crassa//eukaryotes;fungi;ascomycetes;sordariomycetes//ncr	310	CEM
EC1.1.1.307	nadh	rasamsonia emersonii//*//*	15750	CEM
EC1.1.1.307	nadh	scheffersomyces stipitis//eukaryotes;fungi;ascomycetes;saccharomycetes//pic	15.4	CEM
EC1.1.1.307	nadp+	candida tenuis//eukaryotes;fungi;ascomycetes;saccharomycetes//cten	0.82	CEM
EC1.1.1.307	nadph	candida tenuis//eukaryotes;fungi;ascomycetes;saccharomycetes//cten	21.9	CEM
EC1.1.1.307	nadph	neurospora crassa//eukaryotes;fungi;ascomycetes;sordariomycetes//ncr	3600	CEM
EC1.1.1.307	nadph	rasamsonia emersonii//*//*	324000	CEM
EC1.1.1.307	nadph	scheffersomyces stipitis//eukaryotes;fungi;ascomycetes;saccharomycetes//pic	40.27	CEM
EC1.1.1.307	pentanal	candida intermedia//*//*	20.7	CEM
EC1.1.1.307	propionaldehyde	candida intermedia//*//*	6.9	CEM
EC1.1.1.307	xylitol	candida tenuis//eukaryotes;fungi;ascomycetes;saccharomycetes//cten	0.92	CEM
EC1.1.1.307	*	candida parapsilosis//*//*	47.955	CEM
EC1.1.1.309	phosphonoacetaldehyde	streptomyces viridochromogenes//*//*	0.41	ISM
EC1.1.1.31	(r)-3-hydroxyisobutyrate	oryctolagus cuniculus//eukaryotes;animals;vertebrates;mammals//ocu	0.49	ALM
EC1.1.1.31	(s)-3-hydroxyisobutyrate	bacillus cereus//prokaryotes;bacteria;firmicutes - bacilli;bacillus//bce	24.1	ALM
EC1.1.1.31	(s)-3-hydroxyisobutyrate	oryctolagus cuniculus//eukaryotes;animals;vertebrates;mammals//ocu	7.1	ALM
EC1.1.1.31	(s)-3-hydroxyisobutyrate	pseudomonas denitrificans (nomen rejiciendum)//*//*	80.79	ALM
EC1.1.1.31	3-hydroxypropionate	bacillus cereus//prokaryotes;bacteria;firmicutes - bacilli;bacillus//bce	0.21	ALM
EC1.1.1.31	3-hydroxypropionic acid	pseudomonas denitrificans (nomen rejiciendum)//*//*	32.17	ALM
EC1.1.1.31	l-serine	pseudomonas denitrificans (nomen rejiciendum)//*//*	47.55	ALM
EC1.1.1.31	methyl (2s)-3-hydroxy-2-methylpropanoate	pseudomonas denitrificans (nomen rejiciendum)//*//*	41.35	ALM
EC1.1.1.31	methyl dl-serine	pseudomonas denitrificans (nomen rejiciendum)//*//*	7.94	ALM
EC1.1.1.31	nad+	bacillus cereus//prokaryotes;bacteria;firmicutes - bacilli;bacillus//bce	15.1	ALM
EC1.1.1.31	nad+	pseudomonas denitrificans (nomen rejiciendum)//*//*	6.717	ALM
EC1.1.1.31	*	diutina rugosa//*//*	48.1333	ALM
EC1.1.1.31	*	pseudomonas putida//prokaryotes;bacteria;gammaproteobacteria - others;pseudomonas//ppu	588	ALM
EC1.1.1.311	(s)-1-phenylethanol	azoarcus sp.//prokaryotes;bacteria;betaproteobacteria;azoarcus//azo	2	Others
EC1.1.1.311	acetophenone	azoarcus sp.//prokaryotes;bacteria;betaproteobacteria;azoarcus//azo	1.6	Others
EC1.1.1.311	nad+	azoarcus sp.//prokaryotes;bacteria;betaproteobacteria;azoarcus//azo	2	Others
EC1.1.1.311	nadh	azoarcus sp.//prokaryotes;bacteria;betaproteobacteria;azoarcus//azo	1.6	Others
EC1.1.1.317	4-nitrobenzaldehyde	rauvolfia serpentina//*//*	8.26	Others
EC1.1.1.317	perakine	rauvolfia serpentina//*//*	0.014	Others
EC1.1.1.318	4-coumaryl acetate	larrea tridentata//*//*	6.8	Others
EC1.1.1.318	4-coumaryl acetate	ocimum gratissimum//*//*	0.003	Others
EC1.1.1.318	4-coumaryl acetate	ocimum kilimandscharicum//*//*	0.011	Others
EC1.1.1.318	4-coumaryl acetate	ocimum tenuiflorum//*//*	0.013	Others
EC1.1.1.318	coniferyl acetate	clarkia breweri//*//*	0.26	Others
EC1.1.1.318	coniferyl acetate	larrea tridentata//*//*	6.46	Others
EC1.1.1.318	coniferyl acetate	ocimum basilicum//*//*	0.004	Others
EC1.1.1.318	coniferyl acetate	ocimum gratissimum//*//*	0.011	Others
EC1.1.1.318	coniferyl acetate	ocimum kilimandscharicum//*//*	0.003	Others
EC1.1.1.318	coniferyl acetate	ocimum tenuiflorum//*//*	0.028	Others
EC1.1.1.318	coniferyl acetate	petunia x hybrida//*//*	0.6	Others
EC1.1.1.319	4-coumaryl acetate	pimpinella anisum//*//*	0.07	Others
EC1.1.1.319	coniferyl acetate	clarkia breweri//*//*	0.99	Others
EC1.1.1.319	coniferyl acetate	petunia x hybrida//*//*	1.3	Others
EC1.1.1.319	coniferyl acetate	pimpinella anisum//*//*	1.02	Others
EC1.1.1.320	1-phenyl-1,2-propanedione	bacillus cereus//prokaryotes;bacteria;firmicutes - bacilli;bacillus//bce	2.75	Others
EC1.1.1.320	benzil	bacillus cereus//prokaryotes;bacteria;firmicutes - bacilli;bacillus//bce	1.07	Others
EC1.1.1.320	benzil	ogataea glucozyma//*//*	0.14	Others
EC1.1.1.325	nadph	chlorobaculum tepidum//*//*	5	ISM
EC1.1.1.325	sepiapterin	chlorobaculum tepidum//*//*	5	ISM
EC1.1.1.326	10-hydroxy-alpha-humulene	zingiber zerumbet//*//*	1.3	Others
EC1.1.1.326	nad+	zingiber zerumbet//*//*	3.8	Others
EC1.1.1.332	chanoclavine-i	aspergillus fumigatus//eukaryotes;fungi;ascomycetes;eurotiomycetes//afm	0.38	Others
EC1.1.1.332	chanoclavine-i	trichophyton benhamiae//eukaryotes;fungi;ascomycetes;eurotiomycetes//abe	0.76	Others
EC1.1.1.335	udp-2-acetamido-2-deoxy-alpha-d-glucuronate	bordetella pertussis//prokaryotes;bacteria;betaproteobacteria;bordetella//bpe	0.0047	CEM
EC1.1.1.335	udp-2-acetamido-2-deoxy-alpha-d-glucuronate	chromobacterium violaceum//prokaryotes;bacteria;betaproteobacteria;chromobacterium//cvi	0.00076	CEM
EC1.1.1.335	udp-alpha-d-glucuronate	bordetella pertussis//prokaryotes;bacteria;betaproteobacteria;bordetella//bpe	0.0021	CEM
EC1.1.1.335	udp-alpha-d-glucuronate	chromobacterium violaceum//prokaryotes;bacteria;betaproteobacteria;chromobacterium//cvi	0.00015	CEM
EC1.1.1.336	nad+	methanococcus maripaludis//prokaryotes;archaea;euryarchaeota;methanococcus//mmp	0.4	CEM
EC1.1.1.337	2-oxocaproate	weissella confusa//*//*	360000	CEM
EC1.1.1.337	2-oxoisocaproate	weissella confusa//*//*	2400	CEM
EC1.1.1.337	4-methyl-2-oxopentanoate	weissella confusa//*//*	2400	CEM
EC1.1.1.337	oxo-tert-leucine	weissella confusa//*//*	52	CEM
EC1.1.1.337	phenylglyoxylate	weissella confusa//*//*	18000	CEM
EC1.1.1.337	phenylpyruvate	weissella confusa//*//*	7300	CEM
EC1.1.1.337	pyruvate	weissella confusa//*//*	90	CEM
EC1.1.1.34	hydroxymethylglutaryl-coa	rattus norvegicus//eukaryotes;animals;vertebrates;mammals//rno	0.023	Others
EC1.1.1.34	*	fusarium oxysporum//eukaryotes;fungi;ascomycetes;sordariomycetes//fox	0.0265833	Others
EC1.1.1.34	*	haloferax volcanii//prokaryotes;archaea;euryarchaeota;haloferax//hvo	18400	Others
EC1.1.1.34	*	homarus americanus//*//*	540	Others
EC1.1.1.34	*	leishmania major//eukaryotes;protists;euglenozoa;kinetoplasts//lma	0.102733	Others
[truncated: 36,281 more rows]

## Sheet: Kcats_sce_GECKO1_fig1F
Kcats [h-1]
5400000
5400000
42912000
1339200
2581.2
115200
90000
936000
612000
1166400000
435600
447.48
5544000
90000
439200
622800
3553200
3384000000
1620000
1620000
9000
612000
4449600
4449600
47520
2401200
2401200
2401200
2401200
2401200
158400
410400
1540800
3852
439200
12600
42912000
90000
622800
3384000000
61200
263160
2818.8
2052000
1540800
2844
99.36
170640
14688000
30600
136800
108
936
2998800
180
576000
2368.8
2880
108
3600
1188
136800
136800
190800
6418.8
136800
108
263160
432
217800
18828
18828
18828
3780
3780
18828
18828
18828
4428
1296000000
4680
33840000
33840000
33840000
27720
147060000
3384000000
5580
10080
5508
280800
280800
280800
280800
280800
49680
49680
49680
49680
49680
49680
49680
49680
49680
49680
4140
19800
33588
19800
91800
612000
23997600
6120
3600
4248000
3166200
324000
3032280
27000
27000
21888
15840
6084000
471600
432000
14004000
14004000
14004000
14004000
14004000
3223440
1166400000
12600000
5925600
5925600
187200
5925600
5925600
187200
243000
2700
129240
129240
190800
16272
190800
5925600
5925600
34491600
5925600
5925600
187200
180000
5925600
5925600
10800
2700000
1512000
59040
255240
2383200
2383200
52560
4600800
42480
190800
10440
1378800
15840
1166400000
4075200
10548000
1296000000
93600
93600
21888
36360
36360
1501200
817200
1908000
2412000
1908000
1188000
24120
24120
345600
10800
10800
9720
72000
204120
255240
50040
1620000000
468720
339840
42912000
42912000
2628
2628
339840
339840
339840
113280
2098800
60120000
468720
1224
9576000
351360
351360
351360
10188000000
10188000000
3240000
3240000
3240000
3240000
49680
49680
49680
49680
3240000
3240000
3240000
3240000
348840
1188
9180
119880
1299600
3132
11880
11880
1224
0.72
0.72
0.72
0.72
0.72
0.72
0.72
0.72
0.72
0.72
0.72
0.72
0.72
0.72
0.72
0.72
0.72
40320
40320
11880
11880
57600
50400
50400
3276
77400
6516
435600
86400
511200
17280
11520
113280
612000
75240
630000
630000
21888
2012400
5040000
20520
19800
17280
324000
7.92
172116
241.2
3600
579600
579600
579600
579600
784800
784800
36684000
447.48
13788000
702000
392.4
392.4
272880
272880
86868
43.2
1908000
2880
108
622800
72000
255240
255240
32040
34560
21888
828000
46440
871.2
106380000
1764
104.4
104.4
104.4
104.4
104.4
1080
3600000
43200
792000
1188
67680
14400000
961.2
36000
21888
21888
360
17640
232200
4140000
4140000
30600
2368800
2368800
2844000
200880
3553200
36684000
43.2
9252000
1180800
12600000
9954000
1274400
271476
86400
103140000
252000
1548000
189720
127800
22572
7920
7920
3240000
3240000
2412000
198000
60120
58680
6012000
2998800
119880
1404000
1404000
11880
144000
3236400
2304000
2304000
2336400
3236400
3236400
3236400
3236400
3236400
65.88
181800
2628
10980
579600
255240
3553200
255240
255240
3553200
12.6
1555200
2336400
276120
1418400
1418400
92160
11880
622800
305640
5371200
305640
126000
7704000
14760
144000
144000
622800
9000
2221.2
1368
61200
81288
81288
146880
439200
3445200
3445200
3445200
3524400
3524400
30240
200880
225
82.8
16560
16560
252
82440
496800
3384000000
1440
39960
263160
936000
936000
30960
200880
200880
200880
200880
200880
15840000
15840000
15840000
15840000
15840000
15840000
15840000
15840000
15840000
15840000
15840000
15840000
15840000
15840000
15840000
15840000
15840000
15840000
15840000
15840000
15840000
15840000
15840000
15840000
15840000
15840000
15840000
15840000
15840000
15840000
15840000
15840000
15840000
15840000
15840000
15840000
15840000
15840000
15840000
15840000
15840000
15840000
15840000
15840000
15840000
15840000
15840000
15840000
15840000
15840000
15840000
15840000
15840000
15840000
15840000
15840000
15840000
15840000
15840000
15840000
3524400
3524400
108000
918000
918000
378000
3870000
3870000
289440
289440
107640000
8434800
432
57600
7308
90000
90000
21924
154800
42912000
237600
3198960
3198960
1159200
1159200
1159200
14400000
1166400000
1033200
39600
2012400
1033200
1033200
43200
6552000
1299600
3232800
3232800
135000
135000
50400
50400
50400
50400
50400
50400
164520
164520
496800
496800
496800
579600
579600
483840
483840
360000
705240
72000
57600
57600
5400
1188
468
90000
90000
5868
57600
57600
378000
102600
102600
102600
102600
17640
334.8
334.8
334.8
334.8
334.8
334.8
334.8
334.8
334.8
334.8
964800
34560
27720
136800
792
579600
45900
9
3024
3024
579600
23040
23040
111.6
57960
57960
111.6
900
900
13680
622800
1332000
1332000
1332000
21600
21600
312840
373320
334800
13788000
10868400
287640
7506000
7506000
7506000
7506000
47880
7506000
7506000
7506000
7506000
291240
436320
10868400
379080
13788000
7506000
7812000
43200
5184
15480000
15120
792
119.88
4680
2052000
3236400
2336400
17470.8
7632
12240
489600
36468
550800
658800
435600
572400
4320000
2170800
2170800
72000
3600
10584
12600
136800
4140
1285200
1285200
1432800
352800
10584
10177200
3467160
1908000
15840
252
12240
10440
1432800
198000
126000
126000
277200
30960
248400
3600
10440
2376
2894400
6300
579600
1400400
154800
3240000
140400
57960
140400
140400
6955200
613440
120600
20160
50760
408960
3153600
3153600
100800000
2520
370.8
2520
2520
14400000
216000
263160
263160
1749600
835200
7128000
25632
25632
273.6
480.6
172116
46440
46440
46440
46440
46440
46440
142308000
6120
4680000
622800
39.6
102600
67680
14400000
10.8
4140
21888
1184400
1540800
1209600
1209600
2368800
81720
115200
154800
2998800
2998800
200880
200880
273.6
273.6
5940
936000
723600
81360
12348000
129600
10800
561600
90000
3236400
7200
248400
147060000
338.4
338.4
835200
3445200
119880
119880
154800
14688000
11952
11952
172800
622800
0.72
46800
162000
248400
52560
1800000
173556
1260000
88200
88200
4320000
2412000
16560
16560
1368
12708
59400000
3553200
781200
781200
21960
59040
64.8
33.12
33.12
1476000
1476000
1141.2
136800
1800000
336384
4449600
4449600
180000
180000
10440
9518400
47160
2304
1299600
2221.2
439200
723600
12600000
70920
1018800
1018800
5544000
291600
918000
180
157.5
1983600
1983600
1983600
1240920
1240920
1240920
3384000000
3384000000
3384000000
11412
11412
11412
360000
49680
360000
360000
360000
360000
360000
1166400000
1166400000
1166400000
1166400000
1166400000
1166400000
1166400000
3384000000
3384000000
3384000000
3384000000
3384000000
3384000000
3384000000
468720
468720
468720
468720
468720
468720
468720
1800
1260
104.4
104.4
104.4
104.4
104.4
104.4
104.4
104.4
104.4
104.4
104.4
104.4
104.4
104.4
104.4
104.4
104.4
104.4
104.4
658800
43.2
381600
658800
280800
30924
12492
280800
280800
280800
280800
280800
280800
280800
280800
280800
42912000
42912000
42912000
42912000
42912000
42912000
42912000
42912000
42912000
42912000
42912000
42912000
42912000
42912000
42912000
42912000
42912000
42912000
42912000
42912000
42912000
42912000
42912000
42912000
42912000
42912000
42912000
42912000
42912000
42912000
42912000
42912000
42912000
42912000
42912000
3600000
18828
18828
18828
18828
18828
18828
18828
18828
18828
18828
18828
23400
23400
23400
23400
23400
23400
23400
23400
34200
34200
11880
4140
49680
298.8
49680
4140
49680
298.8
49680
4140
49680
298.8
49680
4140
49680
298.8
49680
360000
360000
360000
360000
360000
360000
360000
360000
49680
49680
49680
49680
49680
49680
49680
49680
49680
49680
49680
49680
2998800
2998800
2998800
2998800
2998800
2998800
2998800
2998800
2998800
2998800
2998800
2998800
2998800
2998800
2998800
2998800
2998800
2998800
2998800
2998800
2998800
2998800
2998800
2998800
4140
4140
4140
4140
4140
4140
4140
4140
49680
49680
49680
49680
49680
49680
49680
49680
298.8
298.8
298.8
298.8
298.8
298.8
298.8
298.8
49680
49680
49680
49680
49680
49680
49680
49680
4140
4140
4140
4140
4140
4140
4140
4140
49680
49680
49680
49680
49680
49680
49680
49680
298.8
298.8
298.8
298.8
298.8
298.8
298.8
298.8
49680
49680
49680
49680
49680
49680
49680
49680
32112
32112
32112
32112
32112
32112
32112
32112
32112
32112
32112
32112
32112
32112
19188
19188
19188
19188
19188
19188
19188
19188
19188
19188
19188
19188
19188
19188
19188
19188
298.8
298.8
2052000
2052000
2052000
2052000
2052000
2052000
2052000
2052000
2052000
2052000
2052000
2052000
2052000
2052000
2052000
2052000
2052000
2052000
2052000
2052000
2052000
2052000
2052000
2052000
622800
622800
622800
622800
622800
622800
622800
622800
622800
622800
622800
622800
622800
622800
622800
622800
622800
622800
622800
622800
622800
622800
622800
622800
72000
72000
72000
72000
72000
72000
72000
72000
19188
19188
19188
19188
19188
19188
19188
19188
19188
19188
19188
19188
19188
19188
19188
19188
19188
19188
19188
19188
19188
19188
2998800
2998800
2998800
2998800
2998800
2998800
19188
19188
19188
19188
19188
19188
19188
19188
19188
19188
19188
19188
19188
19188
19188
19188
19188
19188
19188
19188
19188
19188
19188
19188
19188
19188
19188
19188
19188
19188
19188
19188
19188
19188
19188
19188
579600
579600
579600
579600
579600
579600
579600
579600
579600
579600
579600
579600
579600
579600
579600
579600
579600
579600
579600
579600
579600
579600
579600
579600
579600
579600
579600
579600
579600
579600
579600
579600
579600
579600
579600
579600
49680
49680
49680
49680
49680
49680
49680
49680
49680
49680
49680
49680
49680
49680
49680
49680
49680
49680
49680
49680
49680
49680
49680
49680
49680
49680
49680
49680
49680
49680
49680
49680
49680
49680
49680
49680
49680
49680
49680
49680
49680
49680
49680
49680
49680
49680
49680
49680
49680
49680
49680
49680
49680
49680
49680
49680
49680
49680
49680
49680
49680
49680
49680
49680
49680
49680
49680
49680
49680
49680
49680
49680
49680
49680
49680
49680
49680
49680
49680
49680
49680
49680
49680
49680
49680
49680
49680
49680
49680
49680
49680
49680
49680
49680
49680
49680
49680
49680
49680
49680
49680
49680
49680
49680
49680
49680
49680
49680
49680
49680
49680
49680
49680
49680
49680
49680
49680
49680
49680
49680
49680
49680
49680
49680
49680
49680
49680
49680
49680
49680
49680
49680
49680
49680
49680
49680
49680
49680
49680
49680
49680
49680
49680
49680
49680
49680
49680
49680
49680
49680
49680
49680
49680
49680
49680
49680
49680
49680
49680
49680
49680
49680
49680
49680
49680
49680
49680
49680
49680
49680
49680
49680
49680
49680
49680
49680
49680
49680
49680
49680
49680
49680
49680
49680
49680
49680
49680
49680
49680
49680
49680
49680
9972
9972
9972
9972
9972
9972
9972
9972
9972
9972
9972
9972
9972
9972
9972
9972
9972
9972
9972
9972
9972
9972
9972
9972
9972
9972
9972
9972
9972
9972
9972
9972
0.576
0.576
0.576
0.576
0.576
0.576
0.576
0.576
200880
200880
200880
200880
200880
200880
200880
200880
200880
200880
200880
200880
200880
200880
200880
200880
200880
200880
200880
200880
200880
200880
200880
200880
49680
49680
49680
49680
49680
49680
49680
49680
49680
49680
49680
49680
49680
49680
49680
49680
49680
49680
49680
49680
49680
49680
49680
49680
49680
49680
49680
49680
49680
49680
49680
49680
49680
49680
49680
49680
49680
49680
49680
49680
49680
49680
49680
49680
49680
49680
49680
49680
49680
49680
49680
49680
49680
49680
49680
49680
49680
49680
49680
49680
49680
49680
49680
49680
49680
49680
49680
49680
49680
49680
49680
49680
49680
49680
49680
49680
49680
49680
49680
49680
49680
49680
49680
49680
49680
49680
49680
49680
49680
49680
49680
49680
49680
49680
49680
49680
49680
49680
49680
49680
49680
49680
49680
49680
49680
49680
49680
49680
49680
49680
49680
49680
49680
49680
49680
49680
49680
49680
49680
49680
49680
49680
49680
49680
49680
49680
49680
49680
6418.8
6418.8
6418.8
6418.8
6418.8
6418.8
6418.8
6418.8
6418.8
6418.8
6418.8
6418.8
6418.8
6418.8
6418.8
6418.8
6418.8
6418.8
6418.8
6418.8
6418.8
6418.8
6418.8
6418.8
6418.8
6418.8
6418.8
6418.8
6418.8
6418.8
6418.8
6418.8
6418.8
6418.8
6418.8
6418.8
6418.8
6418.8
6418.8
6418.8
6418.8
6418.8
6418.8
6418.8
6418.8
6418.8
6418.8
6418.8
6418.8
6418.8
6418.8
6418.8
6418.8
6418.8
6418.8
6418.8
6418.8
6418.8
6418.8
6418.8
15840000
15840000
15840000
15840000
15840000
15840000
15840000
15840000
15840000
15840000
15840000
15840000
15840000
15840000
15840000
15840000
15840000
15840000
15840000
15840000
15840000
15840000
629280
629280
629280
629280
629280
629280
629280
629280
39600
39600
39600
39600
39600
39600
39600
39600
2998800
2998800
2998800
2998800
2998800
2998800
2998800
2998800
2998800
2998800
2998800
2998800
2998800
2998800
2998800
2998800
2998800
2998800
2998800
2998800
2998800
2998800
2998800
2998800
39600
39600
39600
39600
39600
39600
39600
39600
39600
39600
39600
39600
39600
39600
39600
39600
2998800
2998800
2998800
2998800
2998800
2998800
2998800
2998800
2998800
2998800
2998800
2998800
2998800
2998800
2998800
2998800
39600
39600
39600
39600
39600
39600
39600
39600
39600
39600
39600
39600
39600
39600
39600
39600
39600
39600
39600
39600
39600
39600
39600
39600
39600
39600
39600
39600
39600
39600
39600
39600
39600
39600
39600
39600
39600
39600
39600
39600
2998800
2998800
2998800
2998800
2998800
2998800
2998800
2998800
2998800
2998800
2998800
2998800
2998800
2998800
2998800
2998800
2998800
2998800
2998800
2998800
2998800
2998800
2998800
2998800
2998800
2998800
2998800
2998800
2998800
2998800
2998800
2998800
227988000
227988000
227988000
227988000
227988000
227988000
227988000
227988000
227988000
227988000
227988000
227988000
19332000
19332000
19332000
19332000
19332000
19332000
19332000
19332000
19332000
19332000
19332000
19332000
19332000
19332000
19332000
19332000
19332000
19332000
19332000
19332000
19332000
19332000
19332000
19332000
19332000
19332000
19332000
19332000
19332000
19332000
19332000
19332000
19332000
19332000
19332000
19332000
19332000
19332000
19332000
19332000
19332000
19332000
19332000
19332000
4068
4068
4068
4068
19332000
19332000
19332000
19332000
19332000
19332000
19332000
19332000
19332000
19332000
19332000
19332000
19332000
19332000
19332000
19332000
19332000
19332000
19332000
19332000
684000
115200
72000
2664000
2664000
3553200
3553200
3553200
3553200
3553200
3553200
3553200
3553200
3553200
3553200
3553200
3553200
3553200
3553200
3553200
3553200
3553200
3553200
3553200
3553200
3553200
3553200
3553200
3553200
3553200
3553200
3553200
3553200
3553200
[truncated: 1,250 more rows]

## Sheet: Kcats_sce_GECKO2_fig1F
Kcats [h-1]
5400000
5400000
8131200
1339200
48000
115200
5400
42480
356.4
2.4
57960
8250
5544000
90000
439200
25200
3553200
33372
49644
49644
9000
601200
4449600
4449600
39600
75600
24120
24120
24120
24120
25200
1116000
1116000
3852
439200
12600
1396800
90000
25200
33372
32580
745200
2818.8
2052000
120960
61.2
99.36
55440
12600
30600
136800
108
936
2998800
1353000
2998800
180
576000
2368.8
2880
108
3600
1188
136800
136800
504
12155400
136800
108
745200
3528
28980
53280
53280
53280
3240000
3240000
53280
53280
53280
42480
4428
26136
33840000
33840000
33840000
27720
3344544
5119.2
5580
864
5508
30924
30924
280800
30924
30924
37175016
37175016
37175016
37175016
37175016
37175016
37175016
37175016
37175016
37175016
576
19800
10080
19800
91800
1709634
2844
6120
4.32
122400
180000
421200
421200
27000
27000
19800
15840
3384000
471600
432000
14004000
14004000
14004000
14004000
14004000
3223440
423000
1018800
31968
31968
23400
31968
31968
23400
243000
2700
129240
129240
255852
273600
255852
31968
31968
34491600
31968
31968
23400
180000
31968
31968
425334
2700000
1512000
93636
255240
601200
601200
567000
2552400
42480
255852
10440
2088
2475
957600
972
10548000
62107.2
64440
64440
6120
36360
36360
1501200
817200
1159200
2066400
1159200
683280
24120
24120
345600
345600
345600
9720
72000
10800
255240
1.98
1620000000
233.1
54
42912000
42912000
2628
2628
4500
4500
4500
1500
54
60120000
2486.4
4681.8
9576000
351360
351360
4800000
3060000000
3060000000
3240000
3240000
3240000
3240000
213.12
213.12
213.12
213.12
3240000
3240000
3240000
3240000
1989180
1460340
9180
119880
1299600
3132
11880
11880
1224
133.2
133.2
133.2
133.2
133.2
133.2
133.2
133.2
133.2
133.2
133.2
133.2
133.2
133.2
133.2
133.2
133.2
601200
40320
19080
19080
61.2
50400
50400
3276
77400
6516
435600
835200
37080
17280
11520
12240
612000
75240
448440
8424000
21888
579600
5040000
20520
19800
10697.8
324000
54
36720
173.16
5.04
579600
579600
579600
579600
219240
219240
43.71
295.2
13788000
6732
392.4
392.4
90000
90000
86472
3960
1908000
2880
108
25200
72000
255240
19.32
12240
34560
21888
828000
46440
871.2
67320
11880
104.4
104.4
104.4
104.4
104.4
1080
3600000
43200
514800
2.9808
67680
2498400
4608
20160
21888
21888
360
17640
165600
735120
735120
30600
2368800
2368800
648000
200880
3553200
36684000
3960
360960
1180800
298800
3600000
41454
213336
86400
191988
252000
319788
189720
127800
11520
5004
5004
3240000
3240000
2412000
46800
104400
53694
6012000
2998800
119880
1404000
1404000
11880
27000
5917860
54000
54000
2336400
3236400
5917860
5917860
5917860
5917860
1629000
181800
2628
1548
579600
255240
3553200
255240
255240
3553200
140.4
1555200
2336400
276120
1418400
1418400
92160
11880
25200
224280
5371200
224280
126000
7704000
11160000
144000
144000
25200
9000
2221.2
1368
61200
81288
81288
146880
34560
3445200
3445200
3445200
3524400
3524400
27.3084
14946
225
82.8
1494
1494
1548
9360
496800
3600000
8856
39960
745200
936000
936000
30960
2642.4
43243.2
43243.2
43243.2
43243.2
75600
75600
75600
75600
75600
75600
75600
75600
75600
75600
75600
75600
75600
75600
75600
75600
75600
75600
75600
75600
75600
75600
75600
75600
75600
75600
75600
75600
75600
75600
75600
75600
75600
75600
75600
75600
75600
75600
75600
75600
75600
75600
75600
75600
75600
75600
75600
75600
75600
75600
75600
75600
75600
75600
75600
75600
75600
75600
75600
75600
3524400
3524400
108000
209880
209880
30348
3870000
3870000
289440
289440
107640000
211680
3528
828
7308
5400
5400
21924
154800
190080
150120
11484
11484
1159200
1159200
1159200
2498400
957600
14400
39600
579600
37800
1033200
43200
6552000
6.972
3232800
3232800
135000
135000
72360
72360
72360
72360
72360
72360
164520
164520
64800
64800
64800
579600
579600
198000
198000
360000
705240
72000
3123540
3123540
0.31788
1188
468
1476
1476
103680
3123540
3123540
360000
78840
78840
78840
78840
17640
334.8
334.8
334.8
334.8
334.8
334.8
334.8
334.8
334.8
334.8
1728
1080
27720
136800
792
579600
9252
9
3024
3024
579600
23040
23040
111.6
57960
57960
111.6
900
900
13680
25200
8676
8676
8676
21600
21600
278280
373320
291240
13788000
10868400
287640
950400
950400
950400
950400
47880
950400
950400
950400
950400
291240
372240
10868400
379080
13788000
950400
864000
43200
540
295200
15120
792
350460
4680
2052000
5917860
2336400
17470.8
7632
576
320364
36468
133.2
320364
68.4
320364
4320000
2170800
2170800
72000
25200
10584
12600
136800
4140
1285200
1285200
1928640
262800
10584
1119600
3467160
1908000
15840
1548
12240
1908
10440
1928640
278712
10294200
10294200
144000
30960
248400
25200
10206
2376
2894400
8964
579600
460800
154800
3240000
140400
4455
140400
140400
6955200
94680
120600
20160
7884
201600
212400
212400
428400
2520
370.8
2520
2520
2498400
216000
745200
745200
251640
835200
4896
360
360
83160
48.6
38880
1044
1044
1044
1044
1044
1044
7200
6120
4680000
25200
39.6
102600
67680
1179972
10.8
5544
14040
345060
216000
83183.1
83183.1
2368800
6840
115200
154800
2998800
2998800
153.72
153.72
273.6
273.6
5940
601200
723600
81360
12348000
87840
345600
561600
241200
5917860
7200
248400
3344544
248.4
248.4
14946
3445200
119880
119880
154800
14688000
11952
11952
172800
25200
133.2
46800
350760
350760
567000
1800000
80.28
1260000
5040
5040
4320000
2412000
16560
16560
1710000
12708
349164
3553200
781200
781200
21960
758880
64.8
11520
11520
20880
20880
80.04
136800
3204000
336384
4449600
4449600
180000
180000
10440
612000
1018.8
2304
1299600
2221.2
439200
723600
1018800
70920
4320000
1260000
5544000
15120
209880
432000
432000
1983600
1983600
1983600
423000
423000
423000
3384000000
3384000000
3384000000
154.8
154.8
154.8
9720
49680
9720
9720
9720
9720
9720
423000
423000
423000
423000
423000
423000
423000
3384000000
3384000000
3384000000
3384000000
3384000000
3384000000
3384000000
154.8
154.8
154.8
154.8
154.8
154.8
154.8
1800
1260
104.4
104.4
104.4
104.4
104.4
104.4
104.4
104.4
104.4
104.4
104.4
104.4
104.4
104.4
104.4
104.4
104.4
104.4
104.4
320364
43.2
320364
320364
30924
30924
12492
30924
30924
30924
30924
30924
30924
30924
30924
30924
1396800
1396800
1396800
1396800
1396800
1396800
1396800
1396800
1396800
1396800
1396800
1396800
1396800
1396800
1396800
1396800
1396800
1396800
1396800
1396800
1396800
1396800
1396800
1396800
1396800
1396800
1396800
1396800
1396800
1396800
1396800
1396800
1396800
1396800
1396800
53280
53280
53280
53280
53280
53280
53280
53280
53280
53280
53280
53280
23400
23400
23400
23400
23400
23400
23400
23400
34200
34200
11880
330.48
330.48
330.48
330.48
330.48
330.48
330.48
330.48
330.48
330.48
330.48
330.48
330.48
330.48
330.48
330.48
7.7814
7.7814
7.7814
7.7814
7.7814
7.7814
7.7814
7.7814
121500
270
121500
270
121500
270
121500
270
270
270
270
270
41664
41664
41664
41664
41664
41664
41664
41664
348012
348012
348012
348012
348012
348012
348012
348012
41664
41664
41664
41664
41664
41664
41664
41664
37175016
37175016
37175016
37175016
37175016
37175016
37175016
37175016
37175016
37175016
37175016
37175016
37175016
37175016
37175016
37175016
37175016
37175016
37175016
37175016
37175016
37175016
37175016
37175016
37175016
37175016
37175016
37175016
37175016
37175016
37175016
37175016
3312
3312
3312
3312
3312
3312
3312
3312
3312
3312
3312
3312
3312
3312
3312
3312
3312
3312
3312
3312
3312
3312
3312
3312
3312
3312
3312
3312
3312
3312
3312
3312
32112
32112
32112
32112
32112
32112
32112
32112
32112
32112
32112
32112
32112
32112
1170000
1170000
1170000
1170000
1170000
1170000
1170000
1170000
1632
1632
1632
1632
1632
1632
1632
1632
212.4
212.4
192
192
192
192
192
192
192
192
192
192
192
192
192
192
192
192
192
192
192
192
192
192
192
192
103080
103080
103080
103080
103080
103080
103080
103080
103080
103080
103080
103080
103080
103080
103080
103080
103080
103080
103080
103080
103080
103080
103080
103080
72000
72000
72000
72000
72000
72000
72000
72000
212.877
212.877
212.877
212.877
212.877
212.877
212.877
212.877
212.877
212.877
212.877
212.877
212.877
212.877
212.877
212.877
8424
8424
8424
8424
8424
8424
86400
86400
86400
86400
86400
86400
7.3872
7.3872
7.3872
7.3872
7.3872
7.3872
7.3872
7.3872
7.3872
7.3872
7.3872
7.3872
7.3872
7.3872
7.3872
7.3872
7.3872
7.3872
7.3872
7.3872
7.3872
7.3872
7.3872
7.3872
7.3872
7.3872
7.3872
7.3872
7.3872
7.3872
7.3872
7.3872
7.3872
7.3872
7.3872
7.3872
579600
579600
579600
579600
579600
579600
579600
579600
579600
579600
579600
579600
579600
579600
579600
579600
579600
579600
579600
579600
579600
579600
579600
579600
579600
579600
579600
579600
579600
579600
579600
579600
579600
579600
579600
579600
121500
121500
121500
121500
121500
121500
121500
121500
121500
121500
121500
121500
121500
121500
121500
121500
121500
121500
121500
121500
121500
121500
121500
121500
121500
121500
121500
121500
121500
121500
121500
121500
121500
121500
121500
121500
121500
121500
121500
121500
121500
121500
121500
121500
121500
121500
121500
121500
121500
121500
121500
121500
121500
121500
121500
121500
121500
121500
121500
121500
121500
121500
121500
121500
121500
121500
121500
121500
121500
121500
121500
121500
121500
121500
121500
121500
121500
121500
121500
121500
121500
121500
121500
121500
121500
121500
121500
121500
121500
121500
121500
121500
121500
121500
121500
121500
121500
121500
121500
121500
121500
121500
121500
121500
121500
121500
121500
121500
121500
121500
121500
121500
121500
121500
121500
121500
121500
121500
121500
121500
121500
121500
121500
121500
121500
121500
121500
121500
121500
121500
121500
121500
121500
121500
121500
121500
121500
121500
121500
121500
121500
121500
121500
121500
121500
121500
121500
121500
121500
121500
121500
121500
121500
121500
121500
121500
121500
121500
121500
121500
121500
121500
121500
121500
121500
121500
121500
121500
121500
121500
121500
121500
121500
121500
121500
121500
121500
121500
121500
121500
121500
121500
121500
121500
121500
121500
121500
121500
121500
121500
121500
121500
9972
9972
9972
9972
9972
9972
9972
9972
9972
9972
9972
9972
9972
9972
9972
9972
9972
9972
9972
9972
9972
9972
9972
9972
9972
9972
9972
9972
9972
9972
9972
9972
0.576
0.576
0.576
0.576
0.576
0.576
0.576
0.576
6441.12
6441.12
6441.12
6441.12
6441.12
6441.12
6441.12
6441.12
6441.12
6441.12
6441.12
6441.12
6441.12
6441.12
6441.12
6441.12
200880
200880
200880
200880
200880
200880
200880
200880
12.4656
12.4656
12.4656
12.4656
12.4656
12.4656
12.4656
12.4656
12.4656
12.4656
12.4656
12.4656
12.4656
12.4656
12.4656
12.4656
12.4656
12.4656
12.4656
12.4656
12.4656
12.4656
12.4656
12.4656
12.4656
12.4656
12.4656
12.4656
12.4656
12.4656
12.4656
12.4656
12.4656
12.4656
12.4656
12.4656
12.4656
12.4656
12.4656
12.4656
12.4656
12.4656
12.4656
12.4656
12.4656
12.4656
12.4656
12.4656
12.4656
12.4656
12.4656
12.4656
12.4656
12.4656
12.4656
12.4656
12.4656
12.4656
12.4656
12.4656
12.4656
12.4656
12.4656
12.4656
12.4656
12.4656
12.4656
12.4656
12.4656
12.4656
12.4656
12.4656
12.4656
12.4656
12.4656
12.4656
12.4656
12.4656
12.4656
12.4656
12.4656
12.4656
12.4656
12.4656
12.4656
12.4656
12.4656
12.4656
12.4656
12.4656
12.4656
12.4656
12.4656
12.4656
12.4656
12.4656
12.4656
12.4656
12.4656
12.4656
12.4656
12.4656
12.4656
12.4656
12.4656
12.4656
12.4656
12.4656
12.4656
12.4656
12.4656
12.4656
12.4656
12.4656
12.4656
12.4656
12.4656
12.4656
12.4656
12.4656
12.4656
12.4656
12.4656
12.4656
12.4656
12.4656
12.4656
12.4656
3821400
3821400
3821400
3821400
3821400
3821400
3821400
3821400
3821400
3821400
3821400
3821400
3821400
3821400
3821400
3821400
3821400
3821400
3821400
3821400
3821400
3821400
3821400
3821400
3821400
3821400
3821400
3821400
3821400
3821400
3821400
3821400
3821400
3821400
3821400
3821400
3821400
3821400
3821400
3821400
3821400
3821400
3821400
3821400
3821400
3821400
3821400
3821400
3821400
3821400
3821400
3821400
3821400
3821400
3821400
3821400
3821400
3821400
3821400
3821400
3122730
3122730
3122730
3122730
3122730
3122730
3122730
3122730
3122730
3122730
3122730
3122730
3122730
3122730
3122730
3122730
75600
75600
75600
75600
75600
75600
3348
3348
3348
3348
3348
3348
3348
3348
39600
39600
39600
39600
39600
39600
39600
39600
2998800
2998800
2998800
2998800
2998800
2998800
2998800
2998800
2998800
2998800
2998800
2998800
2998800
2998800
2998800
2998800
2998800
2998800
2998800
2998800
2998800
2998800
2998800
2998800
39600
39600
39600
39600
39600
39600
39600
39600
39600
39600
39600
39600
39600
39600
39600
39600
2998800
2998800
2998800
2998800
2998800
2998800
2998800
2998800
2998800
2998800
2998800
2998800
2998800
2998800
2998800
2998800
39600
39600
39600
39600
39600
39600
39600
39600
39600
39600
39600
39600
39600
39600
39600
39600
39600
39600
39600
39600
39600
39600
39600
39600
39600
39600
39600
39600
39600
39600
39600
39600
39600
39600
39600
39600
39600
39600
39600
39600
2998800
2998800
2998800
2998800
2998800
2998800
2998800
2998800
348012
348012
348012
348012
348012
348012
348012
348012
41664
41664
41664
41664
41664
41664
41664
41664
348012
348012
348012
348012
41664
41664
41664
41664
12.6
12.6
12.6
12.6
12.6
12.6
12.6
12.6
12.6
12.6
12.6
12.6
44280
44280
44280
44280
44280
44280
44280
44280
44280
44280
44280
44280
44280
44280
44280
44280
44280
44280
44280
44280
44280
44280
44280
44280
44280
44280
44280
44280
44280
44280
44280
44280
44280
44280
44280
44280
44280
44280
44280
44280
44280
44280
44280
44280
4068
4068
4068
4068
44280
44280
44280
44280
44280
44280
44280
44280
44280
44280
44280
44280
44280
44280
44280
44280
44280
44280
44280
44280
26136
115200
72000
1404000
1404000
3553200
3553200
3553200
3553200
3553200
3553200
3553200
3553200
3553200
3553200
3553200
3553200
3553200
3553200
3553200
3553200
3553200
3553200
3553200
3553200
3553200
3553200
3553200
3553200
3553200
3553200
[truncated: 1,258 more rows]

## Sheet: Sce_batch_growth_fig1
Carbon source	Media type	Exp. max. growth rate [h-1]	Predicted growth rate [h-1]
D-fructose	YEP	0.538217	0.5306
D-glucose	YEP	0.526536	0.5296
sucrose	YEP	0.522965	0.528
D-mannose	YEP	0.509667	0.474
maltose	YEP	0.336411	0.4831
raffinose	YEP	0.38085	0.4137
D-galactose	YEP	0.26614	0.3744
glycerol	YEP	0.257038	0.3424
alpha,alpha-trehalose	YEP	0.214154	0.2969
D-glucose	MAA	0.353646	0.5296
maltose	MAA	0.345709	0.4831
D-fructose	MAA	0.332977	0.5306
glycerol	MAA	0.141699	0.3413
D-glucose	Min	0.41	0.4096
sucrose	Min	0.38	0.4096
maltose	Min	0.4	0.4086
D-galactose	Min	0.28	0.2979
ethanol	Min	0.12	0.2379
acetate	Min	0.17	0.183

## Sheet: Ecoli_batch_growth_fig3A_3B
Carbon source	Experimental growth rate [h-1]	Predicted growth rate eciML1515 [h-1]	predicted optimal protein content (ME-model)	predicted generalist protein content (ME-model)
Acetate	0.3	0.068	0.601	0.7
Fumarate	0.42	0.2583	0.594	0.675
Galactose	0.26	0.5283	0.578	0.628
Glucose	0.58	0.575	0.574	0.624
Glucosamine	0.46	0.45167	0.57	0.627
Glycerol	0.47	0.535	0.572	0.634
Pyruvate	0.4	0.24	0.587	0.619
Succinate	0.44	0.235	0.596	0.677
Fructose	0.65	0.4516	0.571	0.625
Mannose	0.47	0.4516	0.572	0.627
Xylose	0.55	0.4266	0.579	0.636
