# Supplementary material for: Reconstruction of a catalogue of genome-scale metabolic models with enzymatic constraints using GECKO 2.0
Source: Nat Commun. 2022 Jun 30;13:3766. doi: 10.1038/s41467-022-31421-1 (PMC9246944; doi:10.1038/s41467-022-31421-1)
Supplement: Supplementary file 4 — Source Data [file 41467_2022_31421_MOESM4_ESM.zip › source data 2.xlsx]

## Sheet: proteomics_integration_summary
S. cerevisiae
conditions	Proteins in dataset	Measured enzymes in model	Mass coverage	Enzymes with zero usage	Enzymes with full usage	Average usage	Flexibilized mass (g prot/gDw)
Std	1342	487	0.657289	289	35	0.272268	0.000939982
Hit	1448	499	0.624958	310	34	0.266186	0.00680888
LpH	1376	482	0.59485	281	27	0.254577	0.000493975
Osm	1356	479	0.520279	290	14	0.2461	0.00110019
K. marxianus
conditions	Proteins in dataset	Measured enzymes in model	Mass coverage	Enzymes with zero usage	Enzymes with full usage	Average usage	Flexibilized mass (g prot/gDw)
Std	1109	341	0.360852	234	20	0.207223	0.00483646
Hit	899	284	0.408571	194	15	0.216954	0.0010839
LpH	882	307	0.395785	198	18	0.277488	0.000629262
Osm	863	294	0.34068	204	12	0.207063	0.000203977
Y. lipolytica
conditions	Proteins in dataset	Measured enzymes in model	Mass coverage	Enzymes with zero usage	Enzymes with full usage	Average usage	Flexibilized mass (g prot/gDw)
Std	896	283	0.641896	157	27	0.284172	2.30247e-05
Hit	1292	351	0.530523	204	41	0.325164	0.00461733
LpH	1142	327	0.593809	179	32	0.316586	0.0057985

## Sheet: Flux_dist_summary
ecYeastGEM (S. cerevisiae)
condition	model	Total active fluxes (net)	% of fluxesin the interval 0<=abs(log10FC)<0.3	% of fluxesin the interval 0.3<=abs(log10FC)<1	% of fluxesin the interval abs(log10FC)>=1	% of enabled fluxes (turned ON)	% of disabled fluxes (turned OFF)
Std	ecM	460	0.871739	0.00869565	0.119565	0.0521739	0.0586957
Std	ecP	460	0.813043	0.0456522	0.141304	0.076087	0.0478261
HiT	ecM	458	0.851528	0.0480349	0.100437	0.0742358	0.0305677
HiT	ecP	459	0.79085	0.0479303	0.16122	0.106754	0.0501089
LpH	ecM	458	0.886463	0.0305677	0.0829694	0.0567686	0.0262009
LpH	ecP	457	0.83151	0.0765864	0.0919037	0.0700219	0.0109409
Osm	ecM	458	0.816594	0.106987	0.0764192	0.0567686	0.0174672
Osm	ecP	459	0.712418	0.0522876	0.235294	0.122004	0.0740741
eciSM996 (K. marxianus)
condition	model	Total active fluxes (net)	% of fluxesin the interval 0<=abs(log10FC)<0.3	% of fluxesin the interval 0.3<=abs(log10FC)<1	% of fluxesin the interval abs(log10FC)>=1	% of enabled fluxes (turned ON)	% of disabled fluxes (turned OFF)
Std	ecM	379	0.817942	0.0263852	0.155673	0.0633245	0.0712401
Std	ecP	378	0.820106	0.0449735	0.134921	0.0661376	0.0449735
HiT	ecM	377	0.814324	0.066313	0.119363	0.0424403	0.0583554
HiT	ecP	381	0.816273	0.0446194	0.139108	0.0551181	0.0498688
LpH	ecM	378	0.809524	0.0529101	0.137566	0.047619	0.0396825
LpH	ecP	377	0.732095	0.122016	0.145889	0.0901857	0.0397878
Osm	ecM	378	0.814815	0.0502646	0.134921	0.0502646	0.042328
Osm	ecP	381	0.750656	0.139108	0.110236	0.0551181	0.0419948
eciYali (Y. lipolytica)
condition	model	Total active fluxes (net)	% of fluxesin the interval 0<=abs(log10FC)<0.3	% of fluxesin the interval 0.3<=abs(log10FC)<1	% of fluxesin the interval abs(log10FC)>=1	% of enabled fluxes (turned ON)	% of disabled fluxes (turned OFF)
Std	ecM	396	0.848485	0.0176768	0.133838	0.0631313	0.0555556
Std	ecP	399	0.804511	0.0701754	0.125313	0.085213	0.0300752
HiT	ecM	398	0.841709	0.0301508	0.128141	0.0502513	0.0376884
HiT	ecP	398	0.806533	0.0653266	0.128141	0.0879397	0.0301508
LpH	ecM	396	0.853535	0.0454545	0.10101	0.0479798	0.020202
LpH	ecP	398	0.796482	0.0351759	0.168342	0.100503	0.0527638

## Sheet: enzUsage_dist_summary
ecYeastGEM (S. cerevisiae)
condition	Total active enzymes	% of enzyme usages in the interval 0<=abs(log10FC)<0.3	% of enzyme usages in the interval 0.3<=abs(log10FC)<1	% of enzyme usagesin the interval abs(log10FC)>=1	Enzymes enabled by enzyme constraints	Enzymes disabled by enzyme constraints
HiT	359	0.75766	0.0250696	0.21727	0.128134	0.0752089
LpH	359	0.749304	0.0612813	0.189415	0.116992	0.0529248
Osm	359	0.718663	0.0389972	0.24234	0.13649	0.0779944
eciSM996 (K. marxianus)
condition	Total active enzymes	% of enzyme usages in the interval 0<=abs(log10FC)<0.3	% of enzyme usages in the interval 0.3<=abs(log10FC)<1	% of enzyme usagesin the interval abs(log10FC)>=1	Enzymes enabled by enzyme constraints	Enzymes disabled by enzyme constraints
Std	260	0.657692	0.0923077	0.25	0.107692	0.0846154
HiT	260	0.742308	0.0576923	0.2	0.0807692	0.107692
LpH	260	0.592308	0.115385	0.292308	0.115385	0.0961538
Osm	260	0.676923	0.126923	0.196154	0.0846154	0.0807692
eciYali (Y. lipolytica)
condition	Total active enzymes	% of enzyme usages in the interval 0<=abs(log10FC)<0.3	% of enzyme usages in the interval 0.3<=abs(log10FC)<1	% of enzyme usagesin the interval abs(log10FC)>=1	Enzymes enabled by enzyme constraints	Enzymes disabled by enzyme constraints
Std	268	0.735075	0.0783582	0.186567	0.0932836	0.0820896
HiT	268	0.798507	0.0597015	0.141791	0.0820896	0.0447761
LpH	268	0.794776	0.0485075	0.156716	0.0783582	0.0559701

## Sheet: Sce_flux_dist_figS1_S2
rxns	rxnNames	grRules	subSystems	Std_GEM [mmol/gDw h]	Std_ecM [mmol/gDw h]	Std_ecP [mmol/gDw h]	HiT_GEM [mmol/gDw h]	HiT_ecM [mmol/gDw h]	HiT_ecP [mmol/gDw h]	LpH_GEM [mmol/gDw h]	LpH_ecM [mmol/gDw h]	LpH_ecP [mmol/gDw h]	Osm_GEM [mmol/gDw h]	Osm_ecM [mmol/gDw h]	Osm_ecP [mmol/gDw h]
r_0001	(R)-lactate:ferricytochrome-c 2-oxidoreductase	(YDL174C and YEL039C) or (YDL174C and YJR048W) or (YEL039C and YEL071W) or (YEL071W and YJR048W)	sce00620 Pyruvate metabolism//sce00920 Sulfur metabolism	0	0	0	0	0	0	0	0	0	0	0	0
r_0002	(R)-lactate:ferricytochrome-c 2-oxidoreductase	(YDL178W and YEL039C) or (YDL178W and YJR048W)	sce00620 Pyruvate metabolism//sce00920 Sulfur metabolism	0	0	0	0	0	0	0	0	0	0	0	0
r_0003	(R,R)-butanediol dehydrogenase	YAL060W	sce00650 Butanoate metabolism	0	0	0	0	-0.247991	-0.174873	0	-0.0853286	0	0	-0.758028	0
r_0004	(S)-lactate:ferricytochrome-c 2-oxidoreductase	(YEL039C and YML054C) or (YJR048W and YML054C)	sce00620 Pyruvate metabolism//sce00920 Sulfur metabolism	0	0	0	0	0	0	0	0	0	0	0	0
r_0005	1,3-beta-glucan synthase	YGR032W or YMR306W or (YLR342W and YCR034W)	sce00500 Starch and sucrose metabolism//sce04011 MAPK signaling pathway - yeast	0.0735693	0.0674011	0.081798	0.0758339	0.0701221	0.081798	0.0758339	0.0701221	0.0781479	0.0758339	0.0701221	0.0553364
r_0006	1,6-beta-glucan synthase	YGR143W or YPR159W		0.0245808	0.0225198	0.0273301	0.0253374	0.0234289	0.0273301	0.0253374	0.0234289	0.0261105	0.0253374	0.0234289	0.0184888
r_0007	1-(5-phosphoribosyl)-5-[(5-phosphoribosylamino)methylideneamino)imidazole-4-carboxamide isomerase	YIL020C	sce00340 Histidine metabolism//sce01110 Biosynthesis of secondary metabolites//sce01230 Biosynthesis of amino acids	0.00738756	0.0080363	0.00699914	0.00761496	0.00836073	0.00699914	0.00761496	0.00836073	0.00737603	0.00761496	0.00836073	0.00973142
r_0012	1-pyrroline-5-carboxylate dehydrogenase	YHR037W	sce00250 Alanine, aspartate and glutamate metabolism//sce00330 Arginine and proline metabolism	0	0	0	0	0	0	0	0	0	0	0	0
r_0013	2,3-diketo-5-methylthio-1-phosphopentane degradation reaction	YEL038W and YMR009W	sce00270 Cysteine and methionine metabolism	0	0	0	0	0	0	0	0	0	0	0	0
r_0014	2,5-diamino-6-ribitylamino-4(3H)-pyrimidinone 5'-phosphate deaminase	YOL066C	sce00740 Riboflavin metabolism	9.6034e-05	9.61098e-05	9.89901e-05	9.89901e-05	9.99899e-05	9.89901e-05	9.89901e-05	9.99899e-05	9.89901e-05	9.89901e-05	9.99899e-05	9.89901e-05
r_0015	2,5-diamino-6-ribosylamino-4(3H)-pyrimidinone 5'-phosphate reductase (NADPH)	YBR153W	sce00740 Riboflavin metabolism	9.6034e-05	9.61098e-05	9.89901e-05	9.89901e-05	9.99899e-05	9.89901e-05	9.89901e-05	9.99899e-05	9.89901e-05	9.89901e-05	9.99899e-05	9.89901e-05
r_0016	2-aceto-2-hydroxybutanoate synthase	(YCL009C and YMR108W) or YMR108W	sce00290 Valine, leucine and isoleucine biosynthesis//sce00650 Butanoate metabolism//sce00660 C5-Branched dibasic acid metabolism//sce00770 Pantothenate and CoA biosynthesis//sce01110 Biosynthesis of secondary metabolites//sce01130 Biosynthesis of antibiotics//sce01210 2-Oxocarboxylic acid metabolism//sce01230 Biosynthesis of amino acids	0.0214718	0.0233574	0.0203429	0.0221328	0.0243004	0.0203429	0.0221328	0.0243004	0.0214383	0.0221328	0.0243004	0.0282843
r_0017	2-amino-4-hydroxy-6-hydroxymethyldihydropteridine diphosphokinase	YNL256W	sce00790 Folate biosynthesis	0	0	0	0	0	0	0	0	0	0	0	0
r_0018	2-aminoadipate transaminase	YER152C or YGL202W or YJL060W	sce00130 Ubiquinone and other terpenoid-quinone biosynthesis//sce00270 Cysteine and methionine metabolism//sce00300 Lysine biosynthesis//sce00350 Tyrosine metabolism//sce00360 Phenylalanine metabolism//sce00380 Tryptophan metabolism//sce00400 Phenylalanine, tyrosine and tryptophan biosynthesis//sce01110 Biosynthesis of secondary metabolites//sce01130 Biosynthesis of antibiotics//sce01210 2-Oxocar…	0.0318902	0.0346906	0.0302135	0.0328718	0.0360911	0.0302135	0.0328718	0.0360911	0.0318404	0.0328718	0.0360911	0.042008
r_0019	2-dehydropantoate 2-reductase	YHR063C	sce00770 Pantothenate and CoA biosynthesis//sce01110 Biosynthesis of secondary metabolites	0	0	0	0	0	0	0	0	0	0	0	0
r_0020	2-deoxy-D-arabino-heptulosonate 7-phosphate synthetase	YDR035W or YBR249C	sce00400 Phenylalanine, tyrosine and tryptophan biosynthesis//sce01110 Biosynthesis of secondary metabolites//sce01130 Biosynthesis of antibiotics//sce01230 Biosynthesis of amino acids	0.02945	0.032036	0.0279016	0.0303565	0.0333294	0.0279016	0.0303565	0.0333294	0.029404	0.0303565	0.0333294	0.0387936
r_0021	2-hexaprenyl-6-methoxy-1,4-benzoquinone methyltransferase	YDR204W and YGL119W and YGR255C and YLR201C and YML110C and YOL096C and YOR125C	sce00130 Ubiquinone and other terpenoid-quinone biosynthesis//sce01110 Biosynthesis of secondary metabolites	0	0	0	0	0	0	0	0	0	0	0	0
r_0022	2-hexaprenyl-6-methoxyphenol monooxygenase	YDR204W and YGL119W and YGR255C and YLR201C and YML110C and YOL096C and YOR125C	sce00130 Ubiquinone and other terpenoid-quinone biosynthesis//sce01110 Biosynthesis of secondary metabolites	0	0	0	0	0	0	0	0	0	0	0	0
r_0023	2-isopropylmalate hydratase	YGL009C	sce00290 Valine, leucine and isoleucine biosynthesis//sce01110 Biosynthesis of secondary metabolites//sce01210 2-Oxocarboxylic acid metabolism//sce01230 Biosynthesis of amino acids	-0.0330267	-0.0359269	-0.0312902	-0.0340433	-0.0373773	-0.0312902	-0.0340433	-0.0373773	-0.0329751	-0.0340433	-0.0373773	-0.0435051
r_0024	2-isopropylmalate synthase	YNL104C or YOR108W	sce00290 Valine, leucine and isoleucine biosynthesis//sce00620 Pyruvate metabolism//sce01110 Biosynthesis of secondary metabolites//sce01210 2-Oxocarboxylic acid metabolism//sce01230 Biosynthesis of amino acids	0	0	0	0	0	0	0	0	0	0	0	0
r_0025	2-isopropylmalate synthase	YNL104C	sce00290 Valine, leucine and isoleucine biosynthesis//sce00620 Pyruvate metabolism//sce01110 Biosynthesis of secondary metabolites//sce01210 2-Oxocarboxylic acid metabolism//sce01230 Biosynthesis of amino acids	0.0330267	0.0359269	0.0312902	0.0340433	0.0373773	0.0312902	0.0340433	0.0373773	0.0329751	0.0340433	0.0373773	0.0435051
r_0026	2-keto-4-methylthiobutyrate transamination	YHR208W or YJR148W or YGL202W or YHR137W		0	0	0	0	0	0	0	0	0	0	0	0
r_0027	2-methylcitrate dehydratase	YDR234W	sce00300 Lysine biosynthesis//sce01130 Biosynthesis of antibiotics//sce01210 2-Oxocarboxylic acid metabolism//sce01230 Biosynthesis of amino acids	0.0318902	0.0346906	0.0302135	0.0328718	0.0360911	0.0302135	0.0328718	0.0360911	0.0318404	0.0328718	0.0360911	0.042008
r_0028	2-methylcitrate synthase	YPR001W	sce00020 Citrate cycle (TCA cycle)//sce00630 Glyoxylate and dicarboxylate metabolism//sce01110 Biosynthesis of secondary metabolites//sce01130 Biosynthesis of antibiotics//sce01200 Carbon metabolism//sce01210 2-Oxocarboxylic acid metabolism//sce01230 Biosynthesis of amino acids	0	0	0	0	0	0	0	0	0	0	0	0
r_0029	2-oxo-4-methyl-3-carboxypentanoate decarboxylation	YJR148W	sce00270 Cysteine and methionine metabolism//sce00280 Valine, leucine and isoleucine degradation//sce00290 Valine, leucine and isoleucine biosynthesis//sce00770 Pantothenate and CoA biosynthesis//sce01110 Biosynthesis of secondary metabolites//sce01130 Biosynthesis of antibiotics//sce01210 2-Oxocarboxylic acid metabolism//sce01230 Biosynthesis of amino acids	0.0330267	0.0359269	0.0312902	0.0340433	0.0373773	0.0312902	0.0340433	0.0373773	0.0329751	0.0340433	0.0373773	0.0435051
r_0030	2-oxo-4-methyl-3-carboxypentanoate decarboxylation	YHR208W	sce00270 Cysteine and methionine metabolism//sce00280 Valine, leucine and isoleucine degradation//sce00290 Valine, leucine and isoleucine biosynthesis//sce00770 Pantothenate and CoA biosynthesis//sce01110 Biosynthesis of secondary metabolites//sce01130 Biosynthesis of antibiotics//sce01210 2-Oxocarboxylic acid metabolism//sce01230 Biosynthesis of amino acids	0	0	0	0	0	0	0	0	0	0	0	0
r_0032	3',5'-bisphosphate nucleotidase	YOL064C	sce00920 Sulfur metabolism//sce01130 Biosynthesis of antibiotics	0.00638472	0.00694539	0.00604904	0.00658125	0.00722579	0.00604904	0.00658125	0.00722579	0.00637476	0.00658125	0.00722579	0.00841042
r_0033	3',5'-cyclic-nucleotide phosphodiesterase	YGL248W or YOR360C	sce00230 Purine metabolism	0	0	0	0	0	0	0	0	0	0	0	0
r_0034	3',5'-cyclic-nucleotide phosphodiesterase	YOR360C	sce00230 Purine metabolism	0	0	0	0	0	0	0	0	0	0	0	0
r_0035	3',5'-cyclic-nucleotide phosphodiesterase	YOR360C	sce00230 Purine metabolism	0	0	0	0	0	0	0	0	0	0	0	0
r_0036	3',5'-cyclic-nucleotide phosphodiesterase	YOR360C	sce00230 Purine metabolism	0	0	0	0	0	0	0	0	0	0	0	0
r_0037	3',5'-cyclic-nucleotide phosphodiesterase	YOR360C	sce00230 Purine metabolism	0	0	0	0	0	0	0	0	0	0	0	0
r_0038	3,4-dihydroxy-2-butanone-4-phosphate synthase	YDR487C	sce00740 Riboflavin metabolism//sce01110 Biosynthesis of secondary metabolites	0.000192068	0.00019222	0.00019798	0.00019798	0.00019998	0.00019798	0.00019798	0.00019998	0.00019798	0.00019798	0.00019998	0.00019798
r_0039	3-dehydroquinate dehydratase	YDR127W	sce00400 Phenylalanine, tyrosine and tryptophan biosynthesis//sce01110 Biosynthesis of secondary metabolites//sce01130 Biosynthesis of antibiotics//sce01230 Biosynthesis of amino acids	0.02945	0.032036	0.0279016	0.0303565	0.0333294	0.0279016	0.0303565	0.0333294	0.029404	0.0303565	0.0333294	0.0387936
r_0040	3-dehydroquinate synthase	YDR127W	sce00400 Phenylalanine, tyrosine and tryptophan biosynthesis//sce01110 Biosynthesis of secondary metabolites//sce01130 Biosynthesis of antibiotics//sce01230 Biosynthesis of amino acids	0.02945	0.032036	0.0279016	0.0303565	0.0333294	0.0279016	0.0303565	0.0333294	0.029404	0.0303565	0.0333294	0.0387936
r_0041	3-dehydrosphinganine reductase	YBR265W	sce00600 Sphingolipid metabolism	0	0	0	0	0	0	0	0	0	0	0	0
r_0042	3-deoxy-D-arabino-heptulosonate 7-phosphate synthetase	YBR249C or YDR035W	sce00400 Phenylalanine, tyrosine and tryptophan biosynthesis//sce01110 Biosynthesis of secondary metabolites//sce01130 Biosynthesis of antibiotics//sce01230 Biosynthesis of amino acids	0	0	0	0	0	0	0	0	0	0	0	0
r_0043	3-hexaprenyl-4,5-dihydroxybenzoate hydroxylase	YPL252C or YDR376W		0	0	0	0	0	0	0	0	0	0	0	0
r_0044	3-hexaprenyl-4-hydroxy-5-methoxybenzoate decarboxylase	YDR538W and YDR539W		0	0	0	0	0	0	0	0	0	0	0	0
r_0045	3-hydroxy-L-kynurenine hydrolase	YLR231C	sce00380 Tryptophan metabolism	0	0	0	0	0	0	0	0	0	0	0	0
r_0057	3-hydroxyacyl-CoA dehydrogenase (3-oxotetradecanoyl-CoA)	YKR009C		0	0	0	0	0	0	0	0	0	0	0	0
r_0058	3-hydroxyanthranilate 3,4-dioxygenase	YJR025C	sce00380 Tryptophan metabolism	0	0	0	0	0	0	0	0	0	0	0	0
r_0059	3-isopropylmalate 3-methyltransferase	YER175C		0	0	0	0	0	0	0	0	0	0	0	0
r_0060	3-isopropylmalate dehydratase	YGL009C	sce00290 Valine, leucine and isoleucine biosynthesis//sce01110 Biosynthesis of secondary metabolites//sce01210 2-Oxocarboxylic acid metabolism//sce01230 Biosynthesis of amino acids	-0.0330267	-0.0359269	-0.0312902	-0.0340433	-0.0373773	-0.0312902	-0.0340433	-0.0373773	-0.0329751	-0.0340433	-0.0373773	-0.0435051
r_0061	3-isopropylmalate dehydrogenase	YCL018W	sce00290 Valine, leucine and isoleucine biosynthesis//sce00660 C5-Branched dibasic acid metabolism//sce01110 Biosynthesis of secondary metabolites//sce01210 2-Oxocarboxylic acid metabolism//sce01230 Biosynthesis of amino acids	0.0330267	0.0359269	0.0312902	0.0340433	0.0373773	0.0312902	0.0340433	0.0373773	0.0329751	0.0340433	0.0373773	0.0435051
r_0062	3-methyl-2-oxobutanoate decarboxylase	YGR087C or YLR044C or YLR134W	Gluconeogenesis//sce00010 Glycolysis//sce01110 Biosynthesis of secondary metabolites//sce01130 Biosynthesis of antibiotics	0	0	0	0	0	0	0	0	0	0	0	0
r_0063	3-methyl-2-oxobutanoate hydroxymethyltransferase	YBR176W	sce00770 Pantothenate and CoA biosynthesis//sce01110 Biosynthesis of secondary metabolites	0	0	0	0	0	0	0	0	0	0	0	0
r_0064	3-methyl-2-oxopentanoate decarboxylase	YDL080C or YGR087C or YLR044C or YLR134W	Gluconeogenesis//sce00010 Glycolysis//sce01110 Biosynthesis of secondary metabolites//sce01130 Biosynthesis of antibiotics	0	0	0	0	0	0	0	0	0	0	0	0
r_0065	3-phosphoshikimate 1-carboxyvinyltransferase	YDR127W	sce00400 Phenylalanine, tyrosine and tryptophan biosynthesis//sce01110 Biosynthesis of secondary metabolites//sce01130 Biosynthesis of antibiotics//sce01230 Biosynthesis of amino acids	0.02945	0.032036	0.0279016	0.0303565	0.0333294	0.0279016	0.0303565	0.0333294	0.029404	0.0303565	0.0333294	0.0387936
r_0066	4-amino-4-deoxychorismate synthase	YNR033W	sce00790 Folate biosynthesis	0	0	0	0	0	0	0	0	0	0	0	0
r_0067	4-aminobenzoate synthase	YMR289W		0	0	0	0	0	0	0	0	0	0	0	0
r_0068	4-aminobutyrate transaminase	YGR019W	sce00250 Alanine, aspartate and glutamate metabolism//sce00280 Valine, leucine and isoleucine degradation//sce00410 beta-Alanine metabolism//sce00640 Propanoate metabolism//sce00650 Butanoate metabolism	0	0	0	0	0	0	0	0	0.0120759	0	0	0
r_0069	4-hydroxy-L-threonine synthase	YCR053W	sce00260 Glycine, serine and threonine metabolism//sce00750 Vitamin B6 metabolism//sce01110 Biosynthesis of secondary metabolites//sce01230 Biosynthesis of amino acids	0	0	0	0	0	0	0	0	0	0	0	0
r_0070	4-hydroxybenzoate formation			0	0	0	0	0	0	0	0	0	0	0	0
r_0072	4-methyl-2-oxopentanoate decarboxylase	YDL080C	Gluconeogenesis//sce00010 Glycolysis//sce01110 Biosynthesis of secondary metabolites//sce01130 Biosynthesis of antibiotics	0	0	0	0	0	0	0	0	0	0	0	0
r_0073	4PP-IP5 depyrophosphorylation to IP6	YLR410W or YOR163W		0	0	0	0	0	0	0	0	0	0	0	0
r_0074	4PP-IP5 pyrophosphorylation to 4,5-PP2-IP4	YDR017C	sce04070 Phosphatidylinositol signaling system//sce04138 Autophagy - yeast	0	0	0	0	0	0	0	0	0	0	0	0
r_0075	5'-methylthioadenosine phosphorylase	YLR017W	sce00270 Cysteine and methionine metabolism	0	0	0	0	0	0	0	0	0	0	0	0
r_0076	5'-nucleotidase (CMP)	YER037W or YGL224C	sce00760 Nicotinate and nicotinamide metabolism	0	0	0	0	0	0	0	0	0	0	0	0
r_0077	5'-nucleotidase (IMP)	YOR155C	sce00230 Purine metabolism//sce00760 Nicotinate and nicotinamide metabolism	0	0	0	0	0	0	0	0	0	0	0	0
r_0078	5'-nucleotidase (UMP)	YER037W or YGL224C	sce00760 Nicotinate and nicotinamide metabolism	0	0	0	0	0	0	0	0	0	0	0	0
r_0079	5'-phosphoribosylformyl glycinamidine synthetase	YGR061C	sce00230 Purine metabolism//sce01110 Biosynthesis of secondary metabolites//sce01130 Biosynthesis of antibiotics	0.00931818	0.00932553	0.009605	0.00960501	0.00970201	0.009605	0.00960501	0.00970201	0.009605	0.00960501	0.00970201	0.009605
r_0080	5,10-methylenetetrahydrofolate reductase (NADPH)	YGL125W or YPL023C	sce00670 One carbon pool by folate//sce01200 Carbon metabolism	0.0192497	0.0186055	0.0203964	0.0198422	0.019349	0.0203535	0.0198422	0.019349	0.0200776	0.0198422	0.019349	0.0176708
r_0081	5-aminolevulinate synthase	YDR232W	sce00260 Glycine, serine and threonine metabolism//sce00860 Porphyrin and chlorophyll metabolism//sce01110 Biosynthesis of secondary metabolites	7.76033e-07	7.76645e-07	7.9992e-07	7.9992e-07	8.07999e-07	7.9992e-07	7.9992e-07	8.07999e-07	7.9992e-07	7.9992e-07	8.07999e-07	7.9992e-07
r_0082	5-diphosphoinositol-1,2,3,4,6-pentakisphosphate diphosphohydrolase	YOR163W		0	0	0	0	0	0	0	0	0	0	0	0
r_0083	5-diphosphoinositol-1,2,3,4,6-pentakisphosphate synthase	YDR017C	sce04070 Phosphatidylinositol signaling system//sce04138 Autophagy - yeast	0	0	0	0	0	0	0	0	0	0	0	0
r_0084	5-formethyltetrahydrofolate cyclo-ligase	YER183C	sce00670 One carbon pool by folate	0	0	0	0	0	0	0	0	0	0	0	0
r_0085	5-methyltetrahydropteroyltriglutamate-homocysteine S-methyltransferase	YER091C	sce00270 Cysteine and methionine metabolism//sce00450 Selenocompound metabolism//sce01110 Biosynthesis of secondary metabolites//sce01230 Biosynthesis of amino acids	0	0	0	0	0	0	0	0	0	0	0	0
r_0086	5-methylthio-5-deoxy-D-ribulose 1-phosphate dehydratase	YJR024C		0	0	0	0	0	0	0	0	0	0	0	0
r_0087	5-methylthioribose-1-phosphate isomerase	YPR118W		0	0	0	0	0	0	0	0	0	0	0	0
r_0088	5PP-IP5 pyrophosphorylation to 4,5-PP2-IP4	YLR410W		0	0	0	0	0	0	0	0	0	0	0	0
r_0089	5PP-IP5 pyrophosphorylation to 5,6-PP2-IP4	YLR410W		0	0	0	0	0	0	0	0	0	0	0	0
r_0090	6-phosphofructo-2-kinase	YIL107C or YOL136C	sce00051 Fructose and mannose metabolism	0	0	0	0	0	0	0	0	0	0	0	0
r_0091	6-phosphogluconolactonase	YGR248W or YHR163W	sce00030 Pentose phosphate pathway//sce01110 Biosynthesis of secondary metabolites//sce01130 Biosynthesis of antibiotics//sce01200 Carbon metabolism	0.0920459	0.106485	0.258272	0	0.130501	0.0551527	0	0.110599	0.444212	0	0.201892	0.00928761
r_0092	6PP-IP5 depyrophosphorylation to IP6	YLR410W or YOR163W		0	0	0	0	0	0	0	0	0	0	0	0
r_0093	6PP-IP5 pyrophosphorylation to 5,6-PP2-IP4	YDR017C	sce04070 Phosphatidylinositol signaling system//sce04138 Autophagy - yeast	0	0	0	0	0	0	0	0	0	0	0	0
r_0094	8-amino-7-oxononanoate synthase	YAR069W-A or YHR214W-F		0	0	0	0	0	0	0	0	0	0	0	0
r_0095	acetaldehyde condensation	YGR087C or YLR044C or YLR134W	Gluconeogenesis//sce00010 Glycolysis//sce01110 Biosynthesis of secondary metabolites//sce01130 Biosynthesis of antibiotics	0	0	0	0	0	0	0	0	0	0	0	0
r_0096	acetohydroxy acid isomeroreductase	YLR355C	sce00290 Valine, leucine and isoleucine biosynthesis//sce00770 Pantothenate and CoA biosynthesis//sce01110 Biosynthesis of secondary metabolites//sce01130 Biosynthesis of antibiotics//sce01210 2-Oxocarboxylic acid metabolism//sce01230 Biosynthesis of amino acids	0.0625101	0.0679994	0.0592235	0.0644343	0.0707446	0.0592235	0.0644343	0.0707446	0.0624125	0.0644343	0.0707446	0.0823428
r_0097	acetolactate synthase	(YCL009C and YMR108W) or YMR108W	sce00290 Valine, leucine and isoleucine biosynthesis//sce00650 Butanoate metabolism//sce00660 C5-Branched dibasic acid metabolism//sce00770 Pantothenate and CoA biosynthesis//sce01110 Biosynthesis of secondary metabolites//sce01130 Biosynthesis of antibiotics//sce01210 2-Oxocarboxylic acid metabolism//sce01230 Biosynthesis of amino acids	0.0625101	0.0679994	0.0592235	0.0644343	0.0707446	0.0592235	0.0644343	0.0707446	0.0624125	0.0644343	0.0707446	0.0823428
r_0099	acetyl-CoA ACP transacylase	YKL192C	sce00190 Oxidative phosphorylation	0	0	0	0	0	0	0	0	0	0	0	0
r_0100	acetyl-CoA C-acyltransferase (palmitoyl-CoA)	YIL160C	sce00071 Fatty acid degradation//sce00280 Valine, leucine and isoleucine degradation//sce01040 Biosynthesis of unsaturated fatty acids//sce01110 Biosynthesis of secondary metabolites//sce01130 Biosynthesis of antibiotics//sce01212 Fatty acid metabolism//sce04146 Peroxisome	0	0	0	0	0	0	0	0	0	0	0	0
r_0101	acetyl-CoA C-acyltransferase (tetracosanoyl-CoA)	YIL160C	sce00071 Fatty acid degradation//sce00280 Valine, leucine and isoleucine degradation//sce01040 Biosynthesis of unsaturated fatty acids//sce01110 Biosynthesis of secondary metabolites//sce01130 Biosynthesis of antibiotics//sce01212 Fatty acid metabolism//sce04146 Peroxisome	0	0	0	0	0	0	0	0	0	0	0	0
r_0102	acetyl-CoA C-acyltransferase (myristoyl-CoA)	YIL160C	sce00071 Fatty acid degradation//sce00280 Valine, leucine and isoleucine degradation//sce01040 Biosynthesis of unsaturated fatty acids//sce01110 Biosynthesis of secondary metabolites//sce01130 Biosynthesis of antibiotics//sce01212 Fatty acid metabolism//sce04146 Peroxisome	0	0	0	0	0	0	0	0	0	0	0	0
r_0103	acetyl-CoA C-acetyltransferase	YPL028W	sce00071 Fatty acid degradation//sce00072 Synthesis and degradation of ketone bodies//sce00280 Valine, leucine and isoleucine degradation//sce00310 Lysine degradation//sce00380 Tryptophan metabolism//sce00620 Pyruvate metabolism//sce00630 Glyoxylate and dicarboxylate metabolism//sce00640 Propanoate metabolism//sce00650 Butanoate metabolism//sce00900 Terpenoid backbone biosynthesis//sce01110 Biosy…	0	0	0	0	0	0	0	0	0	0	0	0.0161445
r_0104	acetyl-CoA C-acetyltransferase	YPL028W	sce00071 Fatty acid degradation//sce00072 Synthesis and degradation of ketone bodies//sce00280 Valine, leucine and isoleucine degradation//sce00310 Lysine degradation//sce00380 Tryptophan metabolism//sce00620 Pyruvate metabolism//sce00630 Glyoxylate and dicarboxylate metabolism//sce00640 Propanoate metabolism//sce00650 Butanoate metabolism//sce00900 Terpenoid backbone biosynthesis//sce01110 Biosy…	0.0214639	0.0196643	0.0240237	0.0221245	0.0204582	0.0241598	0.0221245	0.0204582	0.0227996	0.0221245	0.0204582	0
r_0105	acetyl-CoA C-acyltransferase (lauroyl-CoA)	YIL160C	sce00071 Fatty acid degradation//sce00280 Valine, leucine and isoleucine degradation//sce01040 Biosynthesis of unsaturated fatty acids//sce01110 Biosynthesis of secondary metabolites//sce01130 Biosynthesis of antibiotics//sce01212 Fatty acid metabolism//sce04146 Peroxisome	0	0	0	0	0	0	0	0	0	0	0	0
r_0106	acetyl-CoA C-acyltransferase (octanoyl-CoA)	YIL160C	sce00071 Fatty acid degradation//sce00280 Valine, leucine and isoleucine degradation//sce01040 Biosynthesis of unsaturated fatty acids//sce01110 Biosynthesis of secondary metabolites//sce01130 Biosynthesis of antibiotics//sce01212 Fatty acid metabolism//sce04146 Peroxisome	0	0	0	0	0	0	0	0	0	0	0	0
r_0107	acetyl-CoA C-acyltransferase (decanoyl-CoA)	YIL160C	sce00071 Fatty acid degradation//sce00280 Valine, leucine and isoleucine degradation//sce01040 Biosynthesis of unsaturated fatty acids//sce01110 Biosynthesis of secondary metabolites//sce01130 Biosynthesis of antibiotics//sce01212 Fatty acid metabolism//sce04146 Peroxisome	0	0	0	0	0	0	0	0	0	0	0	0
r_0108	acetyl-Coa carboxylase	YMR207C	sce00061 Fatty acid biosynthesis//sce00620 Pyruvate metabolism//sce00640 Propanoate metabolism//sce01110 Biosynthesis of secondary metabolites//sce01212 Fatty acid metabolism	0	0	0	0	0	0	0	0	0	0	0	0
r_0109	acetyl-CoA carboxylase, reaction	YDL141W and YNR016C	sce00061 Fatty acid biosynthesis//sce00620 Pyruvate metabolism//sce00640 Propanoate metabolism//sce00780 Biotin metabolism//sce01110 Biosynthesis of secondary metabolites//sce01212 Fatty acid metabolism	0.11485	0.10522	0.127695	0.118385	0.109468	0.127695	0.118385	0.109468	0.121997	0.118385	0.109468	0.0863862
r_0111	acetyl-CoA hydrolase	YBL015W	sce00620 Pyruvate metabolism	0	0	0	0	0	0	0	0	0	0	0	0
r_0112	acetyl-CoA synthetase	YAL054C or YLR153C	Gluconeogenesis//sce00010 Glycolysis//sce00620 Pyruvate metabolism//sce00640 Propanoate metabolism//sce01110 Biosynthesis of secondary metabolites//sce01130 Biosynthesis of antibiotics//sce01200 Carbon metabolism	0.130719	0.119759	0.14534	0.134743	0.124594	0.151237	0.134743	0.124594	0.138855	0.134743	0.124594	0.217977
r_0113	acetyl-CoA synthetase	YAL054C	Gluconeogenesis//sce00010 Glycolysis//sce00620 Pyruvate metabolism//sce00640 Propanoate metabolism//sce01110 Biosynthesis of secondary metabolites//sce01130 Biosynthesis of antibiotics//sce01200 Carbon metabolism	0	0	0	0	0	0	0	0	0	0	0	0
r_0114	acetyl-CoA synthetase nuclear	YLR153C	Gluconeogenesis//sce00010 Glycolysis//sce00620 Pyruvate metabolism//sce00640 Propanoate metabolism//sce01110 Biosynthesis of secondary metabolites//sce01130 Biosynthesis of antibiotics//sce01200 Carbon metabolism	0	0	0	0	0	0	0	0	0	0	0	0
r_0115	acetylglutamate kinase	YER069W	sce00220 Arginine biosynthesis//sce01110 Biosynthesis of secondary metabolites//sce01130 Biosynthesis of antibiotics//sce01210 2-Oxocarboxylic acid metabolism//sce01230 Biosynthesis of amino acids	0.0360918	0.0394421	0.0169647	0.0184574	0.020265	0.0169647	0.0184574	0.020265	0.0178782	0.0184574	0.020265	0.0235873
r_0116	acid phosphatase (secreted)	YBR093C or YAR071W or YBR092C or YHR215W	sce00730 Thiamine metabolism//sce00740 Riboflavin metabolism//sce04111 Cell cycle - yeast	0	0	0	0	0	0	0	0	0	0	0	0
r_0117	aconitase	YPR002W	sce00640 Propanoate metabolism	0	0	0	0	0	0	0	0	0	0	0	0
r_0118	acteylornithine transaminase	YOL140W	sce00220 Arginine biosynthesis//sce01110 Biosynthesis of secondary metabolites//sce01130 Biosynthesis of antibiotics//sce01210 2-Oxocarboxylic acid metabolism//sce01230 Biosynthesis of amino acids	0.0360918	0.0394421	0.0169647	0.0184574	0.020265	0.0169647	0.0184574	0.020265	0.0178782	0.0184574	0.020265	0.0235873
r_0119	acyl carrier protein synthase	YPL148C		0	0	0	0	0	0	0	0	0	0	0	0
r_0120	acyl-CoA oxidase (decanoyl-CoA)	YGL205W	sce00071 Fatty acid degradation//sce01040 Biosynthesis of unsaturated fatty acids//sce01110 Biosynthesis of secondary metabolites//sce01212 Fatty acid metabolism//sce04146 Peroxisome	0	0	0	0	0	0	0	0	0	0	0	0
r_0121	acyl-CoA oxidase (dodecanoyl-CoA)	YGL205W	sce00071 Fatty acid degradation//sce01040 Biosynthesis of unsaturated fatty acids//sce01110 Biosynthesis of secondary metabolites//sce01212 Fatty acid metabolism//sce04146 Peroxisome	0	0	0	0	0	0	0	0	0	0	0	0
r_0122	acyl-CoA oxidase (hexacosanoyl-CoA)	YGL205W	sce00071 Fatty acid degradation//sce01040 Biosynthesis of unsaturated fatty acids//sce01110 Biosynthesis of secondary metabolites//sce01212 Fatty acid metabolism//sce04146 Peroxisome	0	0	0	0	0	0	0	0	0	0	0	0
r_0123	acyl-CoA oxidase (hexadecanoyl-CoA)	YGL205W	sce00071 Fatty acid degradation//sce01040 Biosynthesis of unsaturated fatty acids//sce01110 Biosynthesis of secondary metabolites//sce01212 Fatty acid metabolism//sce04146 Peroxisome	0	0	0	0	0	0	0	0	0	0	0	0
r_0124	acyl-CoA oxidase (octadecanoyl-CoA)	YGL205W	sce00071 Fatty acid degradation//sce01040 Biosynthesis of unsaturated fatty acids//sce01110 Biosynthesis of secondary metabolites//sce01212 Fatty acid metabolism//sce04146 Peroxisome	0	0	0	0	0	0	0	0	0	0	0	0
r_0125	acyl-CoA oxidase (tetradecanoyl-CoA)	YGL205W	sce00071 Fatty acid degradation//sce01040 Biosynthesis of unsaturated fatty acids//sce01110 Biosynthesis of secondary metabolites//sce01212 Fatty acid metabolism//sce04146 Peroxisome	0	0	0	0	0	0	0	0	0	0	0	0
r_0126	acyl-CoA:sterol acyltransferase (oleoyl-CoA:episterol), ER membrane	YCR048W	sce00100 Steroid biosynthesis	0	0	0	0	0	0	0	0	0	0	0	0
r_0127	acyl-CoA:sterol acyltransferase (oleoyl-CoA:ergosterol), ER membrane	YCR048W or YNR019W	sce00100 Steroid biosynthesis	0.000998612	0.000914885	0.000511604	0.00102935	0.00095182	0	0.00102935	0.00095182	0.00106076	0.00102935	0.00095182	0.000751123
r_0128	acyl-CoA:sterol acyltransferase (oleoyl-CoA:fecosterol), ER membrane	YCR048W	sce00100 Steroid biosynthesis	0	0	0	0	0	0	0	0	0	0	0	0
r_0129	acyl-CoA:sterol acyltransferase (oleoyl-CoA:lanosterol), ER membrane	YCR048W	sce00100 Steroid biosynthesis	0	0	0	0	0	0	0	0	0	0	0	0
r_0130	acyl-CoA:sterol acyltransferase (oleoyl-CoA:zymosterol), ER membrane	YCR048W	sce00100 Steroid biosynthesis	0	0	0	0	0	0	0	0	0	0	0	0
r_0131	acyl-CoA:sterol acyltransferase (palmitoleoyl-CoA:episterol), ER membrane	YCR048W	sce00100 Steroid biosynthesis	0	0	0	0	0	0	0	0	0	0	0	0
r_0132	acyl-CoA:sterol acyltransferase (palmitoleoyl-CoA:ergosterol), ER membrane	YCR048W or YNR019W	sce00100 Steroid biosynthesis	0	0	0.000625233	0	0	0.00115951	0	0	0	0	0	0
r_0133	acyl-CoA:sterol acyltransferase (palmitoleoyl-CoA:fecosterol), ER membrane	YCR048W	sce00100 Steroid biosynthesis	0	0	0	0	0	0	0	0	0	0	0	0
r_0134	acyl-CoA:sterol acyltransferase (palmitoleoyl-CoA:lanosterol), ER membrane	YCR048W	sce00100 Steroid biosynthesis	0	0	0	0	0	0	0	0	0	0	0	0
r_0135	acyl-CoA:sterol acyltransferase (palmitoleoyl-CoA:zymosterol), ER membrane	YCR048W	sce00100 Steroid biosynthesis	0	0	0	0	0	0	0	0	0	0	0	0
r_0137	acylation of GPI inositol at 2 position, GPI-anchor assembly, step 3	YJL091C	sce00563 Glycosylphosphatidylinositol (GPI)-anchor biosynthesis	0	0	0	0	0	0	0	0	0	0	0	0
r_0138	adenine deaminase	YNL141W	sce00230 Purine metabolism	0	0	0	0	0	0	0	0	0	0	0	0
r_0139	adenine phosphoribosyltransferase	YDR441C or YML022W	sce00230 Purine metabolism	0	0	0	0	0	0	0	0	0	0	0	0
r_0140	adenosine deaminase	YNL141W	sce00230 Purine metabolism	0	0	0	0	0	0	0	0	0	0	0	0
r_0142	adenosine kinase	YJR105W	sce00230 Purine metabolism	0.0136004	0.0124601	0.0150441	0.014019	0.0129555	0.0150012	0.014019	0.0129555	0.0144371	0.014019	0.0129555	0.0102291
r_0143	adenosine monophosphate deaminase	YML035C	sce00230 Purine metabolism//sce01110 Biosynthesis of secondary metabolites//sce01130 Biosynthesis of antibiotics	0	0	0	0	0	0	0	0	0	0	0	0
r_0144	adenosylhomocysteinase	YER043C	sce00270 Cysteine and methionine metabolism	0.0136004	0.0124601	0.0150441	0.014019	0.0129555	0.0150012	0.014019	0.0129555	0.0144371	0.014019	0.0129555	0.0102291
r_0145	adenosylmethionine decarboxylase	YOL052C	sce00270 Cysteine and methionine metabolism//sce00330 Arginine and proline metabolism	0	0	0	0	0	0	0	0	0	0	0	0
r_0146	adenosylmethionine-8-amino-7-oxononanoate transaminase	YNR058W	sce00780 Biotin metabolism	0	0	0	0	0	0	0	0	0	0	0	0
r_0147	adenylate cyclase	YJL005W	sce00230 Purine metabolism//sce04113 Meiosis - yeast//sce04213 Longevity regulating pathway - multiple species	0	0	0	0	0	0	0	0	0	0	0	0
r_0148	adenylate kinase	YDL166C or YDR226W	sce00230 Purine metabolism//sce00730 Thiamine metabolism//sce01110 Biosynthesis of secondary metabolites//sce01130 Biosynthesis of antibiotics	0.6646	0.696134	0.655277	0.685057	0.72423	0.661131	0.685057	0.72423	0.673523	0.685057	0.72423	0.906794
r_0149	adenylate kinase	YER170W	sce00230 Purine metabolism//sce00730 Thiamine metabolism//sce01110 Biosynthesis of secondary metabolites//sce01130 Biosynthesis of antibiotics	0	0	0	0	0	0	0	0	0	0	0	0
r_0150	adenylate kinase (GTP)	YER170W	sce00230 Purine metabolism//sce00730 Thiamine metabolism//sce01110 Biosynthesis of secondary metabolites//sce01130 Biosynthesis of antibiotics	0	0	0	0	0	0	0	0	0	0	0	0
r_0151	adenylosuccinate lyase (AICAR)	YLR359W	sce00230 Purine metabolism//sce00250 Alanine, aspartate and glutamate metabolism//sce01110 Biosynthesis of secondary metabolites//sce01130 Biosynthesis of antibiotics	0.00931818	0.00932553	0.009605	0.00960501	0.00970201	0.009605	0.00960501	0.00970201	0.009605	0.00960501	0.00970201	0.009605
r_0152	adenylosuccinate lyase	YLR359W	sce00230 Purine metabolism//sce00250 Alanine, aspartate and glutamate metabolism//sce01110 Biosynthesis of secondary metabolites//sce01130 Biosynthesis of antibiotics	0.0120568	0.0127093	0.0118121	0.012428	0.0132223	0.0118121	0.012428	0.0132223	0.012189	0.012428	0.0132223	0.0145444
r_0153	adenylosuccinate synthase	YNL220W	sce00230 Purine metabolism//sce00250 Alanine, aspartate and glutamate metabolism	0.0120568	0.0127093	0.0118121	0.012428	0.0132223	0.0118121	0.012428	0.0132223	0.012189	0.012428	0.0132223	0.0145444
r_0154	adenylyl-sulfate kinase	YKL001C	sce00230 Purine metabolism//sce00920 Sulfur metabolism	0.00638472	0.00694539	0.00604904	0.00658125	0.00722579	0.00604904	0.00658125	0.00722579	0.00637476	0.00658125	0.00722579	0.00841042
r_0155	ADP-ribose 2,3-cyclic phosphodiesterase	YGR247W		0	0	0	0	0	0	0	0	0	0	0	0
r_0156	alanine glyoxylate aminotransferase	YFL030W	sce00250 Alanine, aspartate and glutamate metabolism//sce00260 Glycine, serine and threonine metabolism//sce00630 Glyoxylate and dicarboxylate metabolism//sce01110 Biosynthesis of secondary metabolites//sce01130 Biosynthesis of antibiotics//sce01200 Carbon metabolism//sce04146 Peroxisome	0	0	0.0492782	0	0	0	0	0	0.256258	0	0	0.223912
r_0157	alanyl-tRNA synthetase	YOR335C	sce00970 Aminoacyl-tRNA biosynthesis	0.0511224	0.0556117	0.0484344	0.052696	0.0578568	0.0484344	0.052696	0.0578568	0.0510425	0.052696	0.0578568	0.067342
r_0158	alcohol acetyltransferase (2-methylbutanol)	YGR177C or YOR377W		0	0	0	0	0	0	0	0	0	0	0	0
r_0159	alcohol acetyltransferase (ethanol)	YGR177C or YOR377W		0	0	0	0	0	0	0	0	0	0	0	0
r_0160	alcohol acetyltransferase (isoamyl alcohol)	YGR177C or YOR377W		0	0	0	0	0	0	0	0	0	0	0	0
r_0161	alcohol acetyltransferase (isobutyl alcohol)	YGR177C or YOR377W		0	0	0	0	0	0	0	0	0	0	0	0
r_0162	alcohol acetyltransferase (phenylethanol alcohol)	YGR177C or YOR377W		0	0	0	0	0	0	0	0	0	0	0	0
r_0163	alcohol dehydrogenase (ethanol to acetaldehyde)	YMR303C	Gluconeogenesis//sce00010 Glycolysis//sce00071 Fatty acid degradation//sce00350 Tyrosine metabolism//sce01110 Biosynthesis of secondary metabolites//sce01130 Biosynthesis of antibiotics	0	0	0	0	0	0	0	0	0	0	0	0
r_0164	alcohol dehydrogenase (glycerol, NADP)	YDR368W or YHR104W	sce00040 Pentose and glucuronate interconversions	0	0	0	0	0	0	0	0	0	0	0	0
r_0165	mitochondrial alcohol dehydrogenase	YGL256W or YMR083W	Gluconeogenesis//sce00010 Glycolysis//sce00071 Fatty acid degradation//sce00350 Tyrosine metabolism//sce01110 Biosynthesis of secondary metabolites//sce01130 Biosynthesis of antibiotics	0	0	0	0	0	0	0	0	0	0	0	0
r_0166	aldehyde dehydrogenase (2-methylbutanol, NAD)	YBR145W or YDL168W or YOL086C	Gluconeogenesis//sce00010 Glycolysis//sce00071 Fatty acid degradation//sce00350 Tyrosine metabolism//sce01110 Biosynthesis of secondary metabolites//sce01130 Biosynthesis of antibiotics//sce01200 Carbon metabolism	0	0	0	0	0	0	0	0	0	0	0	0
r_0167	aldehyde dehydrogenase (2-methylbutanol, NAD)	YGL256W or YMR083W	Gluconeogenesis//sce00010 Glycolysis//sce00071 Fatty acid degradation//sce00350 Tyrosine metabolism//sce01110 Biosynthesis of secondary metabolites//sce01130 Biosynthesis of antibiotics	0	0	0	0	0	0	0	0	0	0	0	0
r_0168	aldehyde dehydrogenase (2-methylbutanol, NADP)	YCR105W or YDR368W or YMR318C	Gluconeogenesis//sce00010 Glycolysis//sce00040 Pentose and glucuronate interconversions//sce00561 Glycerolipid metabolism//sce01110 Biosynthesis of secondary metabolites//sce01130 Biosynthesis of antibiotics	0	0	0	0	0	0	0	0	0	0	0	0
r_0169	aldehyde dehydrogenase (2-phenylethanol, NAD)	YBR145W or YDL168W or YOL086C	Gluconeogenesis//sce00010 Glycolysis//sce00071 Fatty acid degradation//sce00350 Tyrosine metabolism//sce01110 Biosynthesis of secondary metabolites//sce01130 Biosynthesis of antibiotics//sce01200 Carbon metabolism	0	0	0	0	0	0	0	0	0	0	0	0
r_0170	aldehyde dehydrogenase (2-phenylethanol, NAD)	YGL256W or YMR083W	Gluconeogenesis//sce00010 Glycolysis//sce00071 Fatty acid degradation//sce00350 Tyrosine metabolism//sce01110 Biosynthesis of secondary metabolites//sce01130 Biosynthesis of antibiotics	0	0	0	0	0	0	0	0	0	0	0	0
r_0171	aldehyde dehydrogenase (2-phenylethanol, NADP)	YCR105W or YMR318C	Gluconeogenesis//sce00010 Glycolysis//sce00040 Pentose and glucuronate interconversions//sce00561 Glycerolipid metabolism//sce01110 Biosynthesis of secondary metabolites//sce01130 Biosynthesis of antibiotics	0	0	0	0	0	0	0	0	0	0	0	0
r_0172	aldehyde dehydrogenase (3-aminopropanal, NAD)	YMR110C or YMR169C or YMR170C	Gluconeogenesis//sce00010 Glycolysis//sce00340 Histidine metabolism//sce00350 Tyrosine metabolism//sce00360 Phenylalanine metabolism//sce00410 beta-Alanine metabolism//sce01110 Biosynthesis of secondary metabolites	0	0	0	0	0	0	0	0	0	0	0	0
r_0173	aldehyde dehydrogenase (acetaldehyde, NADP)	YPL061W	Gluconeogenesis//sce00010 Glycolysis//sce00071 Fatty acid degradation//sce00280 Valine, leucine and isoleucine degradation//sce00310 Lysine degradation//sce00330 Arginine and proline metabolism//sce00340 Histidine metabolism//sce00380 Tryptophan metabolism//sce00410 beta-Alanine metabolism//sce00561 Glycerolipid metabolism//sce00620 Pyruvate metabolism//sce01110 Biosynthesis of secondary metaboli…	0.130719	0.119759	0.14534	0.134743	0.124594	0.14534	0.134743	0.124594	0.201938	0.134743	0.225186	0.321529
r_0174	aldehyde dehydrogenase (acetylaldehyde, NAD)	YOR374W	Gluconeogenesis//sce00010 Glycolysis//sce00071 Fatty acid degradation//sce00280 Valine, leucine and isoleucine degradation//sce00310 Lysine degradation//sce00330 Arginine and proline metabolism//sce00340 Histidine metabolism//sce00380 Tryptophan metabolism//sce00410 beta-Alanine metabolism//sce00561 Glycerolipid metabolism//sce00620 Pyruvate metabolism//sce01110 Biosynthesis of secondary metaboli…	0	0	0	0	0	0	0	0	0	0	0	0.17747
r_0175	aldehyde dehydrogenase (acetylaldehyde, NADP)	YER073W or YOR374W	Gluconeogenesis//sce00010 Glycolysis//sce00071 Fatty acid degradation//sce00280 Valine, leucine and isoleucine degradation//sce00310 Lysine degradation//sce00330 Arginine and proline metabolism//sce00340 Histidine metabolism//sce00380 Tryptophan metabolism//sce00410 beta-Alanine metabolism//sce00561 Glycerolipid metabolism//sce00620 Pyruvate metabolism//sce01110 Biosynthesis of secondary metaboli…	0	0	0	0	0	0	0	0	0	0	0	0.110584
r_0176	aldehyde dehydrogenase (indole-3-acetaldehyde, NAD)	YOR374W	Gluconeogenesis//sce00010 Glycolysis//sce00071 Fatty acid degradation//sce00280 Valine, leucine and isoleucine degradation//sce00310 Lysine degradation//sce00330 Arginine and proline metabolism//sce00340 Histidine metabolism//sce00380 Tryptophan metabolism//sce00410 beta-Alanine metabolism//sce00561 Glycerolipid metabolism//sce00620 Pyruvate metabolism//sce01110 Biosynthesis of secondary metaboli…	0	0	0	0	0	0	0	0	0	0	0	0
r_0177	aldehyde dehydrogenase (indole-3-acetaldehyde, NADP)	YPL061W	Gluconeogenesis//sce00010 Glycolysis//sce00071 Fatty acid degradation//sce00280 Valine, leucine and isoleucine degradation//sce00310 Lysine degradation//sce00330 Arginine and proline metabolism//sce00340 Histidine metabolism//sce00380 Tryptophan metabolism//sce00410 beta-Alanine metabolism//sce00561 Glycerolipid metabolism//sce00620 Pyruvate metabolism//sce01110 Biosynthesis of secondary metaboli…	0	0	0	0	0	0	0	0	0	0	0	0
r_0178	aldehyde dehydrogenase (indole-3-acetaldehyde, NADP)	YER073W or YOR374W	Gluconeogenesis//sce00010 Glycolysis//sce00071 Fatty acid degradation//sce00280 Valine, leucine and isoleucine degradation//sce00310 Lysine degradation//sce00330 Arginine and proline metabolism//sce00340 Histidine metabolism//sce00380 Tryptophan metabolism//sce00410 beta-Alanine metabolism//sce00561 Glycerolipid metabolism//sce00620 Pyruvate metabolism//sce01110 Biosynthesis of secondary metaboli…	0	0	0	0	0	0	0	0	0	0	0	0
r_0179	aldehyde dehydrogenase (isoamyl alcohol, NAD)	YBR145W or YDL168W or YOL086C	Gluconeogenesis//sce00010 Glycolysis//sce00071 Fatty acid degradation//sce00350 Tyrosine metabolism//sce01110 Biosynthesis of secondary metabolites//sce01130 Biosynthesis of antibiotics//sce01200 Carbon metabolism	0	0	0	0	0	0	0	0	0	0	0	0
r_0180	aldehyde dehydrogenase (isoamyl alcohol, NAD)	YGL256W or YMR083W	Gluconeogenesis//sce00010 Glycolysis//sce00071 Fatty acid degradation//sce00350 Tyrosine metabolism//sce01110 Biosynthesis of secondary metabolites//sce01130 Biosynthesis of antibiotics	0	0	0	0	0	0	0	0	0	0	0	0
r_0181	aldehyde dehydrogenase (isoamyl alcohol, NADP)	YCR105W or YMR318C	Gluconeogenesis//sce00010 Glycolysis//sce00040 Pentose and glucuronate interconversions//sce00561 Glycerolipid metabolism//sce01110 Biosynthesis of secondary metabolites//sce01130 Biosynthesis of antibiotics	0	0	0	0	0	0	0	0	0	0	0	0
r_0182	aldehyde dehydrogenase (isobutyl alcohol, NAD)	YBR145W or YDL168W or YOL086C	Gluconeogenesis//sce00010 Glycolysis//sce00071 Fatty acid degradation//sce00350 Tyrosine metabolism//sce01110 Biosynthesis of secondary metabolites//sce01130 Biosynthesis of antibiotics//sce01200 Carbon metabolism	0	0	0	0	0	0	0	0	0	0	0	0
r_0183	aldehyde dehydrogenase (isobutyl alcohol, NAD)	YGL256W or YMR083W	Gluconeogenesis//sce00010 Glycolysis//sce00071 Fatty acid degradation//sce00350 Tyrosine metabolism//sce01110 Biosynthesis of secondary metabolites//sce01130 Biosynthesis of antibiotics	0	0	0	0	0	0	0	0	0	0	0	0
r_0184	aldehyde dehydrogenase (isobutyl alcohol, NADP)	YCR105W or YMR318C	Gluconeogenesis//sce00010 Glycolysis//sce00040 Pentose and glucuronate interconversions//sce00561 Glycerolipid metabolism//sce01110 Biosynthesis of secondary metabolites//sce01130 Biosynthesis of antibiotics	0	0	0	0	0	0	0	0	0	0	0	0
r_0185	aldehyde dehydrogenase (phenylacetaldehyde, NAD)	YMR169C or YMR170C	Gluconeogenesis//sce00010 Glycolysis//sce00340 Histidine metabolism//sce00350 Tyrosine metabolism//sce00360 Phenylalanine metabolism//sce00410 beta-Alanine metabolism//sce01110 Biosynthesis of secondary metabolites	0	0	0	0	0	0	0	0	0	0	0	0
r_0186	aldehyde dehydrogenase (tryptophol, NAD)	YBR145W or YDL168W or YOL086C	Gluconeogenesis//sce00010 Glycolysis//sce00071 Fatty acid degradation//sce00350 Tyrosine metabolism//sce01110 Biosynthesis of secondary metabolites//sce01130 Biosynthesis of antibiotics//sce01200 Carbon metabolism	0	0	0	0	0	0	0	0	0	0	0	0
r_0187	aldehyde dehydrogenase (tryptophol, NAD)	YGL256W or YMR083W	Gluconeogenesis//sce00010 Glycolysis//sce00071 Fatty acid degradation//sce00350 Tyrosine metabolism//sce01110 Biosynthesis of secondary metabolites//sce01130 Biosynthesis of antibiotics	0	0	0	0	0	0	0	0	0	0	0	0
r_0188	alkaline phosphatase (dihydroneopterin)	YDR481C	sce00730 Thiamine metabolism//sce00790 Folate biosynthesis	0	0	0	0	0	0	0	0	0	0	0	0
r_0189	allantoate amidinohydrolase	YIR029W	sce00230 Purine metabolism	0	0	0	0	0	0	0	0	0	0	0	0
r_0190	allantoinase, reaction	YIR027C	sce00230 Purine metabolism	0	0	0	0	0	0	0	0	0	0	0	0
r_0191	allophanate hydrolase	YBR208C	sce00220 Arginine biosynthesis//sce00791 Atrazine degradation	0	0	0	0	0	0	0	0	0	0	0	0
r_0192	alpha 1,2-mannosyltransferase	YBR199W or YBR205W or YDR483W or YJL139C or YKR061W or YNL029C or YOR099W or YPL053C	sce00513 Various types of N-glycan biosynthesis//sce00514 Other types of O-glycan biosynthesis	0	0	0	0	0	0	0	0	0	0	0	0
r_0193	alpha,alpha-trehalase	YPR026W or YBR001C	sce00500 Starch and sucrose metabolism	0	0	0	0	0	0	0	0	0	0	0	0
r_0194	alpha,alpha-trehalase	YDR001C	sce00500 Starch and sucrose metabolism	0	0	0	0	0	0	0	0	0	0	0	0
r_0195	alpha,alpha-trehalose-phosphate synthase (UDP-forming)	(YBR126C and YDR074W and YML100W) or (YBR126C and YDR074W and YMR261C)	sce00500 Starch and sucrose metabolism	0.0135907	0.0124512	0.0151109	0.0140091	0.0129538	0.0151109	0.0140091	0.0129538	0.0144366	0.0140091	0.0129538	0.0102225
r_0198	alpha-glucosidase	YBR299W or YGR287C or YGR292W or YIL172C or YJL216C or YJL221C	sce00052 Galactose metabolism//sce00500 Starch and sucrose metabolism	0	0	0	0	0	0	0	0	0	0	0	0
r_0199	amidase	YDR242W or YMR293C	sce00970 Aminoacyl-tRNA biosynthesis	0	0	0	0	0	0	0	0	0	0	0	0
r_0200	Aminoacetone:oxygen oxidoreductase(deaminating)(flavin-containing)			0	0	0	0	0	0	0	0	0	0	0	0
r_0201	Aminobutyraldehyde dehydrogenase	YOR374W	Gluconeogenesis//sce00010 Glycolysis//sce00071 Fatty acid degradation//sce00280 Valine, leucine and isoleucine degradation//sce00310 Lysine degradation//sce00330 Arginine and proline metabolism//sce00340 Histidine metabolism//sce00380 Tryptophan metabolism//sce00410 beta-Alanine metabolism//sce00561 Glycerolipid metabolism//sce00620 Pyruvate metabolism//sce01110 Biosynthesis of secondary metaboli…	0	0	0	0	0	0	0	0	0	0	0	0
r_0202	anthranilate phosphoribosyltransferase	YDR354W	sce00400 Phenylalanine, tyrosine and tryptophan biosynthesis//sce01110 Biosynthesis of secondary metabolites//sce01130 Biosynthesis of antibiotics//sce01230 Biosynthesis of amino acids	0.0031645	0.00344239	0.00299812	0.00326191	0.00358137	0.00299812	0.00326191	0.00358137	0.00315957	0.00326191	0.00358137	0.00416851
r_0203	anthranilate synthase	YER090W and YKL211C	sce00400 Phenylalanine, tyrosine and tryptophan biosynthesis//sce01110 Biosynthesis of secondary metabolites//sce01130 Biosynthesis of antibiotics//sce01230 Biosynthesis of amino acids	0.0031645	0.00344239	0.00299812	0.00326191	0.00358137	0.00299812	0.00326191	0.00358137	0.00315957	0.00326191	0.00358137	0.00416851
r_0204	Ap4A hydrolase	YDR305C	sce00230 Purine metabolism	0	0	0	0	0	0	0	0	0	0	0	0
r_0205	arabinose reductase	YHR104W	sce00040 Pentose and glucuronate interconversions	0	0	0	0	0	0	0	0	0	0	0	0
r_0206	arginase	YPL111W	sce00220 Arginine biosynthesis//sce00330 Arginine and proline metabolism//sce01110 Biosynthesis of secondary metabolites//sce01130 Biosynthesis of antibiotics//sce01230 Biosynthesis of amino acids	0	0	0	0	0	0	0	0	0	0	0	0
r_0207	argininosuccinate lyase	YHR018C	sce00220 Arginine biosynthesis//sce00250 Alanine, aspartate and glutamate metabolism//sce01110 Biosynthesis of secondary metabolites//sce01130 Biosynthesis of antibiotics//sce01230 Biosynthesis of amino acids	0.0179062	0.0194786	0.0169647	0.0184574	0.020265	0.0169647	0.0184574	0.020265	0.0178782	0.0184574	0.020265	0.0235873
r_0208	argininosuccinate synthase	YOL058W	sce00220 Arginine biosynthesis//sce00250 Alanine, aspartate and glutamate metabolism//sce01110 Biosynthesis of secondary metabolites//sce01130 Biosynthesis of antibiotics//sce01230 Biosynthesis of amino acids	0.0179062	0.0194786	0.0169647	0.0184574	0.020265	0.0169647	0.0184574	0.020265	0.0178782	0.0184574	0.020265	0.0235873
r_0209	arginyl-tRNA synthetase	YDR341C	sce00970 Aminoacyl-tRNA biosynthesis	0.0179062	0.0194786	0.0169647	0.0184574	0.020265	0.0169647	0.0184574	0.020265	0.0178782	0.0184574	0.020265	0.0235873
r_0210	arginyl-tRNA synthetase	YHR091C	sce00970 Aminoacyl-tRNA biosynthesis	0	0	0	0	0	0	0	0	0	0	0	0
r_0211	asparagine synthase (glutamine-hydrolysing)	YGR124W or YPR145W	sce00250 Alanine, aspartate and glutamate metabolism//sce01110 Biosynthesis of secondary metabolites	0.011332	0.0123272	0.0107362	0.0116809	0.0128249	0.0107362	0.0116809	0.0128249	0.0113143	0.0116809	0.0128249	0.0149273
r_0212	Asparaginyl-tRNA synthetase	YHR019C	sce00970 Aminoacyl-tRNA biosynthesis	0.011332	0.0123272	0.0107362	0.0116809	0.0128249	0.0107362	0.0116809	0.0128249	0.0113143	0.0116809	0.0128249	0.0149273
r_0213	asparaginyl-tRNA synthetase, miotchondrial	YCR024C	sce00970 Aminoacyl-tRNA biosynthesis	0	0	0	0	0	0	0	0	0	0	0	0
r_0214	aspartate carbamoyltransferase	YJL130C	sce00240 Pyrimidine metabolism//sce00250 Alanine, aspartate and glutamate metabolism	0.0104055	0.0104137	0.0107258	0.0107258	0.0108341	0.0107258	0.0107258	0.0108341	0.0107258	0.0107258	0.0108341	0.0107258
r_0215	aspartate kinase	YER052C	sce00260 Glycine, serine and threonine metabolism//sce00261 Monobactam biosynthesis//sce00270 Cysteine and methionine metabolism//sce00300 Lysine biosynthesis//sce01110 Biosynthesis of secondary metabolites//sce01130 Biosynthesis of antibiotics//sce01210 2-Oxocarboxylic acid metabolism//sce01230 Biosynthesis of amino acids	0.0484481	0.0527026	0.0459009	0.0499394	0.0548302	0.0459009	0.0499394	0.0548302	0.0483726	0.0499394	0.0548302	0.0638194
r_0216	aspartate transaminase	YLR027C	sce00220 Arginine biosynthesis//sce00250 Alanine, aspartate and glutamate metabolism//sce00270 Cysteine and methionine metabolism//sce00330 Arginine and proline metabolism//sce00350 Tyrosine metabolism//sce00360 Phenylalanine metabolism//sce00400 Phenylalanine, tyrosine and tryptophan biosynthesis//sce01110 Biosynthesis of secondary metabolites//sce01130 Biosynthesis of antibiotics//sce01200 Carb…	-0.142616	0	-0.137151	-0.147006	-0.159195	-0.137151	-0.147006	-0.159195	-0.143182	-0.147006	-0.159195	-0.180876
r_0217	aspartate transaminase	YKL106W	sce00220 Arginine biosynthesis//sce00250 Alanine, aspartate and glutamate metabolism//sce00270 Cysteine and methionine metabolism//sce00330 Arginine and proline metabolism//sce00350 Tyrosine metabolism//sce00360 Phenylalanine metabolism//sce00400 Phenylalanine, tyrosine and tryptophan biosynthesis//sce01110 Biosynthesis of secondary metabolites//sce01130 Biosynthesis of antibiotics//sce01200 Carb…	0	0.153017	0	0	0	0	0	0	0	0	0	0
r_0218	aspartate transaminase	YLR027C	sce00220 Arginine biosynthesis//sce00250 Alanine, aspartate and glutamate metabolism//sce00270 Cysteine and methionine metabolism//sce00330 Arginine and proline metabolism//sce00350 Tyrosine metabolism//sce00360 Phenylalanine metabolism//sce00400 Phenylalanine, tyrosine and tryptophan biosynthesis//sce01110 Biosynthesis of secondary metabolites//sce01130 Biosynthesis of antibiotics//sce01200 Carb…	0	0	0	0	0	0	0	0	0	0	0	0
r_0219	aspartate-semialdehyde dehydrogenase	YDR158W	sce00260 Glycine, serine and threonine metabolism//sce00261 Monobactam biosynthesis//sce00270 Cysteine and methionine metabolism//sce00300 Lysine biosynthesis//sce01110 Biosynthesis of secondary metabolites//sce01130 Biosynthesis of antibiotics//sce01210 2-Oxocarboxylic acid metabolism//sce01230 Biosynthesis of amino acids	0.0484481	0.0527026	0.0459009	0.0499394	0.0548302	0.0459009	0.0499394	0.0548302	0.0483726	0.0499394	0.0548302	0.0638194
r_0220	Aspartyl-tRNA synthetase	YLL018C	sce00970 Aminoacyl-tRNA biosynthesis	0.0331493	0.0360603	0.0314064	0.0341697	0.0375161	0.0314064	0.0341697	0.0375161	0.0330976	0.0341697	0.0375161	0.0436666
r_0221	Aspartyl-tRNA synthetase	YPL104W	sce00970 Aminoacyl-tRNA biosynthesis	0	0	0	0	0	0	0	0	0	0	0	0
r_0222	ATP adenylyltransferase	YDR530C	sce00230 Purine metabolism	0	0	0	0	0	0	0	0	0	0	0	0
r_0223	ATP adenylyltransferase	YCL050C	sce00230 Purine metabolism//sce00920 Sulfur metabolism	0	0	0	0	0	0	0	0	0	0	0	0
r_0224	ATP adenylyltransferase	YCL050C	sce00230 Purine metabolism//sce00920 Sulfur metabolism	0	0	0	0	0	0	0	0	0	0	0	0
r_0225	ATP phosphoribosyltransferase	YER055C	sce00340 Histidine metabolism//sce01110 Biosynthesis of secondary metabolites//sce01230 Biosynthesis of amino acids	0.00738756	0.0080363	0.00699914	0.00761496	0.00836073	0.00699914	0.00761496	0.00836073	0.00737603	0.00761496	0.00836073	0.00973142
r_0226	ATP synthase	(Q0080 and Q0085 and Q0130 and YBL099W and YBR039W and YDL004W and YDR298C and YDR322C-A and YDR377W and YJR121W and YKL016C and YLR295C and YML081C-A and YPL078C and YPL271W) or (Q0080 and Q0085 and Q0130 and YBL099W and YBR039W and YDL004W and YDR298C and YDR377W and YJR121W and YKL016C and YLR295C and YML081C-A and YPL078C and YPL271W and YPR020W) or (Q0080 and Q0085 and Q0130 and YBL099W and …	sce00190 Oxidative phosphorylation	6.56444	6.70259	6.72226	11.3015	5.76543	6.05031	8.87076	6.01024	6.85755	18.8299	5.13058	6.06725
r_0227	ATPase, cytosolic	(YCR024C-A and YEL017C-A and YGL008C) or (YCR024C-A and YEL017C-A and YPL036W) or YER005W	sce00190 Oxidative phosphorylation//sce00230 Purine metabolism//sce00240 Pyrimidine metabolism	0	0	0	0	0	0	0	0	0	0	0	0
r_0228	beta-1,4 mannosyltransferase	YBR110W	sce00510 N-Glycan biosynthesis//sce00513 Various types of N-glycan biosynthesis	0	0	0	0	0	0	0	0	0	0	0	0
r_0229	biotin synthase	YGR286C	sce00780 Biotin metabolism	0	0	0	0	0	0	0	0	0	0	0	0
r_0230	biotin-[acetyl-CoA-carboxylase] ligase	YDL141W	sce00780 Biotin metabolism	0	0	0	0	0	0	0	0	0	0	0	0
r_0231	C-14 sterol reductase	YNL280C	sce00100 Steroid biosynthesis//sce01110 Biosynthesis of secondary metabolites//sce01130 Biosynthesis of antibiotics	0.00357726	0.00327733	0.0040039	0.00368737	0.00340964	0.00402658	0.00368737	0.00340964	0.00379989	0.00368737	0.00340964	0.0026907
r_0233	C-22 sterol desaturase (NADP)	YMR015C	sce00100 Steroid biosynthesis//sce01130 Biosynthesis of antibiotics	0	0	0	0	0	0	0	0	0	0	0	0
r_0234	C-3 sterol dehydrogenase	YGL001C	sce00100 Steroid biosynthesis//sce01130 Biosynthesis of antibiotics	0.00357726	0.00327733	0.0040039	0.00368737	0.00340964	0.00402658	0.00368737	0.00340964	0.00379989	0.00368737	0.00340964	0.0026907
r_0235	C-3 sterol dehydrogenase (4-methylzymosterol)	YGL001C	sce00100 Steroid biosynthesis//sce01130 Biosynthesis of antibiotics	0.00357726	0.00327733	0.0040039	0.00368737	0.00340964	0.00402658	0.00368737	0.00340964	0.00379989	0.00368737	0.00340964	0.0026907
r_0236	C-3 sterol keto reductase (4-methylzymosterol)	YLR100W	sce00100 Steroid biosynthesis//sce01130 Biosynthesis of antibiotics	0.00357726	0.00327733	0.0040039	0.00368737	0.00340964	0.00402658	0.00368737	0.00340964	0.00379989	0.00368737	0.00340964	0.0026907
r_0237	C-3 sterol keto reductase (zymosterol)	YLR100W	sce00100 Steroid biosynthesis//sce01130 Biosynthesis of antibiotics	0.00357726	0.00327733	0.0040039	0.00368737	0.00340964	0.00402658	0.00368737	0.00340964	0.00379989	0.00368737	0.00340964	0.0026907
r_0238	C-4 methyl sterol oxidase	YGR060W	sce00100 Steroid biosynthesis//sce01130 Biosynthesis of antibiotics	0.00357726	0.00327733	0.0040039	0.00368737	0.00340964	0.00402658	0.00368737	0.00340964	0.00379989	0.00368737	0.00340964	0.0026907
r_0239	C-4 methyl sterol oxidase	YGR060W	sce00100 Steroid biosynthesis//sce01130 Biosynthesis of antibiotics	0.00357726	0.00327733	0.0040039	0.00368737	0.00340964	0.00402658	0.00368737	0.00340964	0.00379989	0.00368737	0.00340964	0.0026907
r_0240	C-4 methyl sterol oxidase	YGR060W	sce00100 Steroid biosynthesis//sce01130 Biosynthesis of antibiotics	0.00357726	0.00327733	0.0040039	0.00368737	0.00340964	0.00402658	0.00368737	0.00340964	0.00379989	0.00368737	0.00340964	0.0026907
r_0241	C-4 sterol methyl oxidase (4,4-dimethylzymosterol)	YGR060W	sce00100 Steroid biosynthesis//sce01130 Biosynthesis of antibiotics	0.00357726	0.00327733	0.0040039	0.00368737	0.00340964	0.00402658	0.00368737	0.00340964	0.00379989	0.00368737	0.00340964	0.0026907
r_0242	C-5 sterol desaturase	YLR056W	sce00100 Steroid biosynthesis//sce01110 Biosynthesis of secondary metabolites//sce01130 Biosynthesis of antibiotics	0	0	0	0	0	0	0	0	0	0	0	0
r_0243	C-8 sterol isomerase	YMR202W	sce00100 Steroid biosynthesis//sce01130 Biosynthesis of antibiotics	0	0	0	0	0	0	0	0	0	0	0	0
r_0244	C-s24 sterol reductase	YGL012W	sce00100 Steroid biosynthesis//sce01130 Biosynthesis of antibiotics	0.00357726	0.00327733	0.0040039	0.00368737	0.00340964	0.00402658	0.00368737	0.00340964	0.00379989	0.00368737	0.00340964	0.0026907
r_0249	CAAX farnesyltransferase	YDL090C and YKL019W	sce00900 Terpenoid backbone biosynthesis//sce01130 Biosynthesis of antibiotics	0	0	0	0	0	0	0	0	0	0	0	0
r_0250	carbamoyl-phosphate synthase (glutamine-hydrolysing)	YJL130C and YJR109C and YOR303W	sce00240 Pyrimidine metabolism//sce00250 Alanine, aspartate and glutamate metabolism	0.0283117	0.0298923	0.0276905	0.0291831	0.0310991	0.0276905	0.0291831	0.0310991	0.028604	0.0291831	0.0310991	0.0343131
r_0252	carnitine O-acetyltransferase	YAR035W or YER024W	sce04146 Peroxisome	0	0	0	0	0	0	0	0	0	0	0	0.0693913
r_0253	carnitine O-acetyltransferase	YML042W	sce04146 Peroxisome	0	0	0	0	0	0	0	0	0	0	0	0
r_0254	carnitine O-acetyltransferase	YML042W	sce04146 Peroxisome	0	0	0	0	0	0	0	0	0	0	0	0.0693913
r_0255	catalase	YGR088W	sce00380 Tryptophan metabolism//sce00630 Glyoxylate and dicarboxylate metabolism//sce01110 Biosynthesis of secondary metabolites//sce01130 Biosynthesis of antibiotics//sce01200 Carbon metabolism//sce04011 MAPK signaling pathway - yeast//sce04146 Peroxisome//sce04213 Longevity regulating pathway - multiple species	0	0	0	0	0	0	0	0	0	0	0	0
r_0256	catalase	YDR256C	sce00380 Tryptophan metabolism//sce00630 Glyoxylate and dicarboxylate metabolism//sce01110 Biosynthesis of secondary metabolites//sce01130 Biosynthesis of antibiotics//sce01200 Carbon metabolism//sce04011 MAPK signaling pathway - yeast//sce04146 Peroxisome//sce04213 Longevity regulating pathway - multiple species	0	0	0	0	0	0	0	0	0	0	0	0
r_0259	ceramide-1 hydroxylase (24C)	YDR297W	sce00600 Sphingolipid metabolism	0	0	0	0	0	0	0	0	0	0	0	0
r_0260	ceramide-1 hydroxylase (24C)	YMR272C		0	0	0	0	0	0	0	0	0	0	0	0
r_0261	ceramide-1 hydroxylase (26C)	YDR297W	sce00600 Sphingolipid metabolism	0	0	0	0	0	0	0	0	0	0	0	0
r_0262	ceramide-1 hydroxylase (26C)	YMR272C		0	0	0	0	0	0	0	0	0	0	0	0
r_0263	ceramide-1 synthase (24C)	(YHL003C and YMR298W) or (YKL008C and YMR298W)	sce00600 Sphingolipid metabolism	0	0	0	0	0	0	0	0	0	0	0	0
r_0264	ceramide-1 synthase (26C)	(YHL003C and YMR298W) or (YKL008C and YMR298W)	sce00600 Sphingolipid metabolism	0	0	0	0	0	0	0	0	0	0	0	0
r_0265	ceramide-2 synthase (24C)	(YHL003C and YMR298W) or (YKL008C and YMR298W)	sce00600 Sphingolipid metabolism	0	0	0	0	0	0	0	0	0	0	0	0
r_0266	ceramide-2 synthase (26C)	(YHL003C and YMR298W) or (YKL008C and YMR298W)	sce00600 Sphingolipid metabolism	0	0	0	0	0	0	0	0	0	0	0	0
r_0267	ceramide-3 synthase (24C)	YMR272C		0	0	0	0	0	0	0	0	0	0	0	0
r_0268	ceramide-3 synthase (26C)	YMR272C		0	0	0	0	0	0	0	0	0	0	0	0
r_0269	ceramide-4 synthase (24C)	YMR272C		0	0	0	0	0	0	0	0	0	0	0	0
r_0270	ceramide-4 synthase (26C)	YMR272C		0	0	0	0	0	0	0	0	0	0	0	0
r_0271	chitin deacetylase	YLR307W or YLR308W	sce00520 Amino sugar and nucleotide sugar metabolism	0	0	0	0	0	0	0	0	0	0	0	0
r_0272	chitin synthase	YBR023C or YBR038W or YNL192W	sce00520 Amino sugar and nucleotide sugar metabolism	0	0	0	0	0	0	0	0	0	0	0	0
r_0273	choline kinase	YLR133W	sce00564 Glycerophospholipid metabolism	0	0	0	0	0	0	0	0	0	0	0	0
r_0274	choline phosphate cytididyltransferase	YGR202C	sce00440 Phosphonate and phosphinate metabolism//sce00564 Glycerophospholipid metabolism	0	0	0	0	0	0	0	0	0	0	0	0
r_0278	chorismate mutase	YPR060C	sce00400 Phenylalanine, tyrosine and tryptophan biosynthesis//sce01110 Biosynthesis of secondary metabolites//sce01130 Biosynthesis of antibiotics//sce01230 Biosynthesis of amino acids	0.0262854	0.0285936	0.0249035	0.0270946	0.029748	0.0249035	0.0270946	0.029748	0.0262445	0.0270946	0.029748	0.0346251
r_0279	chorismate synthase	YGL148W	sce00400 Phenylalanine, tyrosine and tryptophan biosynthesis//sce01110 Biosynthesis of secondary metabolites//sce01130 Biosynthesis of antibiotics//sce01230 Biosynthesis of amino acids	0.02945	0.032036	0.0279016	0.0303565	0.0333294	0.0279016	0.0303565	0.0333294	0.029404	0.0303565	0.0333294	0.0387936
r_0280	cis-aconitate(3-) to isocitrate	YLR304C	sce00020 Citrate cycle (TCA cycle)//sce00630 Glyoxylate and dicarboxylate metabolism//sce01110 Biosynthesis of secondary metabolites//sce01130 Biosynthesis of antibiotics//sce01200 Carbon metabolism//sce01210 2-Oxocarboxylic acid metabolism//sce01230 Biosynthesis of amino acids	0	0.123491	0.220149	0	0	0	0	0	0.373636	0	0	0
r_0281	cis-prenyltransferase step 01	YBR002C or YMR101C	sce00900 Terpenoid backbone biosynthesis//sce01110 Biosynthesis of secondary metabolites	0	0	0	0	0	0	0	0	0	0	0	0
r_0282	cis-prenyltransferase step 02	YBR002C or YMR101C	sce00900 Terpenoid backbone biosynthesis//sce01110 Biosynthesis of secondary metabolites	0	0	0	0	0	0	0	0	0	0	0	0
r_0283	cis-prenyltransferase step 03	YBR002C or YMR101C	sce00900 Terpenoid backbone biosynthesis//sce01110 Biosynthesis of secondary metabolites	0	0	0	0	0	0	0	0	0	0	0	0
r_0284	cis-prenyltransferase step 04	YBR002C or YMR101C	sce00900 Terpenoid backbone biosynthesis//sce01110 Biosynthesis of secondary metabolites	0	0	0	0	0	0	0	0	0	0	0	0
r_0285	cis-prenyltransferase step 05	YBR002C or YMR101C	sce00900 Terpenoid backbone biosynthesis//sce01110 Biosynthesis of secondary metabolites	0	0	0	0	0	0	0	0	0	0	0	0
r_0286	cis-prenyltransferase step 06	YBR002C or YMR101C	sce00900 Terpenoid backbone biosynthesis//sce01110 Biosynthesis of secondary metabolites	0	0	0	0	0	0	0	0	0	0	0	0
r_0287	cis-prenyltransferase step 07	YBR002C or YMR101C	sce00900 Terpenoid backbone biosynthesis//sce01110 Biosynthesis of secondary metabolites	0	0	0	0	0	0	0	0	0	0	0	0
r_0288	cis-prenyltransferase step 08	YBR002C or YMR101C	sce00900 Terpenoid backbone biosynthesis//sce01110 Biosynthesis of secondary metabolites	0	0	0	0	0	0	0	0	0	0	0	0
r_0289	cis-prenyltransferase step 09	YBR002C or YMR101C	sce00900 Terpenoid backbone biosynthesis//sce01110 Biosynthesis of secondary metabolites	0	0	0	0	0	0	0	0	0	0	0	0
r_0290	cis-prenyltransferase step 10	YBR002C or YMR101C	sce00900 Terpenoid backbone biosynthesis//sce01110 Biosynthesis of secondary metabolites	0	0	0	0	0	0	0	0	0	0	0	0
r_0291	cis-prenyltransferase step 11	YBR002C or YMR101C	sce00900 Terpenoid backbone biosynthesis//sce01110 Biosynthesis of secondary metabolites	0	0	0	0	0	0	0	0	0	0	0	0
r_0292	cis-prenyltransferase step 12	YBR002C or YMR101C	sce00900 Terpenoid backbone biosynthesis//sce01110 Biosynthesis of secondary metabolites	0	0	0	0	0	0	0	0	0	0	0	0
r_0293	cis-prenyltransferase step 13	YBR002C or YMR101C	sce00900 Terpenoid backbone biosynthesis//sce01110 Biosynthesis of secondary metabolites	0	0	0	0	0	0	0	0	0	0	0	0
r_0294	cis-prenyltransferase step 14	YBR002C or YMR101C	sce00900 Terpenoid backbone biosynthesis//sce01110 Biosynthesis of secondary metabolites	0	0	0	0	0	0	0	0	0	0	0	0
r_0295	cis-prenyltransferase step 15	YBR002C or YMR101C	sce00900 Terpenoid backbone biosynthesis//sce01110 Biosynthesis of secondary metabolites	0	0	0	0	0	0	0	0	0	0	0	0
r_0296	cis-prenyltransferase step 16	YBR002C or YMR101C	sce00900 Terpenoid backbone biosynthesis//sce01110 Biosynthesis of secondary metabolites	0	0	0	0	0	0	0	0	0	0	0	0
r_0297	cis-prenyltransferase step 17	YBR002C or YMR101C	sce00900 Terpenoid backbone biosynthesis//sce01110 Biosynthesis of secondary metabolites	0	0	0	0	0	0	0	0	0	0	0	0
r_0298	cis-prenyltransferase step 18	YBR002C or YMR101C	sce00900 Terpenoid backbone biosynthesis//sce01110 Biosynthesis of secondary metabolites	0	0	0	0	0	0	0	0	0	0	0	0
r_0299	cis-prenyltransferase step 19	YBR002C or YMR101C	sce00900 Terpenoid backbone biosynthesis//sce01110 Biosynthesis of secondary metabolites	0	0	0	0	0	0	0	0	0	0	0	0
r_0300	citrate synthase	YNR001C or YPR001W	sce00020 Citrate cycle (TCA cycle)//sce00630 Glyoxylate and dicarboxylate metabolism//sce01110 Biosynthesis of secondary metabolites//sce01130 Biosynthesis of antibiotics//sce01200 Carbon metabolism//sce01210 2-Oxocarboxylic acid metabolism//sce01230 Biosynthesis of amino acids	0.113522	0.123491	0.410208	0.117016	0.128476	0.107553	0.117016	0.128476	0.660212	0.117016	0.128476	0.661504
r_0301	citrate synthase, peroxisomal	YCR005C	sce00020 Citrate cycle (TCA cycle)//sce00630 Glyoxylate and dicarboxylate metabolism//sce01110 Biosynthesis of secondary metabolites//sce01130 Biosynthesis of antibiotics//sce01200 Carbon metabolism//sce01210 2-Oxocarboxylic acid metabolism//sce01230 Biosynthesis of amino acids	0	0	0	0	0	0	0	0	0	0	0	0
r_0302	citrate to cis-aconitate(3-)	YLR304C	sce00020 Citrate cycle (TCA cycle)//sce00630 Glyoxylate and dicarboxylate metabolism//sce01110 Biosynthesis of secondary metabolites//sce01130 Biosynthesis of antibiotics//sce01200 Carbon metabolism//sce01210 2-Oxocarboxylic acid metabolism//sce01230 Biosynthesis of amino acids	0	0.123491	0.220149	0	0	0	0	0	0.373636	0	0	0
r_0303	citrate to cis-aconitate(3-), cytoplasmic	YLR304C	sce00020 Citrate cycle (TCA cycle)//sce00630 Glyoxylate and dicarboxylate metabolism//sce01110 Biosynthesis of secondary metabolites//sce01130 Biosynthesis of antibiotics//sce01200 Carbon metabolism//sce01210 2-Oxocarboxylic acid metabolism//sce01230 Biosynthesis of amino acids	0	0	0.0492782	0	0.0334682	0	0	0.0334682	0.189929	0	0.0334682	0.661504
r_0304	coproporphyrinogen oxidase (O2 required)	YDR044W	sce00860 Porphyrin and chlorophyll metabolism//sce01110 Biosynthesis of secondary metabolites	9.70041e-08	9.70806e-08	9.999e-08	9.999e-08	1.01e-07	9.999e-08	9.999e-08	1.01e-07	9.999e-08	9.999e-08	1.01e-07	9.999e-08
r_0306	CTP synthase (glutamine)	YBL039C or YJR103W	sce00240 Pyrimidine metabolism	0	0	0	0	0	0	0	0	0	0	0	0
r_0307	CTP synthase (NH3)	YBL039C or YJR103W	sce00240 Pyrimidine metabolism	0.00478	0.00478377	0.00492713	0.00492713	0.00497689	0.00492713	0.00492713	0.00497689	0.00492713	0.00492713	0.00497689	0.00456716
r_0308	cystathionine b-lyase	YFR055W or YGL184C	sce00270 Cysteine and methionine metabolism//sce00450 Selenocompound metabolism//sce01110 Biosynthesis of secondary metabolites//sce01230 Biosynthesis of amino acids	0	0	0	0	0	0	0	0	0	0	0	0.000860992
r_0309	cystathionine beta-synthase	YGR155W	sce00260 Glycine, serine and threonine metabolism//sce00270 Cysteine and methionine metabolism//sce01130 Biosynthesis of antibiotics//sce01230 Biosynthesis of amino acids	0.000735413	0.000799993	0.000696747	0.00075805	0.00083229	0.000696747	0.00075805	0.00083229	0.000734265	0.00075805	0.00083229	0
r_0310	cystathionine g-lyase	YAL012W	sce00260 Glycine, serine and threonine metabolism//sce00270 Cysteine and methionine metabolism//sce00450 Selenocompound metabolism//sce01130 Biosynthesis of antibiotics//sce01230 Biosynthesis of amino acids	0	0	0	0	0	0.000544839	0	0	0	0	0	0
r_0311	cystathionine gamma-synthase	YJR130C	sce00270 Cysteine and methionine metabolism//sce00450 Selenocompound metabolism//sce00920 Sulfur metabolism//sce01110 Biosynthesis of secondary metabolites//sce01130 Biosynthesis of antibiotics//sce01230 Biosynthesis of amino acids	0	0	0	0	0	0	0	0	0	0	0	0
r_0312	cysteine synthase	YLR303W	sce00270 Cysteine and methionine metabolism//sce00920 Sulfur metabolism//sce01110 Biosynthesis of secondary metabolites//sce01130 Biosynthesis of antibiotics//sce01200 Carbon metabolism//sce01230 Biosynthesis of amino acids	0	0	0	0	0	0	0	0	0	0	0	0.00182973
r_0313	cysteinyl-tRNA synthetase	YNL247W	sce00970 Aminoacyl-tRNA biosynthesis	0.000735413	0.000799993	0.000696747	0.00075805	0.00083229	0.000696747	0.00075805	0.00083229	0.000734265	0.00075805	0.00083229	0.000968739
r_0314	cytidine deaminase	YLR245C	sce00240 Pyrimidine metabolism	0	0	0	0	0	0	0	0	0	0	0	0
r_0315	cytidine kinase (GTP)	YNR012W	sce00240 Pyrimidine metabolism	0	0	0	0	0	0	0	0	0	0	0	0
r_0317	cytochrome P450 lanosterol 14-alpha-demethylase (NADP)	YHR007C and YHR042W	sce00100 Steroid biosynthesis//sce01110 Biosynthesis of secondary metabolites//sce01130 Biosynthesis of antibiotics	0.00357726	0.00327733	0.0040039	0.00368737	0.00340964	0.00402658	0.00368737	0.00340964	0.00379989	0.00368737	0.00340964	0.0026907
r_0318	cytosine deaminase	YPR062W	sce00240 Pyrimidine metabolism//sce00330 Arginine and proline metabolism	0	0	0	0	0	0	0	0	0	0	0	0
r_0319	D-arabinono-1,4-lactone oxidase	YML086C		0	0	0	0	0	0	0	0	0	0	0	0
r_0320	D-arabinose 1-dehydrogenase (NAD)	YMR041C		0	0	0	0	0	0	0	0	0	0	0	0
r_0321	D-arabinose 1-dehydrogenase (NADP)	YBR149W		0	0	0	0	0	0	0	0	0	0	0	0
r_0322	D-fructose 1-phosphate D-glyceraldehyde-3-phosphate-lyase	YKL060C	Gluconeogenesis//sce00010 Glycolysis//sce00030 Pentose phosphate pathway//sce00051 Fructose and mannose metabolism//sce01110 Biosynthesis of secondary metabolites//sce01130 Biosynthesis of antibiotics//sce01200 Carbon metabolism//sce01230 Biosynthesis of amino acids	0	0	0	0	0	0	0	0	0	0	0	0
r_0323	D-sorbitol dehydrogenase (D-fructose producing)	YDL246C or YJR159W	sce00040 Pentose and glucuronate interconversions//sce00051 Fructose and mannose metabolism	0	0	0	0	0	0	0	0	0	0	0	0
r_0326	dCMP deaminase	YHR144C	sce00240 Pyrimidine metabolism	0.000349215	0.00034949	0.000359964	0.000359964	0.0003636	0.000359964	0.000359964	0.0003636	0.000359964	0.000359964	0.0003636	0
r_0327	dCTP deaminase	YHR144C	sce00240 Pyrimidine metabolism	0	0	0	0	0	0	0	0	0	0	0	0
r_0328	deoxyadenosine deaminase	YNL141W	sce00230 Purine metabolism	0	0	0	0	0	0	0	0	0	0	0	0
r_0329	deoxycytidine deaminase	YLR245C	sce00240 Pyrimidine metabolism	0	0	0	0	0	0	0	0	0	0	0	0
r_0330	deoxyguanylate kinase (dGMP:ATP)	YDR454C	sce00230 Purine metabolism	-0.00023281	-0.000232994	-0.000239976	-0.000239976	-0.0002424	-0.000239976	-0.000239976	-0.0002424	-0.000239976	-0.000239976	-0.0002424	-0.000239976
r_0331	deoxyhypusine synthase, cytosolic/mitochondrial	YHR068W		0	0	0	0	0	0	0	0	0	0	0	0
r_0332	deoxyribokinase	YCR036W	sce00030 Pentose phosphate pathway	0	0	0	0	0	0	0	0	0	0	0	0
r_0334	dephospho-CoA kinase	YDR196C	sce00770 Pantothenate and CoA biosynthesis	0	0	0	0	0	0	0	0	0	0	0	0
r_0335	dethiobiotin synthase	YNR057C	sce00780 Biotin metabolism	0	0	0	0	0	0	0	0	0	0	0	0
r_0340	dihydroceramidase	YPL087W	sce00600 Sphingolipid metabolism	0	0	0	0	0	0	0	0	0	0	0	0
r_0341	dihydroceramidase	YPL087W	sce00600 Sphingolipid metabolism	0	0	0	0	0	0	0	0	0	0	0	0
r_0342	dihydroceramidase	YPL087W	sce00600 Sphingolipid metabolism	0	0	0	0	0	0	0	0	0	0	0	0
r_0343	dihydroceramidase	YPL087W	sce00600 Sphingolipid metabolism	0	0	0	0	0	0	0	0	0	0	0	0
r_0344	dihydrofolate reductase	YOR236W	sce00670 One carbon pool by folate//sce00790 Folate biosynthesis	0.000349215	0.00034949	0.000359964	0.000359964	0.0003636	0.000359964	0.000359964	0.0003636	0.000359964	0.000359964	0.0003636	0.000359964
r_0345	dihydrofolate reductase	YOR236W	sce00670 One carbon pool by folate//sce00790 Folate biosynthesis	0	0	0	0	0	0	0	0	0	0	0	0
r_0346	dihydrofolate synthase	YMR113W	sce00790 Folate biosynthesis	0	0	0	0	0	0	0	0	0	0	0	0
r_0347	dihydroneopterin aldolase	YNL256W	sce00790 Folate biosynthesis	0	0	0	0	0	0	0	0	0	0	0	0
r_0348	dihydroneopterin monophosphate dephosphorylase	YDL100C		0	0	0	0	0	0	0	0	0	0	0	0
r_0349	dihydroorotase	YLR420W	sce00240 Pyrimidine metabolism	-0.0104055	-0.0104137	-0.0107258	-0.0107258	-0.0108341	-0.0107258	-0.0107258	-0.0108341	-0.0107258	-0.0107258	-0.0108341	-0.0107258
r_0350	dihydropteroate synthase	YNL256W	sce00790 Folate biosynthesis	0	0	0	0	0	0	0	0	0	0	0	0
r_0351	dihydropteroate synthase	YNL256W	sce00790 Folate biosynthesis	0	0	0	0	0	0	0	0	0	0	0	0
r_0352	dihydroxy-acid dehydratase (2,3-dihydroxy-3-methylbutanoate)	YJR016C	sce00290 Valine, leucine and isoleucine biosynthesis//sce00770 Pantothenate and CoA biosynthesis//sce01110 Biosynthesis of secondary metabolites//sce01130 Biosynthesis of antibiotics//sce01210 2-Oxocarboxylic acid metabolism//sce01230 Biosynthesis of amino acids	0.0625101	0.0679994	0.0592235	0.0644343	0.0707446	0.0592235	0.0644343	0.0707446	0.0624125	0.0644343	0.0707446	0.0823428
r_0353	dihydroxy-acid dehydratase (2,3-dihydroxy-3-methylpentanoate)	YJR016C	sce00290 Valine, leucine and isoleucine biosynthesis//sce00770 Pantothenate and CoA biosynthesis//sce01110 Biosynthesis of secondary metabolites//sce01130 Biosynthesis of antibiotics//sce01210 2-Oxocarboxylic acid metabolism//sce01230 Biosynthesis of amino acids	0.0214718	0.0233574	0.0203429	0.0221328	0.0243004	0.0203429	0.0221328	0.0243004	0.0214383	0.0221328	0.0243004	0.0282843
r_0354	dihydroxyacetone kinase	YFL053W or YML070W	sce00051 Fructose and mannose metabolism//sce00561 Glycerolipid metabolism//sce01200 Carbon metabolism	0	0	0	0	0	0	0	0	0	0	0	0
r_0355	dimethylallyltranstransferase	YJL167W	sce00900 Terpenoid backbone biosynthesis//sce01110 Biosynthesis of secondary metabolites//sce01130 Biosynthesis of antibiotics	0.00715462	0.00655476	0.00800791	0.00737485	0.00681939	0.00805325	0.00737485	0.00681939	0.00759988	0.00737485	0.00681939	0.0053815
r_0356	diphosphoglyceromutase	YKL152C	Gluconeogenesis//sce00010 Glycolysis//sce00260 Glycine, serine and threonine metabolism//sce01110 Biosynthesis of secondary metabolites//sce01130 Biosynthesis of antibiotics//sce01200 Carbon metabolism//sce01230 Biosynthesis of amino acids	0	0	0	0	0	0	0	0	0	0	0	0
r_0357	diphosphoinositol-1,3,4,6-tetrakisphosphate diphosphohydrolase	YOR163W		0	0	0	0	0	0	0	0	0	0	0	0
r_0358	diphosphoinositol-1,3,4,6-tetrakisphosphate synthase	YDR017C	sce04070 Phosphatidylinositol signaling system//sce04138 Autophagy - yeast	0	0	0	0	0	0	0	0	0	0	0	0
r_0359	diphthine synthase	YLR172C		0	0	0	0	0	0	0	0	0	0	0	0
r_0360	dolichol kinase	YMR013C	sce00510 N-Glycan biosynthesis	0	0	0	0	0	0	0	0	0	0	0	0
r_0361	dolichyl-phosphate D-mannosyltransferase	YPR183W	sce00510 N-Glycan biosynthesis	0.0698761	0.0640175	0.0776916	0.072027	0.066602	0.0776916	0.072027	0.066602	0.0742248	0.072027	0.066602	0.0525585
r_0362	dolichyl-phosphate-mannose--protein mannosyltransferase	(YAL023C and YDL095W) or YDL093W or YJR143C or YOR321W	sce00514 Other types of O-glycan biosynthesis//sce00515 Mannose type O-glycan biosynthesis	0.0698761	0.0640175	0.0776916	0.072027	0.066602	0.0776916	0.072027	0.066602	0.0742248	0.072027	0.066602	0.0525585
r_0363	dTMP kinase	YJR057W	sce00240 Pyrimidine metabolism	0	0	0	0	0	0	0	0	0	0	0	0
r_0364	dUTP diphosphatase	YJR069C or YBR252W	sce00240 Pyrimidine metabolism	0	0	0	0	0	0	0	0	0	0	0	0.000359964
r_0365	endopolygalacturonase	YJR153W	sce00040 Pentose and glucuronate interconversions	0	0	0	0	0	0	0	0	0	0	0	0
r_0366	enolase	YPL281C or YGR254W or YHR174W or YMR323W or YOR393W	Gluconeogenesis//sce00010 Glycolysis//sce01110 Biosynthesis of secondary metabolites//sce01130 Biosynthesis of antibiotics//sce01200 Carbon metabolism//sce01230 Biosynthesis of amino acids//sce03018 RNA degradation	0.843756	0.883452	1.13547	0.869728	1.41524	1.18407	0.869728	1.09083	1.70686	0.869728	2.53684	3.27313
r_0368	ethanolamine kinase	YDR147W or YLR133W	sce00564 Glycerophospholipid metabolism	0	0	0	0	0	0	0	0	0	0	0	0
r_0369	ethyl acetate-hydrolyzing esterase	YOR126C		0	0	0	0	0	0	0	0	0	0	0	0
r_0370	exo-1,3-beta-glucan glucohydrase	YDR261C or YGR282C or YLR300W or YNR067C or YOR190W	sce00500 Starch and sucrose metabolism	0	0	0	0	0	0	0	0	0	0	0	0
r_0373	farnesyltranstransferase	YPL069C	sce00900 Terpenoid backbone biosynthesis//sce01110 Biosynthesis of secondary metabolites//sce01130 Biosynthesis of antibiotics	0	0	0	0	0	0	0	0	0	0	0	0
r_0399	fatty-acid--CoA ligase (decanoate)	YER015W	sce00061 Fatty acid biosynthesis//sce00071 Fatty acid degradation//sce01212 Fatty acid metabolism//sce04146 Peroxisome	0	0	0	0	0	0	0	0	0	0	0	0
r_0400	fatty-acid--CoA ligase (dodecanoate)	YER015W	sce00061 Fatty acid biosynthesis//sce00071 Fatty acid degradation//sce01212 Fatty acid metabolism//sce04146 Peroxisome	0	0	0	0	0	0	0	0	0	0	0	0
r_0402	fatty-acid--CoA ligase (hexadecanoate)	YER015W	sce00061 Fatty acid biosynthesis//sce00071 Fatty acid degradation//sce01212 Fatty acid metabolism//sce04146 Peroxisome	0	0	0	0	0	0	0	0	0	0	0	0
r_0410	fatty-acid--CoA ligase (octanoate)	YER015W	sce00061 Fatty acid biosynthesis//sce00071 Fatty acid degradation//sce01212 Fatty acid metabolism//sce04146 Peroxisome	0	0	0	0	0	0	0	0	0	0	0	0
r_0412	fatty-acid--CoA ligase (tetradecanoate)	YER015W	sce00061 Fatty acid biosynthesis//sce00071 Fatty acid degradation//sce01212 Fatty acid metabolism//sce04146 Peroxisome	0	0	0	0	0	0	0	0	0	0	0	0
r_0436	ferrochelatase	YOR176W	sce00860 Porphyrin and chlorophyll metabolism//sce01110 Biosynthesis of secondary metabolites	9.70041e-08	9.70806e-08	9.999e-08	9.999e-08	1.01e-07	9.999e-08	9.999e-08	1.01e-07	9.999e-08	9.999e-08	1.01e-07	9.999e-08
r_0437	ferrocytochrome-c:hydrogen-peroxide oxidoreductase	(YEL039C and YKR066C) or (YJR048W and YKR066C)	sce00920 Sulfur metabolism	0	0	0	0	0	0	0	0	0	0	0	0
r_0438	ferrocytochrome-c:oxygen oxidoreductase	(Q0045 and Q0250 and Q0275 and YDL067C and YEL039C and YGL187C and YGL191W and YHR051W and YIL111W and YLR038C and YLR395C and YMR256C) or (Q0045 and Q0250 and Q0275 and YDL067C and YEL039C and YGL187C and YGL191W and YHR051W and YLR038C and YLR395C and YMR256C and YNL052W) or (Q0045 and Q0250 and Q0275 and YDL067C and YGL187C and YGL191W and YHR051W and YIL111W and YJR048W and YLR038C and YLR395…	sce00190 Oxidative phosphorylation//sce00920 Sulfur metabolism	9.56597	9.77632	10.3028	16.5351	8.29477	8.92861	13.0049	8.66055	10.3287	27.4688	7.42	9.90366
r_0439	ubiquinol:ferricytochrome c reductase	(Q0105 and YBL045C and YDR529C and YEL024W and YEL039C and YFR033C and YGR183C and YHR001W-A and YJL166W and YOR065W and YPR191W) or (Q0105 and YBL045C and YDR529C and YEL024W and YFR033C and YGR183C and YHR001W-A and YJL166W and YJR048W and YOR065W and YPR191W)	sce00190 Oxidative phosphorylation//sce00920 Sulfur metabolism	4.78298	4.88816	5.1514	8.26757	4.14738	4.46431	6.50246	4.33027	5.16434	13.7344	3.71	4.95183
r_0440	FMN adenylyltransferase	YDL045C	sce00740 Riboflavin metabolism//sce01110 Biosynthesis of secondary metabolites	0	0	0	0	0	0	0	0	0	0	0	0
r_0441	FMN reductase	YLR011W		0	0	0	0	0	0	0	0	0	0	0	0
r_0442	FMN reductase	YLR011W		0	0	0	0	0	0	0	0	0	0	0	0
r_0443	formaldehyde dehydrogenase	YDL168W	Gluconeogenesis//sce00010 Glycolysis//sce00071 Fatty acid degradation//sce00350 Tyrosine metabolism//sce01110 Biosynthesis of secondary metabolites//sce01130 Biosynthesis of antibiotics//sce01200 Carbon metabolism	0	0	0	0	0	0	0	0	0	0	0	0
r_0445	formate dehydrogenase	YOR388C	sce00630 Glyoxylate and dicarboxylate metabolism//sce01200 Carbon metabolism	1.39498	1.41263	0.853937	2.61363	0.318828	0.000365657	2.02526	0.544057	0.283866	4.4359	0	0.0538615
r_0446	formate-tetrahydrofolate ligase	YGR204W	sce00670 One carbon pool by folate	-1.39111	-1.40907	-0.84967	-2.60964	-1.42855	-1.88252	-2.02127	-1.50815	-0.342723	-4.43192	-0.941799	-0.0508738
r_0447	formate-tetrahydrofolate ligase	YBR084W	sce00670 One carbon pool by folate	0	0	0	0	0	0	0	0	0	0	0	0
r_0448	fructose-2,6-bisphosphate 2-phosphatase	YLR345W or YJL155C	sce00051 Fructose and mannose metabolism	0	0	0	0	0	0	0	0	0	0	0	0
r_0449	fructose-bisphosphatase	YLR377C	Gluconeogenesis//sce00010 Glycolysis//sce00030 Pentose phosphate pathway//sce00051 Fructose and mannose metabolism//sce01110 Biosynthesis of secondary metabolites//sce01130 Biosynthesis of antibiotics//sce01200 Carbon metabolism	0	0	0	0	0	0	0	0	0	0	0	0
r_0450	fructose-bisphosphate aldolase	YKL060C	Gluconeogenesis//sce00010 Glycolysis//sce00030 Pentose phosphate pathway//sce00051 Fructose and mannose metabolism//sce01110 Biosynthesis of secondary metabolites//sce01130 Biosynthesis of antibiotics//sce01200 Carbon metabolism//sce01230 Biosynthesis of amino acids	0.777312	0	0.692466	1.14225	1.05703	1.08883	0.99516	0.924677	0.707664	1.59782	1.46045	1.64966
r_0451	fumarase	YPL262W	sce00020 Citrate cycle (TCA cycle)//sce00620 Pyruvate metabolism//sce01110 Biosynthesis of secondary metabolites//sce01130 Biosynthesis of antibiotics//sce01200 Carbon metabolism	0	0	0.253377	0	0	0	0	0	0.278533	0	0	0.288053
r_0452	fumarase, cytoplasmic	YPL262W	sce00020 Citrate cycle (TCA cycle)//sce00620 Pyruvate metabolism//sce01110 Biosynthesis of secondary metabolites//sce01130 Biosynthesis of antibiotics//sce01200 Carbon metabolism	0.0392812	0.0415134	0.0876601	0.0404903	0.0431894	0.0383819	0.0404903	0.0431894	0.308007	0.0404903	0.0431894	0.271649
r_0453	dihydoorotic acid dehydrogenase	YKL216W	sce00240 Pyrimidine metabolism	0.0104055	0.0104137	0.0107258	0.0107258	0.0108341	0.0107258	0.0107258	0.0108341	0.0107258	0.0107258	0.0108341	0.0107258
r_0454	fumarate reductase	YEL047C		0	0	0	0	0	0	0	0	0	0	0	0
r_0455	soluble fumarate reductase	YEL047C		0	0	0	0	0	0	0	0	0	0	0	0
r_0457	g-glutamyltransferase	YLR299W	sce00430 Taurine and hypotaurine metabolism//sce00480 Glutathione metabolism	0	0	0	0	0	0	0	0	0	0	0	0
r_0458	galactokinase	YBR020W	sce00052 Galactose metabolism//sce00520 Amino sugar and nucleotide sugar metabolism	0	0	0	0	0	0	0	0	0	0	0	0
r_0459	galactose-1-phosphate uridylyltransferase	YBR018C	sce00052 Galactose metabolism//sce00520 Amino sugar and nucleotide sugar metabolism	0	0	0	0	0	0	0	0	0	0	0	0
r_0460	gamma-glutamylcysteine synthetase	YJL101C	sce00270 Cysteine and methionine metabolism//sce00480 Glutathione metabolism	0	0	0	0	0	0	0	0	0	0	0	0
r_0461	geranylgeranyltranstransferase			0	0	0	0	0	0	0	0	0	0	0	0
r_0462	geranyltranstransferase	YJL167W	sce00900 Terpenoid backbone biosynthesis//sce01110 Biosynthesis of secondary metabolites//sce01130 Biosynthesis of antibiotics	0.00715462	0.00655476	0.00800791	0.00737485	0.00681939	0.00805325	0.00737485	0.00681939	0.00759988	0.00737485	0.00681939	0.0053815
r_0463	glucan 1,4-alpha-glucosidase	YPR184W	sce00500 Starch and sucrose metabolism//sce01110 Biosynthesis of secondary metabolites	0	0	0	0	0	0	0	0	0	0	0	0
r_0464	glucan 1,4-alpha-glucosidase, vacuole	YIL099W	sce00500 Starch and sucrose metabolism	0	0	0	0	0	0	0	0	0	0	0	0
r_0465	glucosamine-6-phosphate deaminase			0	0	0	0	0	0	0	0	0	0	0	0
r_0466	glucose 6-phosphate dehydrogenase	YNL241C	sce00030 Pentose phosphate pathway//sce00480 Glutathione metabolism//sce01110 Biosynthesis of secondary metabolites//sce01130 Biosynthesis of antibiotics//sce01200 Carbon metabolism	0.0920459	0.106485	0.258272	0	0.130501	0.0551527	0	0.110599	0.444212	0	0.201892	0.00928761
r_0467	glucose-6-phosphate isomerase	YBR196C	Gluconeogenesis//sce00010 Glycolysis//sce00030 Pentose phosphate pathway//sce00500 Starch and sucrose metabolism//sce00520 Amino sugar and nucleotide sugar metabolism//sce01110 Biosynthesis of secondary metabolites//sce01130 Biosynthesis of antibiotics//sce01200 Carbon metabolism	0.846295	0.85641	0.712843	1.24533	1.11324	1.17691	1.09824	0.987525	0.663776	1.7009	1.49287	1.73646
r_0468	glutamate 5-kinase	YDR300C	sce00330 Arginine and proline metabolism//sce00332 Carbapenem biosynthesis//sce01130 Biosynthesis of antibiotics//sce01230 Biosynthesis of amino acids	0.000166284	0	0.017387	0.0189168	0.0207694	0.017387	0.0189168	0.0207694	0.0183233	0.0189168	0.0207694	0.0241745
r_0469	glutamate decarboxylase	YMR250W	sce00250 Alanine, aspartate and glutamate metabolism//sce00410 beta-Alanine metabolism//sce00430 Taurine and hypotaurine metabolism//sce00650 Butanoate metabolism//sce01110 Biosynthesis of secondary metabolites	0	0	0	0	0	0	0	0	0.0120759	0	0	0
r_0470	glutamate dehydrogenase (NAD)	YDL215C	sce00220 Arginine biosynthesis//sce00250 Alanine, aspartate and glutamate metabolism//sce00430 Taurine and hypotaurine metabolism//sce00910 Nitrogen metabolism	0	0	0	0	0	0	0	0	0	0	0	0
r_0471	glutamate dehydrogenase (NADP)	YAL062W or YOR375C	sce00220 Arginine biosynthesis//sce00250 Alanine, aspartate and glutamate metabolism//sce00910 Nitrogen metabolism	1.24358	1.29529	0.973783	1.86971	1.32884	1.46552	1.57553	1.36865	0.848632	2.78084	1.08547	0.341803
r_0472	glutamate synthase (NADH2)	YDL171C	sce00250 Alanine, aspartate and glutamate metabolism//sce00910 Nitrogen metabolism//sce01110 Biosynthesis of secondary metabolites//sce01130 Biosynthesis of antibiotics//sce01230 Biosynthesis of amino acids	0	0	0	0	0	0	0	0	0	0	0	0.500578
r_0473	glutamate-5-semialdehyde dehydrogenase	YOR323C	sce00330 Arginine and proline metabolism//sce00332 Carbapenem biosynthesis//sce01110 Biosynthesis of secondary metabolites//sce01130 Biosynthesis of antibiotics//sce01230 Biosynthesis of amino acids	0.000166284	0	0.017387	0.0189168	0.0207694	0.017387	0.0189168	0.0207694	0.0183233	0.0189168	0.0207694	0.0241745
r_0475	glutaminase	YFL060C or YNL334C		0	0	0	0	0	0	0	0	0	0	0	0
r_0476	glutamine synthetase	YPR035W	sce00220 Arginine biosynthesis//sce00250 Alanine, aspartate and glutamate metabolism//sce00630 Glyoxylate and dicarboxylate metabolism//sce00910 Nitrogen metabolism//sce01230 Biosynthesis of amino acids	0.0852254	0.0897775	0.0835528	0.0878487	0.0934019	0.0835528	0.0878487	0.0934019	0.0861819	0.0878487	0.0934019	0.603191
r_0477	glutamine-fructose-6-phosphate transaminase	YMR084W or YKL104C	sce00250 Alanine, aspartate and glutamate metabolism//sce00520 Amino sugar and nucleotide sugar metabolism//sce01130 Biosynthesis of antibiotics	0	0	0	0	0	0	0	0	0	0	0	0
r_0478	glutaminyl-tRNA synthetase	YOR168W	sce00970 Aminoacyl-tRNA biosynthesis	0.0117443	0.0127756	0.0111268	0.0121058	0.0132914	0.0111268	0.0121058	0.0132914	0.011726	0.0121058	0.0132914	0.0154704
r_0479	glutamyl-tRNA synthetase	YGL245W	sce00860 Porphyrin and chlorophyll metabolism//sce00970 Aminoacyl-tRNA biosynthesis//sce01110 Biosynthesis of secondary metabolites	0.0336284	0.0365815	0.0318603	0.0346636	0.0380584	0.0318603	0.0346636	0.0380584	0.0335759	0.0346636	0.0380584	0.0442977
r_0480	glutamyl-tRNA synthetase	YOL033W	sce00860 Porphyrin and chlorophyll metabolism//sce00970 Aminoacyl-tRNA biosynthesis//sce01110 Biosynthesis of secondary metabolites	0	0	0	0	0	0	0	0	0	0	0	0
r_0481	glutathione oxidoreductase	(YCL035C and YPL091W) or (YDR098C and YPL091W) or (YDR513W and YPL091W) or (YER174C and YPL091W)	sce00480 Glutathione metabolism	0	0	0	0	0	0	0	0	0	0	0	0
r_0482	glutathione oxidoreductase	YPL059W and YPL091W	sce00480 Glutathione metabolism	0	0	0	0	0	0	0	0	0	0	0	0
r_0483	glutathione peridoxase	YNL229C or YBR244W or YCL035C or YDR513W or YIR037W or YKL026C	sce00480 Glutathione metabolism	0	0	0	0	0	0	0	0	0	0	0	0
r_0484	glutathione peroxidase, mitochondria	YPL059W		0	0	0	0	0	0	0	0	0	0	0	0
r_0485	glutathione synthetase	YOL049W	sce00270 Cysteine and methionine metabolism//sce00480 Glutathione metabolism	0	0	0	0	0	0	0	0	0	0	0	0
r_0486	glyceraldehyde-3-phosphate dehydrogenase	YGR192C or YJL052W or YJR009C	Gluconeogenesis//sce00010 Glycolysis//sce01110 Biosynthesis of secondary metabolites//sce01130 Biosynthesis of antibiotics//sce01200 Carbon metabolism//sce01230 Biosynthesis of amino acids	1.61263	1.66446	1.60819	2.25011	2.20904	2.19781	1.95593	1.92443	1.82448	3.16125	3.08727	3.27327
r_0487	glycerol dehydrogenase (NADP-dependent)	YOR120W	sce00561 Glycerolipid metabolism	0	0	0	0	0	0	0	0	0	0	0	0
r_0488	glycerol kinase	YHL032C	sce00561 Glycerolipid metabolism	0	0	0	0	0	0	0	0	0	0	0	0
r_0489	glycerol-3-phosphatase	YER062C or YIL053W	sce00561 Glycerolipid metabolism	0	0	0	0	0	0	0	0	0	0	0	0
r_0490	glycerol-3-phosphate dehydrogenase (fad)	YIL155C	sce00564 Glycerophospholipid metabolism//sce01110 Biosynthesis of secondary metabolites	0	0	0	0	0	0	0	0	0	0	0	0
r_0491	glycerol-3-phosphate dehydrogenase (NAD)	YDL022W or YOL059W	sce00564 Glycerophospholipid metabolism//sce01110 Biosynthesis of secondary metabolites//sce04011 MAPK signaling pathway - yeast	0.0067387	0.0061737	0.00748116	0.00694452	0.00642143	0.00746605	0.00694528	0.00642143	0.00715717	0.0069445	0.00642143	0.00507358
r_0492	glycerol-3-phosphate dehydrogenase (NAD)	YOL059W	sce00564 Glycerophospholipid metabolism//sce01110 Biosynthesis of secondary metabolites//sce04011 MAPK signaling pathway - yeast	0	0	0	0	0	0	0	0	0	0	0	0
r_0497	glycerophosphodiester phosphodiesterase (glycerophosphocholine)	YPL110C	sce00564 Glycerophospholipid metabolism	0	0	0	0	0	0	0	0	0	0	0	0
r_0499	glycinamide ribotide transformylase	YDR408C	sce00230 Purine metabolism//sce00670 One carbon pool by folate//sce01110 Biosynthesis of secondary metabolites//sce01130 Biosynthesis of antibiotics	0.00931818	0.00932553	0.009605	0.00960501	0.00970201	0.009605	0.00960501	0.00970201	0.009605	0.00960501	0.00970201	0.009605
r_0500	glycine C-acetyltransferase			0	0	0	0	0	0	0	0	0	0	0	0
r_0501	glycine cleavage system	YAL044C and YDR019C and YFL018C and YMR189W	Gluconeogenesis//sce00010 Glycolysis//sce00020 Citrate cycle (TCA cycle)//sce00260 Glycine, serine and threonine metabolism//sce00280 Valine, leucine and isoleucine degradation//sce00620 Pyruvate metabolism//sce00630 Glyoxylate and dicarboxylate metabolism//sce00640 Propanoate metabolism//sce00670 One carbon pool by folate//sce01110 Biosynthesis of secondary metabolites//sce01130 Biosynthesis of …	0.697529	0	0.452826	1.30686	0.71485	0.94459	1.01267	0.754654	0.302046	2.21799	0.471476	0.134764
r_0502	glycine hydroxymethyltransferase	YLR058C	sce00260 Glycine, serine and threonine metabolism//sce00630 Glyoxylate and dicarboxylate metabolism//sce00670 One carbon pool by folate//sce01110 Biosynthesis of secondary metabolites//sce01130 Biosynthesis of antibiotics//sce01200 Carbon metabolism//sce01230 Biosynthesis of amino acids	1.43674	1.45471	0.896636	2.65667	1.47602	1.92944	2.0683	1.55563	0.389746	4.47894	0.989276	0.097846
r_0503	glycine hydroxymethyltransferase	YBR263W	sce00260 Glycine, serine and threonine metabolism//sce00630 Glyoxylate and dicarboxylate metabolism//sce00670 One carbon pool by folate//sce01110 Biosynthesis of secondary metabolites//sce01130 Biosynthesis of antibiotics//sce01200 Carbon metabolism//sce01230 Biosynthesis of amino acids	-0.697529	-0.705093	-0.452826	-1.30686	-0.71485	-0.94459	-1.01267	-0.754654	-0.302046	-2.21799	-0.471476	-0.134764
r_0504	glycine-cleavage complex (lipoamide)	YAL044C and YDR019C and YFL018C and YMR189W	Gluconeogenesis//sce00010 Glycolysis//sce00020 Citrate cycle (TCA cycle)//sce00260 Glycine, serine and threonine metabolism//sce00280 Valine, leucine and isoleucine degradation//sce00620 Pyruvate metabolism//sce00630 Glyoxylate and dicarboxylate metabolism//sce00640 Propanoate metabolism//sce00670 One carbon pool by folate//sce01110 Biosynthesis of secondary metabolites//sce01130 Biosynthesis of …	0	0	0	0	0	0	0	0	0	0	0	0
r_0505	glycine-cleavage complex (lipoamide)	(YAL044C and YDR019C and YFL018C and YMR189W) or (YDR148C and YFL018C and YIL125W)	Gluconeogenesis//sce00010 Glycolysis//sce00020 Citrate cycle (TCA cycle)//sce00260 Glycine, serine and threonine metabolism//sce00280 Valine, leucine and isoleucine degradation//sce00310 Lysine degradation//sce00380 Tryptophan metabolism//sce00620 Pyruvate metabolism//sce00630 Glyoxylate and dicarboxylate metabolism//sce00640 Propanoate metabolism//sce00670 One carbon pool by folate//sce01110 Bio…	7.76033e-07	7.76645e-07	0.253377	7.9992e-07	8.07999e-07	7.9992e-07	7.9992e-07	8.07999e-07	0.278534	7.9992e-07	8.07999e-07	0.288054
r_0506	glycine-cleavage complex (lipoylprotein)	YAL044C and YDR019C and YFL018C and YMR189W	Gluconeogenesis//sce00010 Glycolysis//sce00020 Citrate cycle (TCA cycle)//sce00260 Glycine, serine and threonine metabolism//sce00280 Valine, leucine and isoleucine degradation//sce00620 Pyruvate metabolism//sce00630 Glyoxylate and dicarboxylate metabolism//sce00640 Propanoate metabolism//sce00670 One carbon pool by folate//sce01110 Biosynthesis of secondary metabolites//sce01130 Biosynthesis of …	0	0.705093	0	0	0	0	0	0	0	0	0	0
r_0507	glycine-cleavage complex (lipoylprotein)	YAL044C and YDR019C and YFL018C and YMR189W	Gluconeogenesis//sce00010 Glycolysis//sce00020 Citrate cycle (TCA cycle)//sce00260 Glycine, serine and threonine metabolism//sce00280 Valine, leucine and isoleucine degradation//sce00620 Pyruvate metabolism//sce00630 Glyoxylate and dicarboxylate metabolism//sce00640 Propanoate metabolism//sce00670 One carbon pool by folate//sce01110 Biosynthesis of secondary metabolites//sce01130 Biosynthesis of …	0	0.705093	0	0	0	0	0	0	0	0	0	0
r_0508	glycine-cleavage complex (lipoylprotein)	YAL044C and YDR019C and YFL018C and YMR189W	Gluconeogenesis//sce00010 Glycolysis//sce00020 Citrate cycle (TCA cycle)//sce00260 Glycine, serine and threonine metabolism//sce00280 Valine, leucine and isoleucine degradation//sce00620 Pyruvate metabolism//sce00630 Glyoxylate and dicarboxylate metabolism//sce00640 Propanoate metabolism//sce00670 One carbon pool by folate//sce01110 Biosynthesis of secondary metabolites//sce01130 Biosynthesis of …	0	0.705093	0	0	0	0	0	0	0	0	0	0
r_0509	glycine-cleavage system (lipoamide)	YAL044C and YDR019C and YFL018C and YMR189W	Gluconeogenesis//sce00010 Glycolysis//sce00020 Citrate cycle (TCA cycle)//sce00260 Glycine, serine and threonine metabolism//sce00280 Valine, leucine and isoleucine degradation//sce00620 Pyruvate metabolism//sce00630 Glyoxylate and dicarboxylate metabolism//sce00640 Propanoate metabolism//sce00670 One carbon pool by folate//sce01110 Biosynthesis of secondary metabolites//sce01130 Biosynthesis of …	0	0	0	0	0	0	0	0	0	0	0	0
r_0510	glycogen (starch) synthase	(YFR015C and YJL137C) or (YFR015C and YKR058W) or (YJL137C and YLR258W) or (YKR058W and YLR258W)	sce00500 Starch and sucrose metabolism	0.0355224	0.0325441	0.0394955	0.0366158	0.0338579	0.0394955	0.0366158	0.0338579	0.0377331	0.0366158	0.0338579	0.0267188
r_0511	glycogen phosphorylase	YPR160W	sce00500 Starch and sucrose metabolism//sce01110 Biosynthesis of secondary metabolites	0	0	0	0	0	0	0	0	0	0	0	0
r_0512	glycyl-tRNA synthetase	YBR121C or YPR081C	sce00970 Aminoacyl-tRNA biosynthesis	0.0323582	0.0351997	0.0306568	0.0333542	0.0366207	0.0306568	0.0333542	0.0366207	0.0323076	0.0333542	0.0366207	0.0426245
r_0514	GMP synthase	YMR217W	sce00230 Purine metabolism	0.0046489	0.00465257	0.004792	0.004792	0.0048404	0.004792	0.004792	0.0048404	0.004792	0.004792	0.0048404	0.004792
r_0518	GPI-anchor assembly, step 2	YMR281W	sce00563 Glycosylphosphatidylinositol (GPI)-anchor biosynthesis	0	0	0	0	0	0	0	0	0	0	0	0
r_0519	GPI-anchor assembly, step 5	YCL052C and YJR013W	sce00563 Glycosylphosphatidylinositol (GPI)-anchor biosynthesis	0	0	0	0	0	0	0	0	0	0	0	0
r_0520	GPI-anchor assembly, step 6	YKL165C	sce00563 Glycosylphosphatidylinositol (GPI)-anchor biosynthesis	0	0	0	0	0	0	0	0	0	0	0	0
r_0521	GPI-anchor assembly, step 7	YBR004C	sce00563 Glycosylphosphatidylinositol (GPI)-anchor biosynthesis	0	0	0	0	0	0	0	0	0	0	0	0
r_0522	GPI-anchor assembly, step 8	YGL142C	sce00563 Glycosylphosphatidylinositol (GPI)-anchor biosynthesis	0	0	0	0	0	0	0	0	0	0	0	0
r_0523	GPI-anchor assembly, step 9	YDR302W or YLL031C	sce00563 Glycosylphosphatidylinositol (GPI)-anchor biosynthesis	0	0	0	0	0	0	0	0	0	0	0	0
r_0524	GTP cyclohydrolase I	YGR267C	sce00790 Folate biosynthesis	0	0	0	0	0	0	0	0	0	0	0	0
r_0525	GTP cyclohydrolase II	YBL033C	sce00740 Riboflavin metabolism//sce00790 Folate biosynthesis//sce01110 Biosynthesis of secondary metabolites	9.6034e-05	9.61098e-05	9.89901e-05	9.89901e-05	9.99899e-05	9.89901e-05	9.89901e-05	9.99899e-05	9.89901e-05	9.89901e-05	9.99899e-05	9.89901e-05
r_0526	guanine deaminase	YDL238C	sce00230 Purine metabolism	0	0	0	0	0	0	0	0	0	0	0	0
r_0527	guanine phosphoribosyltransferase	YDR399W	sce00230 Purine metabolism//sce01110 Biosynthesis of secondary metabolites	0	0	0	0	0	0	0	0	0	0	0	0
r_0528	guanylate kinase	YDR454C	sce00230 Purine metabolism	0.000328844	0	0	0.000338966	0	0	0	0	0	0.000338966	0	0.000338966
r_0529	guanylate kinase (GMP:dATP)	YDR454C	sce00230 Purine metabolism	0	0.000329103	0.000338966	0	0.00034239	0.000338966	0.000338966	0.00034239	0.000338966	0	0.00034239	0
r_0530	heme O monooxygenase	YER141W or (YDR376W and YPL252C)		9.70041e-08	9.70806e-08	9.999e-08	9.999e-08	1.01e-07	9.999e-08	9.999e-08	1.01e-07	9.999e-08	9.999e-08	1.01e-07	9.999e-08
r_0531	Heme O synthase	YPL172C	sce00190 Oxidative phosphorylation//sce00860 Porphyrin and chlorophyll metabolism//sce01110 Biosynthesis of secondary metabolites	9.70041e-08	9.70806e-08	9.999e-08	9.999e-08	1.01e-07	9.999e-08	9.999e-08	1.01e-07	9.999e-08	9.999e-08	1.01e-07	9.999e-08
r_0532	hexaprenyldihydroxybenzoate methyltransferase	YDR204W and YGL119W and YGR255C and YLR201C and YML110C and YOL096C and YOR125C	sce00130 Ubiquinone and other terpenoid-quinone biosynthesis//sce01110 Biosynthesis of secondary metabolites	0	0	0	0	0	0	0	0	0	0	0	0
r_0533	hexokinase (D-fructose:ATP)	YLR446W or YFR053C or YGL253W	Gluconeogenesis//sce00010 Glycolysis//sce00051 Fructose and mannose metabolism//sce00052 Galactose metabolism//sce00500 Starch and sucrose metabolism//sce00520 Amino sugar and nucleotide sugar metabolism//sce01110 Biosynthesis of secondary metabolites//sce01130 Biosynthesis of antibiotics//sce01200 Carbon metabolism	0	0	0	0	0	0	0	0	0	0	0	0
r_0534	hexokinase (D-glucose:ATP)	YLR446W or YCL040W or YFR053C or YGL253W	Gluconeogenesis//sce00010 Glycolysis//sce00051 Fructose and mannose metabolism//sce00052 Galactose metabolism//sce00500 Starch and sucrose metabolism//sce00520 Amino sugar and nucleotide sugar metabolism//sce01110 Biosynthesis of secondary metabolites//sce01130 Biosynthesis of antibiotics//sce01200 Carbon metabolism	0.841904	0	0.899261	1.14593	0	0	0.99884	0	0.893264	1.6015	0.518341	1.44443
r_0535	hexokinase (D-mannose:ATP)	YLR446W or YFR053C or YGL253W	Gluconeogenesis//sce00010 Glycolysis//sce00051 Fructose and mannose metabolism//sce00052 Galactose metabolism//sce00500 Starch and sucrose metabolism//sce00520 Amino sugar and nucleotide sugar metabolism//sce01110 Biosynthesis of secondary metabolites//sce01130 Biosynthesis of antibiotics//sce01200 Carbon metabolism	0	0	0	0	0	0	0	0	0	0	0	0
r_0536	histidinol dehydrogenase	YCL030C	sce00340 Histidine metabolism//sce01110 Biosynthesis of secondary metabolites//sce01230 Biosynthesis of amino acids	0.00738756	0.0080363	0.00699914	0.00761496	0.00836073	0.00699914	0.00761496	0.00836073	0.00737603	0.00761496	0.00836073	0.00973142
r_0537	histidinol-phosphatase	YFR025C	sce00340 Histidine metabolism//sce01110 Biosynthesis of secondary metabolites//sce01230 Biosynthesis of amino acids	0.00738756	0.0080363	0.00699914	0.00761496	0.00836073	0.00699914	0.00761496	0.00836073	0.00737603	0.00761496	0.00836073	0.00973142
r_0538	histidinol-phosphate transaminase	YIL116W	sce00340 Histidine metabolism//sce00350 Tyrosine metabolism//sce00360 Phenylalanine metabolism//sce00400 Phenylalanine, tyrosine and tryptophan biosynthesis//sce01110 Biosynthesis of secondary metabolites//sce01130 Biosynthesis of antibiotics//sce01230 Biosynthesis of amino acids	0.00738756	0.0080363	0.00699914	0.00761496	0.00836073	0.00699914	0.00761496	0.00836073	0.00737603	0.00761496	0.00836073	0.00973142
r_0539	histidyl-tRNA synthetase	YPR033C	sce00970 Aminoacyl-tRNA biosynthesis	0.00738756	0.0080363	0.00699914	0.00761496	0.00836073	0.00699914	0.00761496	0.00836073	0.00737603	0.00761496	0.00836073	0.00973142
r_0540	histidyl-tRNA synthetase	YPR033C	sce00970 Aminoacyl-tRNA biosynthesis	0	0	0	0	0	0	0	0	0	0	0	0
r_0541	hnRNP arginine N-methyltransferase	YBR034C		0	0	0	0	0	0	0	0	0	0	0	0
r_0542	homoacontinate hydratase	YJL200C or YDR234W	sce00300 Lysine biosynthesis//sce01130 Biosynthesis of antibiotics//sce01210 2-Oxocarboxylic acid metabolism//sce01230 Biosynthesis of amino acids	0.0318902	0.0346906	0.0302135	0.0328718	0.0360911	0.0302135	0.0328718	0.0360911	0.0318404	0.0328718	0.0360911	0.042008
r_0543	homocitrate synthase	YDL131W or YDL182W	sce00300 Lysine biosynthesis//sce00620 Pyruvate metabolism//sce01130 Biosynthesis of antibiotics//sce01210 2-Oxocarboxylic acid metabolism//sce01230 Biosynthesis of amino acids	0	0	0	0	0	0	0	0	0	0	0	0
r_0544	homocysteine S-methyltransferase	YLL062C or YPL273W	sce00270 Cysteine and methionine metabolism//sce01110 Biosynthesis of secondary metabolites	0	0	0	0	0	0	0	0	0	0	0	0
r_0545	homoisocitrate dehydrogenase	YIL094C	sce00300 Lysine biosynthesis//sce01130 Biosynthesis of antibiotics//sce01210 2-Oxocarboxylic acid metabolism//sce01230 Biosynthesis of amino acids	0.0318902	0.0346906	0.0302135	0.0328718	0.0360911	0.0302135	0.0328718	0.0360911	0.0318404	0.0328718	0.0360911	0.042008
r_0546	homoserine dehydrogenase (NADH)	YJR139C	sce00260 Glycine, serine and threonine metabolism//sce00270 Cysteine and methionine metabolism//sce00300 Lysine biosynthesis//sce01110 Biosynthesis of secondary metabolites//sce01130 Biosynthesis of antibiotics//sce01230 Biosynthesis of amino acids	0.0484481	0.0527026	0.0459009	0.0499394	0.0548302	0.0459009	0.0499394	0.0548302	0.0483726	0.0499394	0.0548302	0.0638194
r_0547	homoserine dehydrogenase (NADP)	YJR139C	sce00260 Glycine, serine and threonine metabolism//sce00270 Cysteine and methionine metabolism//sce00300 Lysine biosynthesis//sce01110 Biosynthesis of secondary metabolites//sce01130 Biosynthesis of antibiotics//sce01230 Biosynthesis of amino acids	0	0	0	0	0	0	0	0	0	0	0	0
r_0548	homoserine kinase	YHR025W	sce00260 Glycine, serine and threonine metabolism//sce01110 Biosynthesis of secondary metabolites//sce01230 Biosynthesis of amino acids	0.0484481	0.0527026	0.0459009	0.0499394	0.0548302	0.0400038	0.0499394	0.0548302	0.0483726	0.0499394	0.0548302	0.0638194
r_0549	homoserine O-trans-acetylase	YNL277W	sce00270 Cysteine and methionine metabolism//sce01130 Biosynthesis of antibiotics	0	0	0	0	0	0.00589713	0	0	0	0	0	0
r_0550	hydrogen peroxide reductase (thioredoxin)	(YDR453C and YGR209C) or (YDR453C and YLR043C)		0	0	0	0	0	0	0	0	0	0	0	0
r_0551	hydrogen peroxide reductase (thioredoxin)	YBL064C and YCR083W		0	0	0	0	0	0	0	0	0	0	0	0
r_0552	hydrogen peroxide reductase (thioredoxin)	(YGR209C and YLR109W) or (YLR043C and YLR109W)	sce04122 Sulfur relay system	0	0	0	0	0	0	0	0	0	0	0	0
r_0553	hydroxyacylglutathione hydrolase	YDR272W	sce00620 Pyruvate metabolism	0	0	0	0	0	0	0	0	0	0	0	0
r_0554	hydroxyacylglutathione hydrolase	YOR040W	sce00620 Pyruvate metabolism	0	0	0	0	0	0	0	0	0	0	0	0
r_0555	hydroxybenzoate octaprenyltransferase	YNR041C	sce00130 Ubiquinone and other terpenoid-quinone biosynthesis//sce01110 Biosynthesis of secondary metabolites	0	0	0	0	0	0	0	0	0	0	0	0
r_0556	hydroxyethylthiazole kinase	YPL214C	sce00730 Thiamine metabolism	0	0	0	0	0	0	0	0	0	0	0	0
r_0557	hydroxymethylbilane synthase	YDL205C	sce00860 Porphyrin and chlorophyll metabolism//sce01110 Biosynthesis of secondary metabolites	9.70041e-08	9.70806e-08	9.999e-08	9.999e-08	1.01e-07	9.999e-08	9.999e-08	1.01e-07	9.999e-08	9.999e-08	1.01e-07	9.999e-08
r_0558	hydroxymethylglutaryl CoA reductase	YLR450W or YML075C	sce00900 Terpenoid backbone biosynthesis//sce01110 Biosynthesis of secondary metabolites//sce01130 Biosynthesis of antibiotics	0.0214639	0.0196643	0.0240237	0.0221245	0.0204582	0.0241598	0.0221245	0.0204582	0.0227996	0.0221245	0.0204582	0.0161445
r_0559	hydroxymethylglutaryl CoA synthase	YML126C	sce00072 Synthesis and degradation of ketone bodies//sce00280 Valine, leucine and isoleucine degradation//sce00650 Butanoate metabolism//sce00900 Terpenoid backbone biosynthesis//sce01110 Biosynthesis of secondary metabolites//sce01130 Biosynthesis of antibiotics	0	0	0	0	0	0	0	0	0	0	0	0.0161445
r_0560	hydroxymethylglutaryl CoA synthase	YML126C	sce00072 Synthesis and degradation of ketone bodies//sce00280 Valine, leucine and isoleucine degradation//sce00650 Butanoate metabolism//sce00900 Terpenoid backbone biosynthesis//sce01110 Biosynthesis of secondary metabolites//sce01130 Biosynthesis of antibiotics	0.0214639	0.0196643	0.0240237	0.0221245	0.0204582	0.0241598	0.0221245	0.0204582	0.0227996	0.0221245	0.0204582	0
r_0561	hydroxymethylpyrimidine kinase (ATP)	YOL055C or YPL258C or YPR121W	sce00730 Thiamine metabolism	0	0	0	0	0	0	0	0	0	0	0	0
r_0562	hypoxanthine phosphoribosyltransferase (Hypoxanthine)	YDR399W	sce00230 Purine metabolism//sce01110 Biosynthesis of secondary metabolites	0	0	0	0	0	0	0	0	0	0	0	0
r_0563	Imidazole-glycerol-3-phosphate synthase	YBR248C	sce00340 Histidine metabolism//sce01110 Biosynthesis of secondary metabolites//sce01230 Biosynthesis of amino acids	0.00738756	0.0080363	0.00699914	0.00761496	0.00836073	0.00699914	0.00761496	0.00836073	0.00737603	0.00761496	0.00836073	0.00973142
r_0564	imidazoleglycerol-phosphate dehydratase	YOR202W	sce00340 Histidine metabolism//sce01110 Biosynthesis of secondary metabolites//sce01230 Biosynthesis of amino acids	0.00738756	0.0080363	0.00699914	0.00761496	0.00836073	0.00699914	0.00761496	0.00836073	0.00737603	0.00761496	0.00836073	0.00973142
r_0565	IMP dehydrogenase	YHR216W or YLR432W or YML056C	sce00230 Purine metabolism//sce01110 Biosynthesis of secondary metabolites	0.0046489	0.00465257	0.004792	0.004792	0.0048404	0.004792	0.004792	0.0048404	0.004792	0.004792	0.0048404	0.004792
r_0566	indole-3-glycerol-phosphate synthase	YKL211C	sce00400 Phenylalanine, tyrosine and tryptophan biosynthesis//sce01110 Biosynthesis of secondary metabolites//sce01130 Biosynthesis of antibiotics//sce01230 Biosynthesis of amino acids	0.0031645	0.00344239	0.00299812	0.00326191	0.00358137	0.00299812	0.00326191	0.00358137	0.00315957	0.00326191	0.00358137	0.00416851
r_0567	indole-3-pyruvate decarboxylase	YGR087C or YLR044C or YLR134W	Gluconeogenesis//sce00010 Glycolysis//sce01110 Biosynthesis of secondary metabolites//sce01130 Biosynthesis of antibiotics	0	0	0	0	0	0	0	0	0	0	0	0
r_0568	inorganic diphosphatase	YBR011C	sce00190 Oxidative phosphorylation	0	0	0.644656	0	0	0	0	0	0	0	0	1.08277
r_0569	inorganic diphosphatase	YMR267W	sce00190 Oxidative phosphorylation	0.902477	0.912949	0.276327	0.930252	0.949794	0.19482	0.930254	0.949794	0.926617	0.930252	0.949794	0
r_0570	inosine monophosphate cyclohydrolase	YLR028C or YMR120C	sce00230 Purine metabolism//sce00670 One carbon pool by folate//sce01110 Biosynthesis of secondary metabolites//sce01130 Biosynthesis of antibiotics	0.0167057	0.0173618	0.0166041	0.01722	0.0180627	0.0166041	0.01722	0.0180627	0.016981	0.01722	0.0180627	0.0193364
r_0571	inositol-1,3,4,5,6-pentakisphosphate 2-kinase	YDR315C	sce00562 Inositol phosphate metabolism//sce04070 Phosphatidylinositol signaling system	0	0	0	0	0	0	0	0	0	0	0	0
r_0572	inositol-1,3,4,5-triphosphate 6-kinase, nucleus	YDR173C	sce00562 Inositol phosphate metabolism//sce04070 Phosphatidylinositol signaling system//sce04138 Autophagy - yeast	0	0	0	0	0	0	0	0	0	0	0	0
r_0573	inositol-1,4,5,6- tetrakisphosphate 3-kinase, nucleus	YDR173C	sce00562 Inositol phosphate metabolism//sce04070 Phosphatidylinositol signaling system//sce04138 Autophagy - yeast	0	0	0	0	0	0	0	0	0	0	0	0
r_0574	inositol-1,4,5-triphosphate 6-kinase, nucleus	YDR173C	sce00562 Inositol phosphate metabolism//sce04070 Phosphatidylinositol signaling system//sce04138 Autophagy - yeast	0	0	0	0	0	0	0	0	0	0	0	0
r_0575	inositol-1,4,5-trisphosphate 3-kinase, nucleus	YDR173C	sce00562 Inositol phosphate metabolism//sce04070 Phosphatidylinositol signaling system//sce04138 Autophagy - yeast	0	0	0	0	0	0	0	0	0	0	0	0
r_0596	IPS phospholipase C	YER019W	sce00600 Sphingolipid metabolism	0	0	0	0	0	0	0	0	0	0	0	0
r_0597	IPS phospholipase C	YER019W	sce00600 Sphingolipid metabolism	0	0	0	0	0	0	0	0	0	0	0	0
r_0598	IPS phospholipase C	YER019W	sce00600 Sphingolipid metabolism	0	0	0	0	0	0	0	0	0	0	0	0
r_0599	IPS phospholipase C	YER019W	sce00600 Sphingolipid metabolism	0	0	0	0	0	0	0	0	0	0	0	0
r_0600	IPS phospholipase C	YER019W	sce00600 Sphingolipid metabolism	0	0	0	0	0	0	0	0	0	0	0	0
r_0601	IPS phospholipase C	YER019W	sce00600 Sphingolipid metabolism	0	0	0	0	0	0	0	0	0	0	0	0
r_0602	IPS phospholipase C	YER019W	sce00600 Sphingolipid metabolism	0	0	0	0	0	0	0	0	0	0	0	0
r_0603	IPS phospholipase C	YER019W	sce00600 Sphingolipid metabolism	0	0	0	0	0	0	0	0	0	0	0	0
r_0604	IPS phospholipase C	YER019W	sce00600 Sphingolipid metabolism	0	0	0	0	0	0	0	0	0	0	0	0
r_0605	IPS phospholipase C	YER019W	sce00600 Sphingolipid metabolism	0	0	0	0	0	0	0	0	0	0	0	0
r_0606	IPS phospholipase C	YER019W	sce00600 Sphingolipid metabolism	0	0	0	0	0	0	0	0	0	0	0	0
r_0607	IPS phospholipase C	YER019W	sce00600 Sphingolipid metabolism	0	0	0	0	0	0	0	0	0	0	0	0
r_0608	IPS phospholipase C	YER019W	sce00600 Sphingolipid metabolism	0	0	0	0	0	0	0	0	0	0	0	0
r_0609	IPS phospholipase C	YER019W	sce00600 Sphingolipid metabolism	0	0	0	0	0	0	0	0	0	0	0	0
r_0610	IPS phospholipase C	YER019W	sce00600 Sphingolipid metabolism	0	0	0	0	0	0	0	0	0	0	0	0
r_0611	IPS phospholipase C	YER019W	sce00600 Sphingolipid metabolism	0	0	0	0	0	0	0	0	0	0	0	0
r_0612	IPS phospholipase C	YER019W	sce00600 Sphingolipid metabolism	0	0	0	0	0	0	0	0	0	0	0	0
r_0613	IPS phospholipase C	YER019W	sce00600 Sphingolipid metabolism	0	0	0	0	0	0	0	0	0	0	0	0
r_0614	IPS phospholipase C	YER019W	sce00600 Sphingolipid metabolism	0	0	0	0	0	0	0	0	0	0	0	0
r_0615	IPS phospholipase C	YER019W	sce00600 Sphingolipid metabolism	0	0	0	0	0	0	0	0	0	0	0	0
r_0616	IPS phospholipase C	YER019W	sce00600 Sphingolipid metabolism	0	0	0	0	0	0	0	0	0	0	0	0
r_0617	IPS phospholipase C	YER019W	sce00600 Sphingolipid metabolism	0	0	0	0	0	0	0	0	0	0	0	0
r_0618	IPS phospholipase C	YER019W	sce00600 Sphingolipid metabolism	0	0	0	0	0	0	0	0	0	0	0	0
r_0619	IPS phospholipase C	YER019W	sce00600 Sphingolipid metabolism	0	0	0	0	0	0	0	0	0	0	0	0
r_0620	IPS phospholipase C	YER019W	sce00600 Sphingolipid metabolism	0	0	0	0	0	0	0	0	0	0	0	0
r_0621	IPS phospholipase C	YER019W	sce00600 Sphingolipid metabolism	0	0	0	0	0	0	0	0	0	0	0	0
r_0622	IPS phospholipase C	YER019W	sce00600 Sphingolipid metabolism	0	0	0	0	0	0	0	0	0	0	0	0
r_0623	IPS phospholipase C	YER019W	sce00600 Sphingolipid metabolism	0	0	0	0	0	0	0	0	0	0	0	0
r_0624	IPS phospholipase C	YER019W	sce00600 Sphingolipid metabolism	0	0	0	0	0	0	0	0	0	0	0	0
r_0625	IPS phospholipase C	YER019W	sce00600 Sphingolipid metabolism	0	0	0	0	0	0	0	0	0	0	0	0
r_0626	IPS phospholipase C	YER019W	sce00600 Sphingolipid metabolism	0	0	0	0	0	0	0	0	0	0	0	0
r_0627	IPS phospholipase C	YER019W	sce00600 Sphingolipid metabolism	0	0	0	0	0	0	0	0	0	0	0	0
r_0628	IPS phospholipase C	YER019W	sce00600 Sphingolipid metabolism	0	0	0	0	0	0	0	0	0	0	0	0
r_0629	IPS phospholipase C	YER019W	sce00600 Sphingolipid metabolism	0	0	0	0	0	0	0	0	0	0	0	0
r_0630	IPS phospholipase C	YER019W	sce00600 Sphingolipid metabolism	0	0	0	0	0	0	0	0	0	0	0	0
r_0631	IPS phospholipase C	YER019W	sce00600 Sphingolipid metabolism	0	0	0	0	0	0	0	0	0	0	0	0
r_0632	IPS phospholipase C	YER019W	sce00600 Sphingolipid metabolism	0	0	0	0	0	0	0	0	0	0	0	0
r_0633	IPS phospholipase C	YER019W	sce00600 Sphingolipid metabolism	0	0	0	0	0	0	0	0	0	0	0	0
r_0634	IPS phospholipase C	YER019W	sce00600 Sphingolipid metabolism	0	0	0	0	0	0	0	0	0	0	0	0
r_0635	IPS phospholipase C	YER019W	sce00600 Sphingolipid metabolism	0	0	0	0	0	0	0	0	0	0	0	0
r_0636	IPS phospholipase C	YER019W	sce00600 Sphingolipid metabolism	0	0	0	0	0	0	0	0	0	0	0	0
r_0637	IPS phospholipase C	YER019W	sce00600 Sphingolipid metabolism	0	0	0	0	0	0	0	0	0	0	0	0
r_0638	IPS phospholipase C	YER019W	sce00600 Sphingolipid metabolism	0	0	0	0	0	0	0	0	0	0	0	0
r_0639	IPS phospholipase C	YER019W	sce00600 Sphingolipid metabolism	0	0	0	0	0	0	0	0	0	0	0	0
r_0640	IPS phospholipase C	YER019W	sce00600 Sphingolipid metabolism	0	0	0	0	0	0	0	0	0	0	0	0
r_0641	IPS phospholipase C	YER019W	sce00600 Sphingolipid metabolism	0	0	0	0	0	0	0	0	0	0	0	0
r_0642	IPS phospholipase C	YER019W	sce00600 Sphingolipid metabolism	0	0	0	0	0	0	0	0	0	0	0	0
r_0643	IPS phospholipase C	YER019W	sce00600 Sphingolipid metabolism	0	0	0	0	0	0	0	0	0	0	0	0
r_0644	IPS phospholipase C	YER019W	sce00600 Sphingolipid metabolism	0	0	0	0	0	0	0	0	0	0	0	0
r_0645	IPS phospholipase C	YER019W	sce00600 Sphingolipid metabolism	0	0	0	0	0	0	0	0	0	0	0	0
r_0646	IPS phospholipase C	YER019W	sce00600 Sphingolipid metabolism	0	0	0	0	0	0	0	0	0	0	0	0
r_0647	IPS phospholipase C	YER019W	sce00600 Sphingolipid metabolism	0	0	0	0	0	0	0	0	0	0	0	0
r_0648	IPS phospholipase C	YER019W	sce00600 Sphingolipid metabolism	0	0	0	0	0	0	0	0	0	0	0	0
r_0649	IPS phospholipase C	YER019W	sce00600 Sphingolipid metabolism	0	0	0	0	0	0	0	0	0	0	0	0
r_0650	IPS phospholipase C	YER019W	sce00600 Sphingolipid metabolism	0	0	0	0	0	0	0	0	0	0	0	0
r_0651	IPS phospholipase C	YER019W	sce00600 Sphingolipid metabolism	0	0	0	0	0	0	0	0	0	0	0	0
r_0652	IPS phospholipase C	YER019W	sce00600 Sphingolipid metabolism	0	0	0	0	0	0	0	0	0	0	0	0
r_0653	IPS phospholipase C	YER019W	sce00600 Sphingolipid metabolism	0	0	0	0	0	0	0	0	0	0	0	0
r_0654	IPS phospholipase C	YER019W	sce00600 Sphingolipid metabolism	0	0	0	0	0	0	0	0	0	0	0	0
r_0655	IPS phospholipase C	YER019W	sce00600 Sphingolipid metabolism	0	0	0	0	0	0	0	0	0	0	0	0
r_0656	isoamyl acetate-hydrolyzing esterase	YOR126C		0	0	0	0	0	0	0	0	0	0	0	0
r_0657	isobutyl acetate-hydrolyzing esterase	YOR126C		0	0	0	0	0	0	0	0	0	0	0	0
r_0658	isocitrate dehydrogenase (NAD+)	YNL037C and YOR136W	sce00020 Citrate cycle (TCA cycle)//sce01110 Biosynthesis of secondary metabolites//sce01130 Biosynthesis of antibiotics//sce01200 Carbon metabolism//sce01210 2-Oxocarboxylic acid metabolism//sce01230 Biosynthesis of amino acids	0	0	0.264399	0.379362	0	0.145345	0.0851718	0	0.368554	1.29047	0	0
r_0659	isocitrate dehydrogenase (NADP)	YLR174W	sce00020 Citrate cycle (TCA cycle)//sce00480 Glutathione metabolism//sce01110 Biosynthesis of secondary metabolites//sce01130 Biosynthesis of antibiotics//sce01200 Carbon metabolism//sce01210 2-Oxocarboxylic acid metabolism//sce01230 Biosynthesis of amino acids//sce04146 Peroxisome	0.0295725	0.0321695	0	-0.348879	0.0334682	-0.134323	-0.054689	0.0334682	-0.0663296	-1.25999	0.0334682	0.437592
r_0661	isocitrate dehydrogenase (NADP+), peroxisomal	YNL009W	sce00020 Citrate cycle (TCA cycle)//sce00480 Glutathione metabolism//sce01110 Biosynthesis of secondary metabolites//sce01130 Biosynthesis of antibiotics//sce01200 Carbon metabolism//sce01210 2-Oxocarboxylic acid metabolism//sce01230 Biosynthesis of amino acids//sce04146 Peroxisome	0	0	0	0	0	0	0	0	0	0	0	0
r_0662	isocitrate lyase	YER065C	sce00630 Glyoxylate and dicarboxylate metabolism//sce01110 Biosynthesis of secondary metabolites//sce01200 Carbon metabolism	0	0	0.0492782	0	0	0	0	0	0.256258	0	0	0.223912
r_0663	isoleucine transaminase	YJR148W	sce00270 Cysteine and methionine metabolism//sce00280 Valine, leucine and isoleucine degradation//sce00290 Valine, leucine and isoleucine biosynthesis//sce00770 Pantothenate and CoA biosynthesis//sce01110 Biosynthesis of secondary metabolites//sce01130 Biosynthesis of antibiotics//sce01210 2-Oxocarboxylic acid metabolism//sce01230 Biosynthesis of amino acids	-0.0214718	-0.0233574	-0.0203429	-0.0221328	-0.0243004	-0.0203429	-0.0221328	-0.0243004	-0.0214383	-0.0221328	-0.0243004	-0.0282843
r_0664	isoleucine transaminase	YHR208W	sce00270 Cysteine and methionine metabolism//sce00280 Valine, leucine and isoleucine degradation//sce00290 Valine, leucine and isoleucine biosynthesis//sce00770 Pantothenate and CoA biosynthesis//sce01110 Biosynthesis of secondary metabolites//sce01130 Biosynthesis of antibiotics//sce01210 2-Oxocarboxylic acid metabolism//sce01230 Biosynthesis of amino acids	0	0	0	0	0	0	0	0	0	0	0	0
r_0665	isoleucyl-tRNA synthetase	YBL076C	sce00970 Aminoacyl-tRNA biosynthesis	0.0214718	0.0233574	0.0203429	0.0221328	0.0243004	0.0203429	0.0221328	0.0243004	0.0214383	0.0221328	0.0243004	0.0282843
r_0666	isoleucyl-tRNA synthetase	YPL040C	sce00970 Aminoacyl-tRNA biosynthesis	0	0	0	0	0	0	0	0	0	0	0	0
r_0667	isopentenyl-diphosphate D-isomerase	YPL117C	sce00900 Terpenoid backbone biosynthesis//sce01110 Biosynthesis of secondary metabolites//sce01130 Biosynthesis of antibiotics	0.00715462	0.00655476	0.00800791	0.00737485	0.00681939	0.00805325	0.00737485	0.00681939	0.00759988	0.00737485	0.00681939	0.0053815
r_0668	itaconate-CoA ligase (ADP-forming)	YGR244C and YOR142W	sce00020 Citrate cycle (TCA cycle)//sce00640 Propanoate metabolism//sce01110 Biosynthesis of secondary metabolites//sce01130 Biosynthesis of antibiotics//sce01200 Carbon metabolism	0	0	0	0	0	0	0	0	0	0	0	0
r_0669	ketol-acid reductoisomerase (2-aceto-2-hydroxybutanoate)	YLR355C	sce00290 Valine, leucine and isoleucine biosynthesis//sce00770 Pantothenate and CoA biosynthesis//sce01110 Biosynthesis of secondary metabolites//sce01130 Biosynthesis of antibiotics//sce01210 2-Oxocarboxylic acid metabolism//sce01230 Biosynthesis of amino acids	0.0214718	0.0233574	0.0203429	0.0221328	0.0243004	0.0203429	0.0221328	0.0243004	0.0214383	0.0221328	0.0243004	0.0282843
r_0670	kynureninase	YLR231C	sce00380 Tryptophan metabolism	0	0	0	0	0	0	0	0	0	0	0	0
r_0671	kynurenine 3-monooxygenase	YBL098W	sce00380 Tryptophan metabolism	0	0	0	0	0	0	0	0	0	0	0	0
r_0672	L-1-pyrroline-3-hydroxy-5-carboxylate dehydrogenase	YHR037W	sce00250 Alanine, aspartate and glutamate metabolism//sce00330 Arginine and proline metabolism	0	0	0	0	0	0	0	0	0	0	0	0
r_0673	L-4-hydroxyglutamate semialdehyde dehydrogenase	YHR037W	sce00250 Alanine, aspartate and glutamate metabolism//sce00330 Arginine and proline metabolism	0	0	0	0	0	0	0	0	0	0	0	0
r_0674	L-alanine transaminase	YLR089C	sce00220 Arginine biosynthesis//sce00250 Alanine, aspartate and glutamate metabolism//sce01200 Carbon metabolism//sce01210 2-Oxocarboxylic acid metabolism//sce01230 Biosynthesis of amino acids	0	0	0	0	0	0	0	0	0	0	0	0
r_0675	L-allo-threonine aldolase	YEL046C	sce00260 Glycine, serine and threonine metabolism//sce01110 Biosynthesis of secondary metabolites//sce01130 Biosynthesis of antibiotics//sce01230 Biosynthesis of amino acids	0	0	0	0	0	0	0	0	0	0	0	0
r_0676	L-allo-threonine dehydrogenase	YMR226C	sce00240 Pyrimidine metabolism//sce00260 Glycine, serine and threonine metabolism	0	0	0	0	0	0	0	0	0	0	0	0
r_0678	L-aminoadipate-semialdehyde dehydrogenase (NADPH)	YBR115C and YGL154C	sce00300 Lysine biosynthesis//sce00770 Pantothenate and CoA biosynthesis//sce01110 Biosynthesis of secondary metabolites//sce01130 Biosynthesis of antibiotics//sce01230 Biosynthesis of amino acids	0.0318902	0.0346906	0.0302135	0.0328718	0.0360911	0.0302135	0.0328718	0.0360911	0.0318404	0.0328718	0.0360911	0.042008
r_0679	L-asparaginase	YDR321W	sce00250 Alanine, aspartate and glutamate metabolism//sce01110 Biosynthesis of secondary metabolites	0	0	0	0	0	0	0	0	0	0	0	0
r_0680	L-asparaginase	YLR155C or YLR157C or YLR158C or YLR160C		0	0	0	0	0	0	0	0	0	0	0	0
r_0681	L-erythro-4-hydroxyglutamate:2-oxoglutarate aminotransferase	YLR027C	sce00220 Arginine biosynthesis//sce00250 Alanine, aspartate and glutamate metabolism//sce00270 Cysteine and methionine metabolism//sce00330 Arginine and proline metabolism//sce00350 Tyrosine metabolism//sce00360 Phenylalanine metabolism//sce00400 Phenylalanine, tyrosine and tryptophan biosynthesis//sce01110 Biosynthesis of secondary metabolites//sce01130 Biosynthesis of antibiotics//sce01200 Carb…	0	0	0	0	0	0	0	0	0	0	0	0
r_0682	L-erythro-4-hydroxyglutamate:2-oxoglutarate aminotransferase	YKL106W	sce00220 Arginine biosynthesis//sce00250 Alanine, aspartate and glutamate metabolism//sce00270 Cysteine and methionine metabolism//sce00330 Arginine and proline metabolism//sce00350 Tyrosine metabolism//sce00360 Phenylalanine metabolism//sce00400 Phenylalanine, tyrosine and tryptophan biosynthesis//sce01110 Biosynthesis of secondary metabolites//sce01130 Biosynthesis of antibiotics//sce01200 Carb…	0	0	0	0	0	0	0	0	0	0	0	0
r_0683	L-erythro-4-hydroxyglutamate:2-oxoglutarate aminotransferase	YLR027C	sce00220 Arginine biosynthesis//sce00250 Alanine, aspartate and glutamate metabolism//sce00270 Cysteine and methionine metabolism//sce00330 Arginine and proline metabolism//sce00350 Tyrosine metabolism//sce00360 Phenylalanine metabolism//sce00400 Phenylalanine, tyrosine and tryptophan biosynthesis//sce01110 Biosynthesis of secondary metabolites//sce01130 Biosynthesis of antibiotics//sce01200 Carb…	0	0	0	0	0	0	0	0	0	0	0	0
r_0687	L-hydroxyproline reductase (NADP)	YER023W	sce00330 Arginine and proline metabolism//sce01110 Biosynthesis of secondary metabolites//sce01130 Biosynthesis of antibiotics//sce01230 Biosynthesis of amino acids	0	0	0	0	0	0	0	0	0	0	0	0
r_0688	L-lactaldehyde:NADP+ 1-oxidoreductase	YHR104W or YOL151W	sce00040 Pentose and glucuronate interconversions//sce00620 Pyruvate metabolism//sce00640 Propanoate metabolism//sce04011 MAPK signaling pathway - yeast	0	0	0	0	0	0	0	0	0	0	0	0
r_0689	L-serine deaminase	YCL064C	sce00260 Glycine, serine and threonine metabolism//sce00270 Cysteine and methionine metabolism//sce00290 Valine, leucine and isoleucine biosynthesis//sce01110 Biosynthesis of secondary metabolites//sce01130 Biosynthesis of antibiotics//sce01200 Carbon metabolism//sce01230 Biosynthesis of amino acids	0	0	0	0	0	0	0	0	0	0	0	0
r_0690	L-serine dehydrogenase	YMR226C	sce00240 Pyrimidine metabolism//sce00260 Glycine, serine and threonine metabolism	0	0	0	0	0	0	0	0	0	0	0	0
r_0691	L-sorbitol dehydrogenase (L-sorbose-producing)	YJR159W	sce00040 Pentose and glucuronate interconversions//sce00051 Fructose and mannose metabolism	0	0	0	0	0	0	0	0	0	0	0	0
r_0692	L-threonine deaminase	YCL064C	sce00260 Glycine, serine and threonine metabolism//sce00270 Cysteine and methionine metabolism//sce00290 Valine, leucine and isoleucine biosynthesis//sce01110 Biosynthesis of secondary metabolites//sce01130 Biosynthesis of antibiotics//sce01200 Carbon metabolism//sce01230 Biosynthesis of amino acids	0.0271211	0	0	0.027956	0.0306939	0	0.027956	0.0306939	0	0.027956	0.0306939	0
r_0693	L-threonine deaminase	YER086W	sce00260 Glycine, serine and threonine metabolism//sce00290 Valine, leucine and isoleucine biosynthesis//sce01110 Biosynthesis of secondary metabolites//sce01130 Biosynthesis of antibiotics//sce01200 Carbon metabolism//sce01230 Biosynthesis of amino acids	0	0.0295028	0.0256952	0	0	0.0197981	0	0	0.0270788	0	0	0.0357259
r_0694	L-tryptophan:oxygen 2,3-oxidoreductase (decyclizing)	YJR078W	sce00380 Tryptophan metabolism	0	0	0	0	0	0	0	0	0	0	0	0
r_0695	L-tyrosine N-formyltransferase	YDR403W		0	0	0	0	0	0	0	0	0	0	0	0
r_0696	lactaldehyde dehydrogenase	YOL151W		0	0	0	0	0	0	0	0	0	0	0	0
r_0697	lactoylglutathione lyase	YML004C	sce00620 Pyruvate metabolism	0	0	0	0	0	0	0	0	0	0	0	0
r_0698	lanosterol synthase	YHR072W	sce00100 Steroid biosynthesis//sce01110 Biosynthesis of secondary metabolites//sce01130 Biosynthesis of antibiotics	0.00357726	0.00327733	0.0040039	0.00368737	0.00340964	0.00402658	0.00368737	0.00340964	0.00379989	0.00368737	0.00340964	0.0026907
r_0699	leucine transaminase	YJR148W	sce00270 Cysteine and methionine metabolism//sce00280 Valine, leucine and isoleucine degradation//sce00290 Valine, leucine and isoleucine biosynthesis//sce00770 Pantothenate and CoA biosynthesis//sce01110 Biosynthesis of secondary metabolites//sce01130 Biosynthesis of antibiotics//sce01210 2-Oxocarboxylic acid metabolism//sce01230 Biosynthesis of amino acids	-0.0330267	-0.0359269	-0.0312902	-0.0340433	-0.0373773	-0.0312902	-0.0340433	-0.0373773	-0.0329751	-0.0340433	-0.0373773	-0.0435051
r_0700	leucine transaminase	YHR208W	sce00270 Cysteine and methionine metabolism//sce00280 Valine, leucine and isoleucine degradation//sce00290 Valine, leucine and isoleucine biosynthesis//sce00770 Pantothenate and CoA biosynthesis//sce01110 Biosynthesis of secondary metabolites//sce01130 Biosynthesis of antibiotics//sce01210 2-Oxocarboxylic acid metabolism//sce01230 Biosynthesis of amino acids	0	0	0	0	0	0	0	0	0	0	0	0
r_0701	leucyl-tRNA synthetase	YPL160W	sce00970 Aminoacyl-tRNA biosynthesis	0.0330267	0.0359269	0.0312902	0.0340433	0.0373773	0.0312902	0.0340433	0.0373773	0.0329751	0.0340433	0.0373773	0.0435051
r_0702	leucyl-tRNA synthetase	YLR382C	sce00970 Aminoacyl-tRNA biosynthesis	0	0	0	0	0	0	0	0	0	0	0	0
r_0703	leukotriene A4 hydrolase	YNL045W		0	0	0	0	0	0	0	0	0	0	0	0
r_0704	leukotriene A4 hydrolase	YNL045W		0	0	0	0	0	0	0	0	0	0	0	0
r_0705	leukotriene A4 hydrolase	YNL045W		0	0	0	0	0	0	0	0	0	0	0	0
r_0706	leukotriene A4 hydrolase	YNL045W		0	0	0	0	0	0	0	0	0	0	0	0
r_0707	leukotriene A4 hydrolase	YNL045W		0	0	0	0	0	0	0	0	0	0	0	0
r_0708	leukotriene A4 hydrolase	YNL045W		0	0	0	0	0	0	0	0	0	0	0	0
r_0711	lysyl-tRNA synthetase	YDR037W	sce00970 Aminoacyl-tRNA biosynthesis	0.0318902	0.0346906	0.0302135	0.0328718	0.0360911	0.0302135	0.0328718	0.0360911	0.0318404	0.0328718	0.0360911	0.042008
r_0712	lysyl-tRNA synthetase	YNL073W	sce00970 Aminoacyl-tRNA biosynthesis	0	0	0	0	0	0	0	0	0	0	0	0
r_0713	malate dehydrogenase	YKL085W	sce00020 Citrate cycle (TCA cycle)//sce00270 Cysteine and methionine metabolism//sce00620 Pyruvate metabolism//sce00630 Glyoxylate and dicarboxylate metabolism//sce01110 Biosynthesis of secondary metabolites//sce01130 Biosynthesis of antibiotics//sce01200 Carbon metabolism	0.113522	0.276508	0.410208	0.117016	0.128476	0.107553	0.117016	0.128476	0.660212	0.117016	0.128476	0.661504
r_0714	malate dehydrogenase, cytoplasmic	YOL126C	sce00020 Citrate cycle (TCA cycle)//sce00270 Cysteine and methionine metabolism//sce00620 Pyruvate metabolism//sce00630 Glyoxylate and dicarboxylate metabolism//sce01110 Biosynthesis of secondary metabolites//sce01130 Biosynthesis of antibiotics//sce01200 Carbon metabolism	-0.110365	-0.274472	-0.0861669	-0.0950169	-0.105589	-0.0861669	-0.0950169	-0.105589	-0.0915831	-0.0950169	-0.105589	-0.125433
r_0715	malate dehydrogenase, peroxisomal	YDL078C	sce00020 Citrate cycle (TCA cycle)//sce00270 Cysteine and methionine metabolism//sce00620 Pyruvate metabolism//sce00630 Glyoxylate and dicarboxylate metabolism//sce01110 Biosynthesis of secondary metabolites//sce01130 Biosynthesis of antibiotics//sce01200 Carbon metabolism	0	0	0	0	0	0	0	0	0	0	0	0
r_0716	malate synthase	YIR031C or YNL117W	sce00620 Pyruvate metabolism//sce00630 Glyoxylate and dicarboxylate metabolism//sce01110 Biosynthesis of secondary metabolites//sce01200 Carbon metabolism	0	0	0	0	0	0	0	0	0	0	0	0
r_0717	malate synthase	YNL117W	sce00620 Pyruvate metabolism//sce00630 Glyoxylate and dicarboxylate metabolism//sce01110 Biosynthesis of secondary metabolites//sce01200 Carbon metabolism	0	0	0	0	0	0	0	0	0	0	0	0
r_0718	malic enzyme (NAD)	YKL029C	sce00620 Pyruvate metabolism//sce01200 Carbon metabolism	0	0	0.0169956	0	0	0.0169956	0	0	0.0179108	0	0	0
r_0719	malic enzyme (NADP)	YKL029C	sce00620 Pyruvate metabolism//sce01200 Carbon metabolism	0.0361245	0.0394777	0	0.018491	0.0203021	0	0.018491	0.0203021	0	0.018491	0.0203021	0.0236305
r_0721	malonyl-CoA-ACP transacylase	YKL192C and YOR221C	sce00061 Fatty acid biosynthesis//sce00190 Oxidative phosphorylation//sce01130 Biosynthesis of antibiotics//sce01212 Fatty acid metabolism	0	0	0	0	0	0	0	0	0	0	0	0
r_0722	mannose-1-phosphate guanylyltransferase	YDL055C	sce00051 Fructose and mannose metabolism//sce00520 Amino sugar and nucleotide sugar metabolism//sce01110 Biosynthesis of secondary metabolites	0.0698761	0.0640175	0.0776916	0.072027	0.066602	0.0776916	0.072027	0.066602	0.0742248	0.072027	0.066602	0.0525585
r_0723	mannose-6-phosphate isomerase	YER003C	sce00051 Fructose and mannose metabolism//sce00520 Amino sugar and nucleotide sugar metabolism//sce01110 Biosynthesis of secondary metabolites//sce01130 Biosynthesis of antibiotics	-0.0698761	-0.0640175	-0.0776916	-0.072027	-0.066602	-0.0776916	-0.072027	-0.066602	-0.0742248	-0.072027	-0.066602	-0.0525585
r_0724	methenyltetrahydrifikate cyclohydrolase	YBR084W	sce00670 One carbon pool by folate	0	0	0	0	0	0	0	0	0	0	0	0
r_0725	methenyltetrahydrofolate cyclohydrolase	YGR204W	sce00670 One carbon pool by folate	1.41714	1.43576	0.875879	2.63647	1.45631	1.90873	2.0481	1.53592	0.369309	4.45874	0.969563	0.0798152
r_0726	methionine adenosyltransferase	YDR502C or YLR180W	sce00270 Cysteine and methionine metabolism//sce01110 Biosynthesis of secondary metabolites//sce01230 Biosynthesis of amino acids	0.0136004	0.0124601	0.0150441	0.014019	0.0129555	0.0150012	0.014019	0.0129555	0.0144371	0.014019	0.0129555	0.0102291
r_0727	methionine synthase	YER091C	sce00270 Cysteine and methionine metabolism//sce00450 Selenocompound metabolism//sce01110 Biosynthesis of secondary metabolites//sce01230 Biosynthesis of amino acids	0.0192497	0.0186055	0.0203964	0.0198422	0.019349	0.0203535	0.0198422	0.019349	0.0200776	0.0198422	0.019349	0.0176708
r_0728	methionyl-tRNA formyltransferase	YBL013W	sce00670 One carbon pool by folate//sce00970 Aminoacyl-tRNA biosynthesis	0	0	0	0	0	0	0	0	0	0	0	0
r_0729	methionyl-tRNA synthetase	YGR264C	sce00450 Selenocompound metabolism//sce00970 Aminoacyl-tRNA biosynthesis	0.00564931	0.0061454	0.00535229	0.0058232	0.0063935	0.00535229	0.0058232	0.0063935	0.0056405	0.0058232	0.0063935	0.00744168
r_0730	methionyl-tRNA synthetase	YGR171C	sce00450 Selenocompound metabolism//sce00970 Aminoacyl-tRNA biosynthesis	0	0	0	0	0	0	0	0	0	0	0	0
r_0731	methylenetetrahydrofolate dehydrogenase (NAD)	YKR080W	sce00670 One carbon pool by folate	0	0	0	0	0	0	0	0	0	2.77753e-05	0	0
r_0732	methylenetetrahydrofolate dehydrogenase (NADP)	YGR204W	sce00670 One carbon pool by folate	1.41714	1.43576	0.875879	2.63647	1.45631	1.90873	2.0481	1.53592	0.369309	4.45871	0.969563	0.0798152
r_0733	methylenetetrahydrofolate dehydrogenase (NADP)	YBR084W	sce00670 One carbon pool by folate	0	0	0	0	0	0	0	0	0	0	0	0
r_0734	methylisocitrate lyase	YPR006C	sce00630 Glyoxylate and dicarboxylate metabolism//sce01110 Biosynthesis of secondary metabolites//sce01200 Carbon metabolism	0	0	0	0	0	0	0	0	0	0	0	0
r_0735	mevalonate kinase (atp)	YMR208W	sce00900 Terpenoid backbone biosynthesis//sce01110 Biosynthesis of secondary metabolites//sce01130 Biosynthesis of antibiotics//sce04146 Peroxisome	0.0214639	0.0196643	0.0240237	0.0221245	0.0204582	0.0241598	0.0221245	0.0204582	0.0227996	0.0221245	0.0204582	0.0160388
r_0736	mevalonate kinase (ctp)	YMR208W	sce00900 Terpenoid backbone biosynthesis//sce01110 Biosynthesis of secondary metabolites//sce01130 Biosynthesis of antibiotics//sce04146 Peroxisome	0	0	0	0	0	0	0	0	0	0	0	0.000105696
r_0737	mevalonate kinase (gtp)	YMR208W	sce00900 Terpenoid backbone biosynthesis//sce01110 Biosynthesis of secondary metabolites//sce01130 Biosynthesis of antibiotics//sce04146 Peroxisome	0	0	0	0	0	0	0	0	0	0	0	0
r_0738	mevalonate kinase (UTP)	YMR208W	sce00900 Terpenoid backbone biosynthesis//sce01110 Biosynthesis of secondary metabolites//sce01130 Biosynthesis of antibiotics//sce04146 Peroxisome	0	0	0	0	0	0	0	0	0	0	0	0
r_0739	mevalonate pyrophoshate decarboxylase	YNR043W	sce00900 Terpenoid backbone biosynthesis//sce01110 Biosynthesis of secondary metabolites//sce01130 Biosynthesis of antibiotics	0.0214639	0.0196643	0.0240237	0.0221245	0.0204582	0.0241598	0.0221245	0.0204582	0.0227996	0.0221245	0.0204582	0.0161445
r_0747	MIPC synthase	(YBR036C and YBR161W) or (YBR036C and YPL057C)		0	0	0	0	0	0	0	0	0	0	0	0
r_0748	MIPC synthase	(YBR036C and YBR161W) or (YBR036C and YPL057C)		0	0	0	0	0	0	0	0	0	0	0	0
r_0749	MIPC synthase	(YBR036C and YBR161W) or (YBR036C and YPL057C)		0	0	0	0	0	0	0	0	0	0	0	0
r_0750	MIPC synthase	(YBR036C and YBR161W) or (YBR036C and YPL057C)		0	0	0	0	0	0	0	0	0	0	0	0
r_0751	MIPC synthase	(YBR036C and YBR161W) or (YBR036C and YPL057C)		0	0	0	0	0	0	0	0	0	0	0	0
r_0752	MIPC synthase	(YBR036C and YBR161W) or (YBR036C and YPL057C)		0	0	0	0	0	0	0	0	0	0	0	0
r_0753	MIPC synthase	(YBR036C and YBR161W) or (YBR036C and YPL057C)		0	0	0	0	0	0	0	0	0	0	0	0
r_0754	MIPC synthase	(YBR036C and YBR161W) or (YBR036C and YPL057C)		0	0	0	0	0	0	0	0	0	0	0	0
r_0755	MIPC synthase	(YBR036C and YBR161W) or (YBR036C and YPL057C)		0	0	0	0	0	0	0	0	0	0	0	0
r_0756	MIPC synthase	(YBR036C and YBR161W) or (YBR036C and YPL057C)		0	0	0	0	0	0	0	0	0	0	0	0
r_0757	myo-inositol 1-phosphatase	YDR287W or YHR046C	sce00562 Inositol phosphate metabolism//sce04070 Phosphatidylinositol signaling system	0.000804976	0.000737493	0.000923533	0.000835983	0.000791707	0.000923533	0.000833068	0.000791707	0.000882323	0.000836073	0.000791707	0.000620527
r_0758	myo-inositol-1-phosphate synthase	YJL153C	sce00562 Inositol phosphate metabolism//sce01130 Biosynthesis of antibiotics	0.000804976	0.000737493	0.000923533	0.000835983	0.000791707	0.000923533	0.000833068	0.000791707	0.000882323	0.000836073	0.000791707	0.000620527
r_0759	N-acetyl-g-glutamyl-phosphate reductase	YER069W	sce00220 Arginine biosynthesis//sce01110 Biosynthesis of secondary metabolites//sce01130 Biosynthesis of antibiotics//sce01210 2-Oxocarboxylic acid metabolism//sce01230 Biosynthesis of amino acids	0.0360918	0.0394421	0.0169647	0.0184574	0.020265	0.0169647	0.0184574	0.020265	0.0178782	0.0184574	0.020265	0.0235873
r_0760	N-acetylglucosamine-6-phosphate synthase	YFL017C	sce00520 Amino sugar and nucleotide sugar metabolism	0	0	0	0	0	0	0	0	0	0	0	0
r_0761	N-acteylglutamate synthase	YJL071W or YMR062C	sce00220 Arginine biosynthesis//sce01110 Biosynthesis of secondary metabolites//sce01130 Biosynthesis of antibiotics//sce01210 2-Oxocarboxylic acid metabolism//sce01230 Biosynthesis of amino acids	0	0	0	0	0	0	0	0	0	0	0	0
r_0762	N-formyl-L-kynurenine amidohydrolase	YDR428C	sce00380 Tryptophan metabolism//sce00630 Glyoxylate and dicarboxylate metabolism	0	0	0	0	0	0	0	0	0	0	0	0
r_0763	N-formyltyrosine oxidase	YDR402C and YDR403W	sce00071 Fatty acid degradation//sce00380 Tryptophan metabolism	0	0	0	0	0	0	0	0	0	0	0	0
r_0764	NAD diphosphatase	YGL067W	sce00760 Nicotinate and nicotinamide metabolism//sce04146 Peroxisome	0	0	0	0	0	0	0	0	0	0	0	0
r_0765	NAD kinase	YEL041W or YJR049C	sce00760 Nicotinate and nicotinamide metabolism	0	0	0	0	0	0	0	0	0	0	0	0
r_0766	NAD kinase	YEL041W or YJR049C or YPL188W	sce00760 Nicotinate and nicotinamide metabolism	0	0	0	0	0	0	0	0	0	0	0	0
r_0767	NAD nucleosidase nuclear	YDL042C or YDR191W or YOL068C or YOR025W or YPL015C	sce00760 Nicotinate and nicotinamide metabolism//sce04213 Longevity regulating pathway - multiple species	0	0	0	0	0	0	0	0	0	0	0	0
r_0768	NAD synthase	YHR074W	sce00760 Nicotinate and nicotinamide metabolism	0	0	0	0	0	0	0	0	0	0	0	0
r_0769	NAD synthase	YHR074W	sce00760 Nicotinate and nicotinamide metabolism	0	0	0	0	0	0	0	0	0	0	0	0
r_0770	NADH dehydrogenase, cytosolic/mitochondrial	YDL085W or YMR145C		3.68681	3.60835	2.86621	6.17044	2.99381	2.96735	4.9937	3.1369	2.15422	9.81501	2.7998	2.73576
r_0771	NADH kinase	YEL041W or YJR049C	sce00760 Nicotinate and nicotinamide metabolism	0	0	0	0	0	0	0	0	0	0	0	0
r_0772	NADH kinase mitochondrial	YEL041W or YJR049C or YPL188W	sce00760 Nicotinate and nicotinamide metabolism	0	0	0	0	0	0	0	0	0	0	0	0
r_0773	NADH:ubiquinone oxidoreductase	YML120C		1.08577	0	1.9718	2.08641	1.15357	1.48623	1.49804	1.19338	2.45252	3.90866	0.910197	1.69337
r_0774	NAPRtase	YOR209C	sce00760 Nicotinate and nicotinamide metabolism	0	0	0	0	0	0	0	0	0	0	0	0
r_0775	NAPRtase	YOR209C	sce00760 Nicotinate and nicotinamide metabolism	0	0	0	0	0	0	0	0	0	0	0	0
r_0781	nicotinamidase	YGL037C	sce00760 Nicotinate and nicotinamide metabolism//sce04213 Longevity regulating pathway - multiple species	0	0	0	0	0	0	0	0	0	0	0	0
r_0782	nicotinamide N-methyltransferase	YLR285W		0	0	0	0	0	0	0	0	0	0	0	0
r_0783	nicotinamide-nucleotide adenylyltransferase	YCL047C or YLR328W	sce00760 Nicotinate and nicotinamide metabolism	0	0	0	0	0	0	0	0	0	0	0	0
r_0784	nicotinamide-nucleotide adenylyltransferase	YGR010W or YLR328W	sce00760 Nicotinate and nicotinamide metabolism	0	0	0	0	0	0	0	0	0	0	0	0
r_0785	nicotinate-nucleotide adenylyltransferase	YGR010W or YLR328W	sce00760 Nicotinate and nicotinamide metabolism	0	0	0	0	0	0	0	0	0	0	0	0
r_0786	nicotinate-nucleotide diphosphorylase (carboxylating)	YFR047C	sce00760 Nicotinate and nicotinamide metabolism	0	0	0	0	0	0	0	0	0	0	0	0
r_0787	nicotinate-nucleotide diphosphorylase (carboxylating)	YFR047C	sce00760 Nicotinate and nicotinamide metabolism	0	0	0	0	0	0	0	0	0	0	0	0
r_0788	nucleoside diphosphatase	YER005W	sce00230 Purine metabolism//sce00240 Pyrimidine metabolism	0	0	0	0	0	0	0	0	0	0	0	0
r_0789	nucleoside diphosphatase	YER005W	sce00230 Purine metabolism//sce00240 Pyrimidine metabolism	0	0	0	0	0	0	0	0	0	0	0	0
r_0790	nucleoside diphosphatase	YER005W	sce00230 Purine metabolism//sce00240 Pyrimidine metabolism	0	0	0	0	0	0	0	0	0	0	0	0
r_0791	nucleoside diphosphatase	YEL042W		0	0	0	0	0	0	0	0	0	0	0	0
r_0792	nucleoside diphosphatase	YER005W	sce00230 Purine metabolism//sce00240 Pyrimidine metabolism	0	0	0	0	0	0	0	0	0	0	0	0
r_0793	nucleoside diphosphatase	YER005W	sce00230 Purine metabolism//sce00240 Pyrimidine metabolism	0	0	0	0	0	0	0	0	0	0	0	0
r_0795	nucleoside diphosphate kinase	YKL067W	sce00230 Purine metabolism//sce00240 Pyrimidine metabolism//sce01110 Biosynthesis of secondary metabolites//sce01130 Biosynthesis of antibiotics	0.00113175	0.000632324	0.0016386	0.00116176	0.000653313	0.00161596	0.00116402	0.000653313	0.0013498	0.0011617	0.000653313	0
r_0796	nucleoside diphosphate kinase	YKL067W	sce00230 Purine metabolism//sce00240 Pyrimidine metabolism//sce01110 Biosynthesis of secondary metabolites//sce01130 Biosynthesis of antibiotics	0	0	0	0	0	0	0	0	0	0	0	0
r_0797	nucleoside diphosphate kinase	YKL067W	sce00230 Purine metabolism//sce00240 Pyrimidine metabolism//sce01110 Biosynthesis of secondary metabolites//sce01130 Biosynthesis of antibiotics	0	0	0	0	0	0	0	0	0	0	0	0
r_0798	nucleoside diphosphate kinase	YKL067W	sce00230 Purine metabolism//sce00240 Pyrimidine metabolism//sce01110 Biosynthesis of secondary metabolites//sce01130 Biosynthesis of antibiotics	0	0	0	0	0	0	0	0	0	0	0	0
r_0799	nucleoside diphosphate kinase	YKL067W	sce00230 Purine metabolism//sce00240 Pyrimidine metabolism//sce01110 Biosynthesis of secondary metabolites//sce01130 Biosynthesis of antibiotics	0	0	0	0	0	0	0	0	0	0	0	0
r_0800	nucleoside diphosphate kinase	YKL067W	sce00230 Purine metabolism//sce00240 Pyrimidine metabolism//sce01110 Biosynthesis of secondary metabolites//sce01130 Biosynthesis of antibiotics	0.082029	0.0768229	0.0896028	0.084554	0.0799243	0.0896028	0.084554	0.0799243	0.0865128	0.084554	0.0799243	0.0672019
r_0801	nucleoside diphosphate kinase	YKL067W	sce00230 Purine metabolism//sce00240 Pyrimidine metabolism//sce01110 Biosynthesis of secondary metabolites//sce01130 Biosynthesis of antibiotics	0	0	0	0	0	0	0	0	0	0	0	0
r_0802	nucleoside diphosphate kinase	YKL067W	sce00230 Purine metabolism//sce00240 Pyrimidine metabolism//sce01110 Biosynthesis of secondary metabolites//sce01130 Biosynthesis of antibiotics	0	0	0	0	0	0	0	0	0	0	0	0
r_0803	nucleoside diphosphate kinase	YKL067W	sce00230 Purine metabolism//sce00240 Pyrimidine metabolism//sce01110 Biosynthesis of secondary metabolites//sce01130 Biosynthesis of antibiotics	0	0	0	0	0	0	0	0	0	0	0	0
r_0804	nucleoside triphosphatase	YAL035W or YLL001W or YER005W	sce00230 Purine metabolism//sce00240 Pyrimidine metabolism	0	0	0	0	0	0	0	0	0	0	0	0
r_0805	nucleoside triphosphatase	YER005W	sce00230 Purine metabolism//sce00240 Pyrimidine metabolism	0	0	0	0	0	0	0	0	0	0	0	0
r_0806	nucleoside triphosphatase	YER005W	sce00230 Purine metabolism//sce00240 Pyrimidine metabolism	0	0	0	0	0	0	0	0	0	0	0	0
r_0807	nucleoside triphosphatase	YER005W	sce00230 Purine metabolism//sce00240 Pyrimidine metabolism	0	0	0	0	0	0	0	0	0	0	0	0
r_0810	nucleoside-diphosphatase (GDP), Golgi	YEL042W		0	0	0	0	0	0	0	0	0	0	0	0
r_0811	nucleoside-diphosphate kinase (ATP:UDP)	YKL067W	sce00230 Purine metabolism//sce00240 Pyrimidine metabolism//sce01110 Biosynthesis of secondary metabolites//sce01130 Biosynthesis of antibiotics	0.152043	0.1397	0.168662	0.156723	0.14534	0.168662	0.156723	0.14534	0.161355	0.156723	0.14534	0.115694
r_0812	O-acetylhomoserine (thiol)-lyase	YLR303W	sce00270 Cysteine and methionine metabolism//sce00920 Sulfur metabolism//sce01110 Biosynthesis of secondary metabolites//sce01130 Biosynthesis of antibiotics//sce01200 Carbon metabolism//sce01230 Biosynthesis of amino acids	0	0	0	0	0	0	0	0	0	0	0	0
r_0813	O-acetylhomoserine (thiol)-lyase	YLR303W	sce00270 Cysteine and methionine metabolism//sce00920 Sulfur metabolism//sce01110 Biosynthesis of secondary metabolites//sce01130 Biosynthesis of antibiotics//sce01200 Carbon metabolism//sce01230 Biosynthesis of amino acids	0	0	0	0	0	0.00589713	0	0	0	0	0	0
r_0815	O-succinylhomoserine lyase (L-cysteine)	YLL058W or YML082W or YAL012W	sce00260 Glycine, serine and threonine metabolism//sce00270 Cysteine and methionine metabolism//sce00450 Selenocompound metabolism//sce01130 Biosynthesis of antibiotics//sce01230 Biosynthesis of amino acids	-0.000735413	-0.000799993	-0.000696747	-0.00075805	-0.00083229	-0.000151909	-0.00075805	-0.00083229	-0.000734265	-0.00075805	-0.00083229	0.000860992
r_0816	ornithine carbamoyltransferase	YJL088W	sce00220 Arginine biosynthesis//sce01110 Biosynthesis of secondary metabolites//sce01130 Biosynthesis of antibiotics//sce01230 Biosynthesis of amino acids	0.0179062	0.0194786	0.0169647	0.0184574	0.020265	0.0169647	0.0184574	0.020265	0.0178782	0.0184574	0.020265	0.0235873
r_0817	ornithine decarboxylase	YKL184W	sce00330 Arginine and proline metabolism//sce00480 Glutathione metabolism//sce01110 Biosynthesis of secondary metabolites//sce01130 Biosynthesis of antibiotics	0	0	0	0	0	0	0	0	0	0	0	0
r_0818	ornithine transacetylase	YMR062C	sce00220 Arginine biosynthesis//sce01110 Biosynthesis of secondary metabolites//sce01130 Biosynthesis of antibiotics//sce01210 2-Oxocarboxylic acid metabolism//sce01230 Biosynthesis of amino acids	0.0360918	0.0394421	0.0169647	0.0184574	0.020265	0.0169647	0.0184574	0.020265	0.0178782	0.0184574	0.020265	0.0235873
r_0819	ornithine transaminase	YLR438W	sce00330 Arginine and proline metabolism//sce01110 Biosynthesis of secondary metabolites//sce01130 Biosynthesis of antibiotics	0.0181856	0.0199635	0	0	0	0	0	0	0	0	0	0
r_0820	orotate phosphoribosyltransferase	YML106W or YMR271C	sce00240 Pyrimidine metabolism	-0.0104055	-0.0104137	-0.0107258	-0.0107258	-0.0108341	-0.0107258	-0.0107258	-0.0108341	-0.0107258	-0.0107258	-0.0108341	-0.0107258
r_0821	orotidine-5'-phosphate decarboxylase	YEL021W	sce00240 Pyrimidine metabolism	0.0104055	0.0104137	0.0107258	0.0107258	0.0108341	0.0107258	0.0107258	0.0108341	0.0107258	0.0107258	0.0108341	0.0107258
r_0831	oxoglutarate dehydrogenase (dihydrolipoamide S-succinyltransferase)	YDR148C and YFL018C and YIL125W	Gluconeogenesis//sce00010 Glycolysis//sce00020 Citrate cycle (TCA cycle)//sce00260 Glycine, serine and threonine metabolism//sce00280 Valine, leucine and isoleucine degradation//sce00310 Lysine degradation//sce00380 Tryptophan metabolism//sce00620 Pyruvate metabolism//sce00630 Glyoxylate and dicarboxylate metabolism//sce00640 Propanoate metabolism//sce01110 Biosynthesis of secondary metabolites//…	7.76033e-07	7.76645e-07	0.253377	7.9992e-07	8.07999e-07	7.9992e-07	7.9992e-07	8.07999e-07	0.278534	7.9992e-07	8.07999e-07	0.288054
r_0832	oxoglutarate dehydrogenase (lipoamide)	YDR148C and YFL018C and YIL125W	Gluconeogenesis//sce00010 Glycolysis//sce00020 Citrate cycle (TCA cycle)//sce00260 Glycine, serine and threonine metabolism//sce00280 Valine, leucine and isoleucine degradation//sce00310 Lysine degradation//sce00380 Tryptophan metabolism//sce00620 Pyruvate metabolism//sce00630 Glyoxylate and dicarboxylate metabolism//sce00640 Propanoate metabolism//sce01110 Biosynthesis of secondary metabolites//…	7.76033e-07	7.76645e-07	0.253377	7.9992e-07	8.07999e-07	7.9992e-07	7.9992e-07	8.07999e-07	0.278534	7.9992e-07	8.07999e-07	0.288054
r_0841	pantetheine-phosphate adenylyltransferase	YGR277C	sce00770 Pantothenate and CoA biosynthesis	0	0	0	0	0	0	0	0	0	0	0	0
r_0842	pantothenate kinase	YDR531W	sce00770 Pantothenate and CoA biosynthesis	0	0	0	0	0	0	0	0	0	0	0	0
r_0843	pantothenate synthase	YIL145C	sce00410 beta-Alanine metabolism//sce00770 Pantothenate and CoA biosynthesis//sce01110 Biosynthesis of secondary metabolites	0	0	0	0	0	0	0	0	0	0	0	0
r_0844	peroxisomal acyl-CoA thioesterase	YJR019C	sce00062 Fatty acid elongation//sce01040 Biosynthesis of unsaturated fatty acids//sce01110 Biosynthesis of secondary metabolites	0	0	0	0	0	0	0	0	0	0	0	0
r_0845	peroxisomal acyl-CoA thioesterase	YJR019C	sce00062 Fatty acid elongation//sce01040 Biosynthesis of unsaturated fatty acids//sce01110 Biosynthesis of secondary metabolites	0	0	0	0	0	0	0	0	0	0	0	0
r_0847	peroxisomal acyl-CoA thioesterase	YJR019C	sce00062 Fatty acid elongation//sce01040 Biosynthesis of unsaturated fatty acids//sce01110 Biosynthesis of secondary metabolites	0	0	0	0	0	0	0	0	0	0	0	0
r_0848	peroxisomal acyl-CoA thioesterase	YJR019C	sce00062 Fatty acid elongation//sce01040 Biosynthesis of unsaturated fatty acids//sce01110 Biosynthesis of secondary metabolites	0	0	0	0	0	0	0	0	0	0	0	0
r_0849	peroxisomal acyl-CoA thioesterase	YJR019C	sce00062 Fatty acid elongation//sce01040 Biosynthesis of unsaturated fatty acids//sce01110 Biosynthesis of secondary metabolites	0	0	0	0	0	0	0	0	0	0	0	0
r_0850	peroxisomal acyl-CoA thioesterase	YJR019C	sce00062 Fatty acid elongation//sce01040 Biosynthesis of unsaturated fatty acids//sce01110 Biosynthesis of secondary metabolites	0	0	0	0	0	0	0	0	0	0	0	0
r_0851	phenylalanine transaminase	YGL202W	sce00130 Ubiquinone and other terpenoid-quinone biosynthesis//sce00270 Cysteine and methionine metabolism//sce00300 Lysine biosynthesis//sce00350 Tyrosine metabolism//sce00360 Phenylalanine metabolism//sce00380 Tryptophan metabolism//sce00400 Phenylalanine, tyrosine and tryptophan biosynthesis//sce01110 Biosynthesis of secondary metabolites//sce01130 Biosynthesis of antibiotics//sce01210 2-Oxocar…	-0.01492	-0.0718418	-0.111848	-0.0153792	-0.0168854	-0.06257	-0.0153792	-0.0168854	-0.322198	-0.0153792	-0.0168854	-0.310908
r_0852	phenylalanyl-tRNA synthetase	YFL022C and YLR060W	sce00970 Aminoacyl-tRNA biosynthesis	0.01492	0.0162301	0.0141356	0.0153792	0.0168854	0.0141356	0.0153792	0.0168854	0.0148967	0.0153792	0.0168854	0.0196537
r_0853	phenylalanyl-tRNA synthetase	YPR047W	sce00970 Aminoacyl-tRNA biosynthesis	0	0	0	0	0	0	0	0	0	0	0	0
r_0854	phenylpyruvate decarboxylase	YDR380W	sce00360 Phenylalanine metabolism	0	0	0	0	0	0	0	0	0	0	0	0
r_0855	phopshoribosylaminoimidazole synthetase	YGL234W	sce00230 Purine metabolism//sce01110 Biosynthesis of secondary metabolites//sce01130 Biosynthesis of antibiotics	0.00931818	0.00932553	0.009605	0.00960501	0.00970201	0.009605	0.00960501	0.00970201	0.009605	0.00960501	0.00970201	0.009605
r_0882	phosphoacetylglucosamine mutase	YEL058W	sce00520 Amino sugar and nucleotide sugar metabolism//sce01130 Biosynthesis of antibiotics	0	0	0	0	0	0	0	0	0	0	0	0
r_0883	phosphoadenylyl-sulfate reductase (thioredoxin)	(YGR209C and YPR167C) or (YLR043C and YPR167C)	sce00920 Sulfur metabolism	0.00638472	0.00694539	0.00604904	0.00658125	0.00722579	0.00604904	0.00658125	0.00722579	0.00637476	0.00658125	0.00722579	0.00841042
r_0884	phosphoenolpyruvate carboxykinase	YKR097W	Gluconeogenesis//sce00010 Glycolysis//sce00020 Citrate cycle (TCA cycle)//sce00620 Pyruvate metabolism//sce01110 Biosynthesis of secondary metabolites//sce01130 Biosynthesis of antibiotics//sce01200 Carbon metabolism	0	0	0	0	0	0	0	0	0	0	0	0
r_0885	phosphoethanolamine cytidyltransferase	YGR007W	sce00440 Phosphonate and phosphinate metabolism//sce00564 Glycerophospholipid metabolism	0	0	0	0	0	0	0	0	0	0	0	0
r_0886	phosphofructokinase	YMR205C or (YGR240C and YMR205C)	Gluconeogenesis//sce00010 Glycolysis//sce00030 Pentose phosphate pathway//sce00051 Fructose and mannose metabolism//sce00052 Galactose metabolism//sce01110 Biosynthesis of secondary metabolites//sce01130 Biosynthesis of antibiotics//sce01200 Carbon metabolism//sce01230 Biosynthesis of amino acids//sce03018 RNA degradation	0.777312	0	0.692466	1.14225	1.05703	1.08883	0.99516	0.924677	0.707664	1.59782	1.46045	1.64966
r_0887	phosphofructokinase (s7p)	YMR205C or (YGR240C and YMR205C)	Gluconeogenesis//sce00010 Glycolysis//sce00030 Pentose phosphate pathway//sce00051 Fructose and mannose metabolism//sce00052 Galactose metabolism//sce01110 Biosynthesis of secondary metabolites//sce01130 Biosynthesis of antibiotics//sce01200 Carbon metabolism//sce01230 Biosynthesis of amino acids//sce03018 RNA degradation	0.0303427	0.831764	0.0852158	0	0.0437173	0.0175094	0	0.0370834	0.147517	0	0.0675144	0.00455086
r_0888	phosphoglucomutase	YMR105C or YKL127W	Gluconeogenesis//sce00010 Glycolysis//sce00030 Pentose phosphate pathway//sce00052 Galactose metabolism//sce00230 Purine metabolism//sce00500 Starch and sucrose metabolism//sce00520 Amino sugar and nucleotide sugar metabolism//sce01110 Biosynthesis of secondary metabolites//sce01130 Biosynthesis of antibiotics	0.147263	0.134916	0.163734	0.151796	0.140363	0.163734	0.151796	0.140363	0.156428	0.151796	0.140363	0.110767
r_0889	phosphogluconate dehydrogenase	YGR256W or YHR183W	sce00030 Pentose phosphate pathway//sce00480 Glutathione metabolism//sce01110 Biosynthesis of secondary metabolites//sce01130 Biosynthesis of antibiotics//sce01200 Carbon metabolism	0.0920459	0.106485	0.258272	0	0.130501	0.0551527	0	0.110599	0.444212	0	0.201892	0.00928761
r_0890	phosphoglucosamine mutase	YEL058W	sce00520 Amino sugar and nucleotide sugar metabolism//sce01130 Biosynthesis of antibiotics	0	0	0	0	0	0	0	0	0	0	0	0
r_0891	phosphoglycerate dehydrogenase	YER081W or YIL074C	sce00260 Glycine, serine and threonine metabolism//sce01130 Biosynthesis of antibiotics//sce01200 Carbon metabolism//sce01230 Biosynthesis of amino acids	0.768871	0.781012	0.472719	1.38038	0.793806	1.01374	1.0862	0.83361	0.117615	2.29152	0.550432	0.000133932
r_0892	phosphoglycerate kinase	YCR012W	Gluconeogenesis//sce00010 Glycolysis//sce01110 Biosynthesis of secondary metabolites//sce01130 Biosynthesis of antibiotics//sce01200 Carbon metabolism//sce01230 Biosynthesis of amino acids	1.61263	1.66446	1.60819	2.25011	2.20904	2.19781	1.95593	1.92443	1.82448	3.16125	3.08727	3.27327
r_0893	phosphoglycerate mutase	YOR283W or YKL152C	Gluconeogenesis//sce00010 Glycolysis//sce00260 Glycine, serine and threonine metabolism//sce01110 Biosynthesis of secondary metabolites//sce01130 Biosynthesis of antibiotics//sce01200 Carbon metabolism//sce01230 Biosynthesis of amino acids	0.843756	0.883452	1.13547	0.869728	1.41524	1.18407	0.869728	1.09083	1.70686	0.869728	2.53684	3.27313
r_0902	phosphomannomutase	YFL045C	sce00051 Fructose and mannose metabolism//sce00520 Amino sugar and nucleotide sugar metabolism//sce01110 Biosynthesis of secondary metabolites//sce01130 Biosynthesis of antibiotics	-0.0698761	-0.0640175	-0.0776916	-0.072027	-0.066602	-0.0776916	-0.072027	-0.066602	-0.0742248	-0.072027	-0.066602	-0.0525585
r_0903	phosphomethylpyrimidine kinase	YOL055C or YPL258C or YPR121W	sce00730 Thiamine metabolism	0	0	0	0	0	0	0	0	0	0	0	0
r_0904	phosphomevalonate kinase	YMR220W	sce00900 Terpenoid backbone biosynthesis//sce01110 Biosynthesis of secondary metabolites//sce01130 Biosynthesis of antibiotics	0.0214639	0.0196643	0.0240237	0.0221245	0.0204582	0.0241598	0.0221245	0.0204582	0.0227996	0.0221245	0.0204582	0.0161445
r_0905	phosphopantothenate-cysteine ligase	YIL083C	sce00770 Pantothenate and CoA biosynthesis	0	0	0	0	0	0	0	0	0	0	0	0
r_0906	phosphopantothenoylcysteine decarboxylase	(YKL088W and YKR072C and YOR054C) or (YKL088W and YKR072C) or (YKL088W and YOR054C) or YKL088W	sce00770 Pantothenate and CoA biosynthesis	0	0	0	0	0	0	0	0	0	0	0	0
r_0907	phosphopentomutase	YKL127W or YMR105C or YMR278W	Gluconeogenesis//sce00010 Glycolysis//sce00030 Pentose phosphate pathway//sce00052 Galactose metabolism//sce00230 Purine metabolism//sce00500 Starch and sucrose metabolism//sce00520 Amino sugar and nucleotide sugar metabolism//sce01110 Biosynthesis of secondary metabolites//sce01130 Biosynthesis of antibiotics	0	0	0	0	0	0	0	0	0	0	0	0
r_0908	phosphoribosyl amino imidazolesuccinocarbozamide synthetase	YAR015W	sce00230 Purine metabolism//sce01110 Biosynthesis of secondary metabolites//sce01130 Biosynthesis of antibiotics	0.00931818	0.00932553	0.009605	0.00960501	0.00970201	0.009605	0.00960501	0.00970201	0.009605	0.00960501	0.00970201	0.009605
r_0909	phosphoribosyl-AMP cyclohydrolase	YCL030C	sce00340 Histidine metabolism//sce01110 Biosynthesis of secondary metabolites//sce01230 Biosynthesis of amino acids	0.00738756	0.0080363	0.00699914	0.00761496	0.00836073	0.00699914	0.00761496	0.00836073	0.00737603	0.00761496	0.00836073	0.00973142
r_0910	phosphoribosyl-ATP pyrophosphatase	YCL030C	sce00340 Histidine metabolism//sce01110 Biosynthesis of secondary metabolites//sce01230 Biosynthesis of amino acids	0.00738756	0.0080363	0.00699914	0.00761496	0.00836073	0.00699914	0.00761496	0.00836073	0.00737603	0.00761496	0.00836073	0.00973142
r_0911	phosphoribosylaminoimidazole-carboxylase	YOR128C	sce00230 Purine metabolism//sce01110 Biosynthesis of secondary metabolites	0.00931818	0.00932553	0.009605	0.00960501	0.00970201	0.009605	0.00960501	0.00970201	0.009605	0.00960501	0.00970201	0.009605
r_0912	phosphoribosylaminoimidazolecarboxamide formyltransferase	YLR028C or YMR120C	sce00230 Purine metabolism//sce00670 One carbon pool by folate//sce01110 Biosynthesis of secondary metabolites//sce01130 Biosynthesis of antibiotics	0.0167057	0.0173618	0.0166041	0.01722	0.0180627	0.0166041	0.01722	0.0180627	0.016981	0.01722	0.0180627	0.0193364
r_0913	phosphoribosylanthranilate isomerase	YDR007W	sce00400 Phenylalanine, tyrosine and tryptophan biosynthesis//sce01110 Biosynthesis of secondary metabolites//sce01130 Biosynthesis of antibiotics//sce01230 Biosynthesis of amino acids	0.0031645	0.00344239	0.00299812	0.00326191	0.00358137	0.00299812	0.00326191	0.00358137	0.00315957	0.00326191	0.00358137	0.00416851
r_0914	phosphoribosylglycinamidine synthetase	YGL234W	sce00230 Purine metabolism//sce01110 Biosynthesis of secondary metabolites//sce01130 Biosynthesis of antibiotics	0.00931818	0.00932553	0.009605	0.00960501	0.00970201	0.009605	0.00960501	0.00970201	0.009605	0.00960501	0.00970201	0.009605
r_0915	phosphoribosylpyrophosphate amidotransferase	YMR300C	sce00230 Purine metabolism//sce00250 Alanine, aspartate and glutamate metabolism//sce01110 Biosynthesis of secondary metabolites//sce01130 Biosynthesis of antibiotics	0.00931818	0.00932553	0.009605	0.00960501	0.00970201	0.009605	0.00960501	0.00970201	0.009605	0.00960501	0.00970201	0.009605
r_0916	phosphoribosylpyrophosphate synthetase	(YKL181W and YER099C) or (YKL181W and YHL011C) or (YKL181W and YBL068W) or (YER099C and YOL061W) or (YBL068W and YOL061W)	sce00030 Pentose phosphate pathway//sce00230 Purine metabolism//sce01110 Biosynthesis of secondary metabolites//sce01130 Biosynthesis of antibiotics//sce01200 Carbon metabolism//sce01230 Biosynthesis of amino acids	0.0302757	0.0312179	0.030328	0.0312076	0.0324782	0.030328	0.0312076	0.0324782	0.0308664	0.0312076	0.0324782	0.0342307
r_0917	phosphoserine phosphatase (L-serine)	YGR208W	sce00260 Glycine, serine and threonine metabolism//sce01130 Biosynthesis of antibiotics//sce01200 Carbon metabolism//sce01230 Biosynthesis of amino acids	0.768871	0.781012	0.472719	1.38038	0.793806	1.01374	1.0862	0.83361	0.117615	2.29152	0.550432	0.000133932
r_0918	phosphoserine transaminase	YOR184W	sce00260 Glycine, serine and threonine metabolism//sce00750 Vitamin B6 metabolism//sce01130 Biosynthesis of antibiotics//sce01200 Carbon metabolism//sce01230 Biosynthesis of amino acids	0.768871	0.781012	0.472719	1.38038	0.793806	1.01374	1.0862	0.83361	0.117615	2.29152	0.550432	0.000133932
r_0919	phytoceramidase	YBR183W	sce00600 Sphingolipid metabolism	0	0	0	0	0	0	0	0	0	0	0	0
r_0920	phytoceramidase	YDR402C	sce00071 Fatty acid degradation//sce00380 Tryptophan metabolism	0	0	0	0	0	0	0	0	0	0	0	0
r_0921	Phytosphingosine phosphate lyase	YDR294C	sce00600 Sphingolipid metabolism	0	0	0	0	0	0	0	0	0	0	0	0
r_0922	phytosphingosine synthesis	YDR297W	sce00600 Sphingolipid metabolism	0	0	0	0	0	0	0	0	0	0	0	0
r_0929	polyamine oxidase	YMR020W	sce00330 Arginine and proline metabolism//sce00410 beta-Alanine metabolism	0	0	0	0	0	0	0	0	0	0	0	0
r_0935	porphobilinogen synthase	YGL040C	sce00860 Porphyrin and chlorophyll metabolism//sce01110 Biosynthesis of secondary metabolites	3.88016e-07	3.88323e-07	3.9996e-07	3.9996e-07	4.04e-07	3.9996e-07	3.9996e-07	4.04e-07	3.9996e-07	3.9996e-07	4.04e-07	3.9996e-07
r_0936	poylamine oxidase	YMR020W	sce00330 Arginine and proline metabolism//sce00410 beta-Alanine metabolism	0	0	0	0	0	0	0	0	0	0	0	0
r_0937	poylamine oxidase	YMR020W	sce00330 Arginine and proline metabolism//sce00410 beta-Alanine metabolism	0	0	0	0	0	0	0	0	0	0	0	0
r_0938	prephenate dehydratase	YNL316C	sce00400 Phenylalanine, tyrosine and tryptophan biosynthesis//sce01110 Biosynthesis of secondary metabolites//sce01130 Biosynthesis of antibiotics//sce01230 Biosynthesis of amino acids	0.01492	0.0162301	0.0141356	0.0153792	0.0168854	0.0141356	0.0153792	0.0168854	0.0148967	0.0153792	0.0168854	0.0196537
r_0939	prephenate dehydrogenase (NADP)	YBR166C	sce00400 Phenylalanine, tyrosine and tryptophan biosynthesis//sce01110 Biosynthesis of secondary metabolites//sce01130 Biosynthesis of antibiotics	0.0113655	0.0123635	0.0107679	0.0117153	0.0128626	0.0107679	0.0117153	0.0128626	0.0113477	0.0117153	0.0128626	0.0149714
r_0940	proline oxidase (NAD)	YLR142W	sce00330 Arginine and proline metabolism//sce01110 Biosynthesis of secondary metabolites//sce01130 Biosynthesis of antibiotics	0	0	0	0	0	0	0	0	0	0	0	0
r_0941	prolyl-tRNA synthetase	YHR020W	sce00970 Aminoacyl-tRNA biosynthesis	0.0183519	0.0199635	0.017387	0.0189168	0.0207694	0.017387	0.0189168	0.0207694	0.0183233	0.0189168	0.0207694	0.0241745
r_0942	protoporphyrinogen oxidase	YER014W	sce00860 Porphyrin and chlorophyll metabolism//sce01110 Biosynthesis of secondary metabolites	4.8502e-08	4.85403e-08	4.9995e-08	4.9995e-08	5.04999e-08	4.9995e-08	4.9995e-08	5.04999e-08	4.9995e-08	4.9995e-08	5.04999e-08	4.9995e-08
r_0943	purine-nucleoside phosphorylase	YDR400W and YLR017W and YLR209C	sce00230 Purine metabolism//sce00240 Pyrimidine metabolism//sce00270 Cysteine and methionine metabolism//sce00760 Nicotinate and nicotinamide metabolism//sce01110 Biosynthesis of secondary metabolites	0	0	0	0	0	0	0	0	0	0	0	0
r_0949	guanosine phosphorylase	YLR209C	sce00230 Purine metabolism//sce00240 Pyrimidine metabolism//sce00760 Nicotinate and nicotinamide metabolism//sce01110 Biosynthesis of secondary metabolites	0	0	0	0	0	0	0	0	0	0	0	0
r_0950	guanosine phosphorylase	YLR209C	sce00230 Purine metabolism//sce00240 Pyrimidine metabolism//sce00760 Nicotinate and nicotinamide metabolism//sce01110 Biosynthesis of secondary metabolites	0	0	0	0	0	0	0	0	0	0	0	0
r_0951	inosine phosphorylase	YLR209C	sce00230 Purine metabolism//sce00240 Pyrimidine metabolism//sce00760 Nicotinate and nicotinamide metabolism//sce01110 Biosynthesis of secondary metabolites	0	0	0	0	0	0	0	0	0	0	0	0
r_0953	pyridoxal oxidase	YBR035C	sce00750 Vitamin B6 metabolism	0	0	0	0	0	0	0	0	0	0	0	0
r_0954	pyridoxamine 5'-phosphate oxidase	YBR035C	sce00750 Vitamin B6 metabolism	0	0	0	0	0	0	0	0	0	0	0	0
r_0955	pyridoxine 5'-phosphate oxidase	YBR035C	sce00750 Vitamin B6 metabolism	0	0	0	0	0	0	0	0	0	0	0	0
r_0956	pyridoxine oxidase	YBR035C	sce00750 Vitamin B6 metabolism	0	0	0	0	0	0	0	0	0	0	0	0
r_0957	pyrroline-5-carboxylate reductase	YER023W	sce00330 Arginine and proline metabolism//sce01110 Biosynthesis of secondary metabolites//sce01130 Biosynthesis of antibiotics//sce01230 Biosynthesis of amino acids	0.0183519	0.0199635	0.017387	0.0189168	0.0207694	0.017387	0.0189168	0.0207694	0.0183233	0.0189168	0.0207694	0.0241745
r_0958	pyruvate carboxylase	YBR218C or YGL062W	sce00020 Citrate cycle (TCA cycle)//sce00620 Pyruvate metabolism//sce01200 Carbon metabolism//sce01230 Biosynthesis of amino acids	0.252981	0.274472	0.223318	0.242023	0.264783	0.223318	0.242023	0.264783	0.234766	0.242023	0.264783	0.306308
r_0959	pyruvate decarboxylase	YGR087C or YLR044C or YLR134W	Gluconeogenesis//sce00010 Glycolysis//sce01110 Biosynthesis of secondary metabolites//sce01130 Biosynthesis of antibiotics	0.130719	0.119759	0.14534	0.134743	0.372585	0.321313	0.134743	0.209923	0.442527	0.134743	0.983214	2.26689
r_0960	pyruvate decarboxylase (acetoin-forming)	YGR087C or YLR044C or YLR134W	Gluconeogenesis//sce00010 Glycolysis//sce01110 Biosynthesis of secondary metabolites//sce01130 Biosynthesis of antibiotics	0	0	0	0	0.247991	0.174873	0	0.0853286	0	0	0.758028	0
r_0961	pyruvate dehydrogenase	YBR221C and YER178W and YFL018C and YGR193C and YNL071W	Gluconeogenesis//sce00010 Glycolysis//sce00020 Citrate cycle (TCA cycle)//sce00260 Glycine, serine and threonine metabolism//sce00280 Valine, leucine and isoleucine degradation//sce00620 Pyruvate metabolism//sce00630 Glyoxylate and dicarboxylate metabolism//sce00640 Propanoate metabolism//sce01110 Biosynthesis of secondary metabolites//sce01130 Biosynthesis of antibiotics//sce01200 Carbon metabol…	0.24283	0.253101	0.543783	0.250305	0.263319	0.241536	0.250305	0.263319	0.793426	0.250305	0.263319	0.389573
r_0962	pyruvate kinase	YAL038W or YOR347C	Gluconeogenesis//sce00010 Glycolysis//sce00230 Purine metabolism//sce00620 Pyruvate metabolism//sce01110 Biosynthesis of secondary metabolites//sce01130 Biosynthesis of antibiotics//sce01200 Carbon metabolism//sce01230 Biosynthesis of amino acids	0.784856	0.81938	1.07967	0.809015	1.34858	1.12827	0.809015	1.02417	1.64805	0.809015	2.47018	3.19555
r_0963	quinone oxidoreductase	YDR204W and YGL119W and YGR255C and YLR201C and YML110C and YOL096C and YOR125C	sce00130 Ubiquinone and other terpenoid-quinone biosynthesis//sce01110 Biosynthesis of secondary metabolites	0	0	0	0	0	0	0	0	0	0	0	0
r_0965	riboflavin kinase	YDR236C	sce00740 Riboflavin metabolism//sce01110 Biosynthesis of secondary metabolites	0	0	0	0	0	0	0	0	0	0	0	0
r_0966	riboflavin kinase	YDR236C	sce00740 Riboflavin metabolism//sce01110 Biosynthesis of secondary metabolites	0	0	0	0	0	0	0	0	0	0	0	0
r_0967	riboflavin synthase	YOL143C	sce00740 Riboflavin metabolism//sce01110 Biosynthesis of secondary metabolites	0.000192068	0.00019222	0.00019798	0.00019798	0.00019998	0.00019798	0.00019798	0.00019998	0.00019798	0.00019798	0.00019998	0.00019798
r_0968	riboflavin synthase	YBR256C	sce00740 Riboflavin metabolism//sce01110 Biosynthesis of secondary metabolites	9.6034e-05	9.61098e-05	9.89901e-05	9.89901e-05	9.99899e-05	9.89901e-05	9.89901e-05	9.99899e-05	9.89901e-05	9.89901e-05	9.99899e-05	9.89901e-05
r_0969	ribokinase	YCR036W	sce00030 Pentose phosphate pathway	0	0	0	0	0	0	0	0	0	0	0	0
r_0970	ribonucleoside-triphosphate reductase (ATP)	YGR209C		0	0.000329103	0.000338966	0	0.00034239	0.000338966	0.000338966	0.00034239	0.000338966	0	0.00034239	0.000359964
r_0971	ribonucleoside-triphosphate reductase (CTP)	YGR209C		0	0	0	0	0	0	0	0	0	0	0	0
r_0972	ribonucleoside-triphosphate reductase (GTP)	YGR209C		0	0	0	0	0	0	0	0	0	0	0	0
r_0973	ribonucleoside-triphosphate reductase (UTP)	YGR209C		0	0	0	0	0	0	0	0	0	0	0	0.000359964
r_0974	ribonucleotide reductase	YER070W or YGR180C or YIL066C or YJL026W	sce00230 Purine metabolism//sce00240 Pyrimidine metabolism//sce00480 Glutathione metabolism	0.000349215	2.03869e-05	2.09979e-05	0.000359964	2.121e-05	2.09979e-05	2.09979e-05	2.121e-05	2.09979e-05	0.000359964	2.121e-05	0
r_0975	ribonucleotide reductase	YER070W or YGR180C or YIL066C or YJL026W	sce00230 Purine metabolism//sce00240 Pyrimidine metabolism//sce00480 Glutathione metabolism	0	0	0	0	0	0	0	0	0	0	0	0
r_0976	ribonucleotide reductase	YER070W or YGR180C or YIL066C or YJL026W	sce00230 Purine metabolism//sce00240 Pyrimidine metabolism//sce00480 Glutathione metabolism	0.000582024	0.000582484	0.00059994	0.00059994	0.000605999	0.00059994	0.00059994	0.000605999	0.00059994	0.00059994	0.000605999	0.000239976
r_0977	ribonucleotide reductase	YER070W or YGR180C or YIL066C or YJL026W	sce00230 Purine metabolism//sce00240 Pyrimidine metabolism//sce00480 Glutathione metabolism	0	0	0	0	0	0	0	0	0	0	0	0
r_0978	ribonucleotide reductase	YER070W or YGR180C or YIL066C or YJL026W	sce00230 Purine metabolism//sce00240 Pyrimidine metabolism//sce00480 Glutathione metabolism	0.00023281	0.000232994	0.000239976	0.000239976	0.0002424	0.000239976	0.000239976	0.0002424	0.000239976	0.000239976	0.0002424	0.000239976
r_0979	ribonucleotide reductase	YER070W or YGR180C or YIL066C or YJL026W	sce00230 Purine metabolism//sce00240 Pyrimidine metabolism//sce00480 Glutathione metabolism	0	0	0	0	0	0	0	0	0	0	0	0
r_0982	ribose-5-phosphate isomerase	YOR095C	sce00030 Pentose phosphate pathway//sce01110 Biosynthesis of secondary metabolites//sce01130 Biosynthesis of antibiotics//sce01200 Carbon metabolism//sce01230 Biosynthesis of amino acids	0.0606184	0.0669217	0.115544	0.0308579	0.0761955	0.0478375	0.0308579	0.0695616	0.178383	0.0308579	0.0999926	0.0387816
r_0983	ribosylnicotinamide kinase	YNL129W	sce00760 Nicotinate and nicotinamide metabolism	0	0	0	0	0	0	0	0	0	0	0	0
r_0984	ribulose 5-phosphate 3-epimerase	YJL121C	sce00030 Pentose phosphate pathway//sce00040 Pentose and glucuronate interconversions//sce01110 Biosynthesis of secondary metabolites//sce01130 Biosynthesis of antibiotics//sce01200 Carbon metabolism//sce01230 Biosynthesis of amino acids	0.0312354	0.0393716	0.14253	-0.0310559	0.0541053	0.0071173	-0.0310559	0.0408374	0.26563	-0.0310559	0.101699	-0.0296919
r_0985	S-adenosyl-L-methionine:3-hexaprenyl-4,5-dihydroxylate O-methyltransferase	YDR204W and YGL119W and YGR255C and YLR201C and YML110C and YOL096C and YOR125C	sce00130 Ubiquinone and other terpenoid-quinone biosynthesis//sce01110 Biosynthesis of secondary metabolites	0	0	0	0	0	0	0	0	0	0	0	0
r_0986	S-adenosyl-methionine delta-24-sterol-c-methyltransferase	YML008C	sce00100 Steroid biosynthesis//sce01110 Biosynthesis of secondary metabolites//sce01130 Biosynthesis of antibiotics	0	0	0	0	0	0	0	0	0	0	0	0
r_0987	S-formylglutathione hydralase	YJL068C	sce01200 Carbon metabolism	0	0	0	0	0	0	0	0	0	0	0	0
r_0988	saccharopine dehydrogenase (NAD, L-lysine forming)	YIR034C	sce00300 Lysine biosynthesis//sce00310 Lysine degradation//sce01110 Biosynthesis of secondary metabolites//sce01130 Biosynthesis of antibiotics//sce01230 Biosynthesis of amino acids	0.0318902	0.0346906	0.0302135	0.0328718	0.0360911	0.0302135	0.0328718	0.0360911	0.0318404	0.0328718	0.0360911	0.042008
r_0989	saccharopine dehydrogenase (NADP, L-glutamate forming)	YNR050C	sce00300 Lysine biosynthesis//sce00310 Lysine degradation//sce01110 Biosynthesis of secondary metabolites//sce01130 Biosynthesis of antibiotics//sce01230 Biosynthesis of amino acids	0.0318902	0.0346906	0.0302135	0.0328718	0.0360911	0.0302135	0.0328718	0.0360911	0.0318404	0.0328718	0.0360911	0.042008
r_0990	sedoheptulose 1,7-bisphosphate D-glyceraldehyde-3-phosphate-lyase	YKL060C	Gluconeogenesis//sce00010 Glycolysis//sce00030 Pentose phosphate pathway//sce00051 Fructose and mannose metabolism//sce01110 Biosynthesis of secondary metabolites//sce01130 Biosynthesis of antibiotics//sce01200 Carbon metabolism//sce01230 Biosynthesis of amino acids	0.0303427	0.831764	0.0852158	0	0.0437173	0.0175094	0	0.0370834	0.147517	0	0.0675144	0.00455086
r_0992	serine O-acetyltransferase	(YDL040C and YGR147C and YHR013C) or (YDL040C and YGR147C)		0	0	0	0	0	0	0	0	0	0	0	0.00182973
r_0993	serine palmitotransferase	(YBR058C-A and YDR062W and YMR296C) or (YDR062W and YMR296C)	sce00600 Sphingolipid metabolism//sce04138 Autophagy - yeast	0	0	0	0	0	0	0	0	0	0	0	0
r_0995	seryl-tRNA synthetase	YDR023W or YHR011W	sce00970 Aminoacyl-tRNA biosynthesis	0.0206584	0.0224725	0.0195722	0.0212943	0.0233798	0.0195722	0.0212943	0.0233798	0.0206261	0.0212943	0.0233798	0.0272127
r_0996	shikimate dehydrogenase	YDR127W	sce00400 Phenylalanine, tyrosine and tryptophan biosynthesis//sce01110 Biosynthesis of secondary metabolites//sce01130 Biosynthesis of antibiotics//sce01230 Biosynthesis of amino acids	0.02945	0.032036	0.0279016	0.0303565	0.0333294	0.0279016	0.0303565	0.0333294	0.029404	0.0303565	0.0333294	0.0387936
r_0997	shikimate kinase	YDR127W	sce00400 Phenylalanine, tyrosine and tryptophan biosynthesis//sce01110 Biosynthesis of secondary metabolites//sce01130 Biosynthesis of antibiotics//sce01230 Biosynthesis of amino acids	0.02945	0.032036	0.0279016	0.0303565	0.0333294	0.0279016	0.0303565	0.0333294	0.029404	0.0303565	0.0333294	0.0387936
r_0998	sirohydrochlorin dehydrogenase	YBR213W	sce00860 Porphyrin and chlorophyll metabolism//sce01110 Biosynthesis of secondary metabolites	0	0	0	0	0	0	0	0	0	0	0	0
r_0999	sirohydrochlorin ferrochetalase	YBR213W	sce00860 Porphyrin and chlorophyll metabolism//sce01110 Biosynthesis of secondary metabolites	0	0	0	0	0	0	0	0	0	0	0	0
r_1000	fumarate reductase (FMN)	YEL047C		0	0	0	0	0	0	0	0	0	0	0	0
r_1001	spermidine synthase	YPR069C	sce00270 Cysteine and methionine metabolism//sce00330 Arginine and proline metabolism//sce00410 beta-Alanine metabolism//sce00480 Glutathione metabolism	0	0	0	0	0	0	0	0	0	0	0	0
r_1002	spermine synthase	YLR146C	sce00270 Cysteine and methionine metabolism//sce00330 Arginine and proline metabolism//sce00410 beta-Alanine metabolism//sce00480 Glutathione metabolism	0	0	0	0	0	0	0	0	0	0	0	0
r_1003	sphinganine phosphate lyase	YDR294C	sce00600 Sphingolipid metabolism	0	0	0	0	0	0	0	0	0	0	0	0
r_1004	sphingoid base-phosphate phosphatase (phytosphingosine 1-phosphate)	YJL134W or YKR053C	sce00600 Sphingolipid metabolism	0	0	0	0	0	0	0	0	0	0	0	0
r_1005	sphingoid base-phosphate phosphatase (sphinganine 1-phosphatase)	YJL134W or YKR053C	sce00600 Sphingolipid metabolism	0	0	0	0	0	0	0	0	0	0	0	0
r_1006	sphingolipid long chain base kinase (phytosphingosine)	YLR260W or YOR171C	sce00600 Sphingolipid metabolism	0	0	0	0	0	0	0	0	0	0	0	0
r_1007	sphingolipid long chain base kinase (sphinganine)	YLR260W or YOR171C	sce00600 Sphingolipid metabolism	0	0	0	0	0	0	0	0	0	0	0	0
r_1008	spontaneous cis-aconitate(3-) to trans-aconitate			0	0	0	0	0	0	0	0	0	0	0	0
r_1009	spontaneous cis-aconitate(3-) to trans-aconitate			0	0	0	0	0	0	0	0	0	0	0	0
r_1010	squalene epoxidase (NAD)	YGR175C	sce00100 Steroid biosynthesis//sce00909 Sesquiterpenoid and triterpenoid biosynthesis//sce01110 Biosynthesis of secondary metabolites//sce01130 Biosynthesis of antibiotics	0	0	0	0	0	0	0	0	0	0	0	0
r_1011	squalene epoxidase (NADP)	YGR175C	sce00100 Steroid biosynthesis//sce00909 Sesquiterpenoid and triterpenoid biosynthesis//sce01110 Biosynthesis of secondary metabolites//sce01130 Biosynthesis of antibiotics	0.00357726	0.00327733	0.0040039	0.00368737	0.00340964	0.00402658	0.00368737	0.00340964	0.00379989	0.00368737	0.00340964	0.0026907
r_1012	squalene synthase	YHR190W	sce00100 Steroid biosynthesis//sce00909 Sesquiterpenoid and triterpenoid biosynthesis//sce01110 Biosynthesis of secondary metabolites//sce01130 Biosynthesis of antibiotics	0.00357726	0.00327733	0.0040039	0.00368737	0.00340964	0.00402658	0.00368737	0.00340964	0.00379989	0.00368737	0.00340964	0.0026907
r_1021	succinate dehydrogenase (ubiquinone-6)	(YDR178W and YJL045W and YKL141W and YLL041C) or (YDR178W and YKL141W and YKL148C and YLL041C) or (YLR164W and YJL045W and YKL141W and YLL041C)	sce00020 Citrate cycle (TCA cycle)//sce00190 Oxidative phosphorylation//sce01110 Biosynthesis of secondary metabolites//sce01130 Biosynthesis of antibiotics//sce01200 Carbon metabolism	0.0104055	1.27981	0.313381	0.0107258	0	0.0107258	0.0107258	0	0.557593	0.0107258	0	0.522691
r_1022	succinate-CoA ligase (ADP-forming)	YGR244C and YOR142W	sce00020 Citrate cycle (TCA cycle)//sce00640 Propanoate metabolism//sce01110 Biosynthesis of secondary metabolites//sce01130 Biosynthesis of antibiotics//sce01200 Carbon metabolism	0	0	0.253377	0	0	0	0	0	0.278533	0	0	0
r_1023	succinate-semialdehyde dehydrogenase (NADP)	YBR006W	sce00250 Alanine, aspartate and glutamate metabolism//sce00310 Lysine degradation//sce00350 Tyrosine metabolism//sce00650 Butanoate metabolism//sce00760 Nicotinate and nicotinamide metabolism	0	0	0	0	0	0	0	0	0.0120759	0	0	0
r_1024	sucrose hydrolyzing enxyme	YIL162W	sce00052 Galactose metabolism//sce00500 Starch and sucrose metabolism	0	0	0	0	0	0	0	0	0	0	0	0
r_1025	sulfate adenylyltransferase	YJR010W	sce00230 Purine metabolism//sce00261 Monobactam biosynthesis//sce00450 Selenocompound metabolism//sce00920 Sulfur metabolism//sce01130 Biosynthesis of antibiotics	0	0	0	0	0	0	0	0	0	0	0	0
r_1026	sulfate adenylyltransferase (ADP)	YCL050C	sce00230 Purine metabolism//sce00920 Sulfur metabolism	0.00638472	0.00694539	0.00604904	0.00658125	0.00722579	0.00604904	0.00658125	0.00722579	0.00637476	0.00658125	0.00722579	0.00841042
r_1027	sulfite reductase (NADPH2)	YFR030W and YJR137C	sce00920 Sulfur metabolism	0.00638472	0.00694539	0.00604904	0.00658125	0.00722579	0.00604904	0.00658125	0.00722579	0.00637476	0.00658125	0.00722579	0.00841042
r_1029	taurine dioxygenase	YLL057C		0	0	0	0	0	0	0	0	0	0	0	0
r_1030	tetrahydrofolate aminomethyltransferase	YAL044C and YDR019C and YFL018C and YMR189W	Gluconeogenesis//sce00010 Glycolysis//sce00020 Citrate cycle (TCA cycle)//sce00260 Glycine, serine and threonine metabolism//sce00280 Valine, leucine and isoleucine degradation//sce00620 Pyruvate metabolism//sce00630 Glyoxylate and dicarboxylate metabolism//sce00640 Propanoate metabolism//sce00670 One carbon pool by folate//sce01110 Biosynthesis of secondary metabolites//sce01130 Biosynthesis of …	0	0	0	0	0	0	0	0	0	0	0	0
r_1031	tetrahydrofolate:L-glutamate gamma-ligase (ADP-forming)	YKL132C or YOR241W	sce00790 Folate biosynthesis	0	0	0	0	0	0	0	0	0	0	0	0
r_1032	thiamin diphosphatase	YBR092C	sce00730 Thiamine metabolism//sce00740 Riboflavin metabolism	0	0	0	0	0	0	0	0	0	0	0	0
r_1033	thiamin phosphatase	YBR092C	sce00730 Thiamine metabolism//sce00740 Riboflavin metabolism	0	0	0	0	0	0	0	0	0	0	0	0
r_1034	thiamine diphosphokinase	YOR143C	sce00730 Thiamine metabolism	0	0	0	0	0	0	0	0	0	0	0	0
r_1035	thiamine-diphosphate kinase	YOR143C	sce00730 Thiamine metabolism	0	0	0	0	0	0	0	0	0	0	0	0
r_1036	thiamine-phosphate diphosphorylase	YPL214C	sce00730 Thiamine metabolism	0	0	0	0	0	0	0	0	0	0	0	0
r_1037	thioredoxin	(YGR209C and YIL010W) or (YIL010W and YLR043C)		0	0	0	0	0	0	0	0	0	0	0	0
r_1038	thioredoxin reductase (NADPH)	(YDR353W and YGR209C) or (YDR353W and YLR043C) or YDR353W	sce00450 Selenocompound metabolism	0.00754877	0.00811036	0.00724892	0.00778113	0.00843778	0.00724892	0.00778113	0.00843778	0.00757464	0.00778113	0.00843778	0.0096103
r_1039	thioredoxin reductase (NADPH)	(YCR083W and YHR106W) or (YCR083W and YPL091W)	sce00450 Selenocompound metabolism//sce00480 Glutathione metabolism	0	0	0	0	0	0	0	0	0	0	0	0
r_1040	threonine aldolase	YEL046C	sce00260 Glycine, serine and threonine metabolism//sce01110 Biosynthesis of secondary metabolites//sce01130 Biosynthesis of antibiotics//sce01230 Biosynthesis of amino acids	0	0	0	0	0	0	0	0	0	0	0	0
r_1041	threonine synthase	YCR053W	sce00260 Glycine, serine and threonine metabolism//sce00750 Vitamin B6 metabolism//sce01110 Biosynthesis of secondary metabolites//sce01230 Biosynthesis of amino acids	0.0484481	0.0527026	0.0459009	0.0499394	0.0548302	0.0400038	0.0499394	0.0548302	0.0483726	0.0499394	0.0548302	0.0638194
r_1042	threonyl-tRNA synthetase	YIL078W	sce00970 Aminoacyl-tRNA biosynthesis	0.021327	0.0231998	0.0202057	0.0219835	0.0241363	0.0202057	0.0219835	0.0241363	0.0212937	0.0219835	0.0241363	0.0280935
r_1043	threonyl-tRNA synthetase	YKL194C	sce00970 Aminoacyl-tRNA biosynthesis	0	0	0	0	0	0	0	0	0	0	0	0
r_1045	thymidylate synthase	YOR074C	sce00240 Pyrimidine metabolism//sce00670 One carbon pool by folate	0.000349215	0.00034949	0.000359964	0.000359964	0.0003636	0.000359964	0.000359964	0.0003636	0.000359964	0.000359964	0.0003636	0.000359964
r_1046	trans-aconitate 3-methyltransferase	YER175C		0	0	0	0	0	0	0	0	0	0	0	0
r_1047	trans-pentaprenyltranstransferase	YBR003W	sce00900 Terpenoid backbone biosynthesis//sce01110 Biosynthesis of secondary metabolites	0	0	0	0	0	0	0	0	0	0	0	0
r_1048	transaldolase	YGR043C or YLR354C	sce00030 Pentose phosphate pathway//sce01110 Biosynthesis of secondary metabolites//sce01130 Biosynthesis of antibiotics//sce01200 Carbon metabolism//sce01230 Biosynthesis of amino acids	0	-0.79606	0	-0.000349718	0	0	-0.000349718	0	0	-0.000349718	0	0
r_1049	transketolase 1	YBR117C or YPR074C	sce00030 Pentose phosphate pathway//sce01110 Biosynthesis of secondary metabolites//sce01130 Biosynthesis of antibiotics//sce01200 Carbon metabolism//sce01230 Biosynthesis of amino acids	0.0303427	0.0357038	0.0852158	-0.000349718	0.0437173	0.0175094	-0.000349718	0.0370834	0.147517	-0.000349718	0.0675144	0.00455086
r_1050	transketolase 2	YBR117C or YPR074C	sce00030 Pentose phosphate pathway//sce01110 Biosynthesis of secondary metabolites//sce01130 Biosynthesis of antibiotics//sce01200 Carbon metabolism//sce01230 Biosynthesis of amino acids	0.000892725	0.00366776	0.0573142	-0.0307062	0.010388	-0.0103921	-0.0307062	0.003754	0.118113	-0.0307062	0.034185	-0.0342428
r_1051	trehalose-phosphatase	(YBR126C and YDR074W and YML100W) or (YBR126C and YDR074W and YMR261C)	sce00500 Starch and sucrose metabolism	0.0135907	0.0124512	0.0151109	0.0140091	0.0129538	0.0151109	0.0140091	0.0129538	0.0144366	0.0140091	0.0129538	0.0102225
r_1054	triose-phosphate isomerase	YDR050C	Gluconeogenesis//sce00010 Glycolysis//sce00051 Fructose and mannose metabolism//sce00562 Inositol phosphate metabolism//sce01110 Biosynthesis of secondary metabolites//sce01130 Biosynthesis of antibiotics//sce01200 Carbon metabolism//sce01230 Biosynthesis of amino acids	0.800916	0.82559	0.7702	1.13531	1.09433	1.09887	0.988215	0.955339	0.848024	1.59087	1.52154	1.64913
r_1055	tryptophan synthase (indoleglycerol phosphate)	YGL026C	sce00260 Glycine, serine and threonine metabolism//sce00400 Phenylalanine, tyrosine and tryptophan biosynthesis//sce01110 Biosynthesis of secondary metabolites//sce01130 Biosynthesis of antibiotics//sce01230 Biosynthesis of amino acids	0.0031645	0.00344239	0.00299812	0.00326191	0.00358137	0.00299812	0.00326191	0.00358137	0.00315957	0.00326191	0.00358137	0.00416851
r_1056	tryptophan transaminase	YGL202W	sce00130 Ubiquinone and other terpenoid-quinone biosynthesis//sce00270 Cysteine and methionine metabolism//sce00300 Lysine biosynthesis//sce00350 Tyrosine metabolism//sce00360 Phenylalanine metabolism//sce00380 Tryptophan metabolism//sce00400 Phenylalanine, tyrosine and tryptophan biosynthesis//sce01110 Biosynthesis of secondary metabolites//sce01130 Biosynthesis of antibiotics//sce01210 2-Oxocar…	0	0	0	0	0	0	0	0	0	0	0	0
r_1057	tryptophanyl-tRNA synthetase	YOL097C	sce00970 Aminoacyl-tRNA biosynthesis	0.0031645	0.00344239	0.00299812	0.00326191	0.00358137	0.00299812	0.00326191	0.00358137	0.00315957	0.00326191	0.00358137	0.00416851
r_1058	tryptophanyl-tRNA synthetase	YDR268W	sce00970 Aminoacyl-tRNA biosynthesis	0	0	0	0	0	0	0	0	0	0	0	0
r_1063	tyrosine transaminase	YGL202W	sce00130 Ubiquinone and other terpenoid-quinone biosynthesis//sce00270 Cysteine and methionine metabolism//sce00300 Lysine biosynthesis//sce00350 Tyrosine metabolism//sce00360 Phenylalanine metabolism//sce00380 Tryptophan metabolism//sce00400 Phenylalanine, tyrosine and tryptophan biosynthesis//sce01110 Biosynthesis of secondary metabolites//sce01130 Biosynthesis of antibiotics//sce01210 2-Oxocar…	0.0113655	0.0123635	0.0107679	0.0117153	0.0128626	0.0107679	0.0117153	0.0128626	0.0113477	0.0117153	0.0128626	0.0149714
r_1065	tyrosine transaminase	YLR027C	sce00220 Arginine biosynthesis//sce00250 Alanine, aspartate and glutamate metabolism//sce00270 Cysteine and methionine metabolism//sce00330 Arginine and proline metabolism//sce00350 Tyrosine metabolism//sce00360 Phenylalanine metabolism//sce00400 Phenylalanine, tyrosine and tryptophan biosynthesis//sce01110 Biosynthesis of secondary metabolites//sce01130 Biosynthesis of antibiotics//sce01200 Carb…	0	0	0	0	0	0	0	0	0	0	0	0
r_1066	tyrosyl-tRNA synthetase	YGR185C	sce00970 Aminoacyl-tRNA biosynthesis	0.0113655	0.0123635	0.0107679	0.0117153	0.0128626	0.0107679	0.0117153	0.0128626	0.0113477	0.0117153	0.0128626	0.0149714
r_1067	tyrosyl-tRNA synthetase	YPL097W	sce00970 Aminoacyl-tRNA biosynthesis	0	0	0	0	0	0	0	0	0	0	0	0
r_1068	UDP-glucose:ergosterol glucosyltransferase	YLR189C		0	0	0	0	0	0	0	0	0	0	0	0
r_1069	UDP-N-acetylglucosamine diphosphorylase	YDL103C	sce00520 Amino sugar and nucleotide sugar metabolism//sce01130 Biosynthesis of antibiotics	0	0	0	0	0	0	0	0	0	0	0	0
r_1070	UDPglucose 4-epimerase	YBR019C	Gluconeogenesis//sce00010 Glycolysis//sce00052 Galactose metabolism//sce00520 Amino sugar and nucleotide sugar metabolism//sce01110 Biosynthesis of secondary metabolites//sce01130 Biosynthesis of antibiotics	0	0	0	0	0	0	0	0	0	0	0	0
r_1071	UDPglucose--hexose-1-phosphate uridylyltransferase	YBR018C	sce00052 Galactose metabolism//sce00520 Amino sugar and nucleotide sugar metabolism	0	0	0	0	0	0	0	0	0	0	0	0
r_1072	UMP kinase	YKL024C	sce00240 Pyrimidine metabolism	0.00478	0.00478377	0.00492713	0.00492713	0.00497689	0.00492713	0.00492713	0.00497689	0.00492713	0.00492713	0.00497689	0.00492713
r_1073	UMP kinase	YKL024C	sce00240 Pyrimidine metabolism	0	0	0	0	0	0	0	0	0	0	0	0
r_1074	uracil phosphoribosyltransferase	YHR128W	sce00240 Pyrimidine metabolism	0	0	0	0	0	0	0	0	0	0	0	0
r_1075	urea carboxylase	YBR208C	sce00220 Arginine biosynthesis//sce00791 Atrazine degradation	0	0	0	0	0	0	0	0	0	0	0	0
r_1076	ureidoglycolate hydrolase	YIR032C	sce00230 Purine metabolism	0	0	0	0	0	0	0	0	0	0	0	0
r_1077	uridine kinase (ATP:uridine)	YDR020C or YNR012W	sce00240 Pyrimidine metabolism	0	0	0	0	0	0	0	0	0	0	0	0
r_1078	uridine kinase (GTP:uridine)	YDR020C or YNR012W	sce00240 Pyrimidine metabolism	0	0	0	0	0	0	0	0	0	0	0	0
r_1079	uridylate kinase (dUMP)	YKL024C	sce00240 Pyrimidine metabolism	0	0	0	0	0	0	0	0	0	0	0	0
r_1080	uridylate kinase (dUMP)	YKL024C	sce00240 Pyrimidine metabolism	0	0	0	0	0	0	0	0	0	0	0	0
r_1081	uroporphyrinogen decarboxylase (uroporphyrinogen III)	YDR047W	sce00860 Porphyrin and chlorophyll metabolism//sce01110 Biosynthesis of secondary metabolites	9.70041e-08	9.70806e-08	9.999e-08	9.999e-08	1.01e-07	9.999e-08	9.999e-08	1.01e-07	9.999e-08	9.999e-08	1.01e-07	9.999e-08
r_1082	uroporphyrinogen methyltransferase	YKR069W	sce00860 Porphyrin and chlorophyll metabolism//sce01110 Biosynthesis of secondary metabolites	0	0	0	0	0	0	0	0	0	0	0	0
r_1083	uroporphyrinogen-III synthase	YOR278W	sce00860 Porphyrin and chlorophyll metabolism//sce01110 Biosynthesis of secondary metabolites	9.70041e-08	9.70806e-08	9.999e-08	9.999e-08	1.01e-07	9.999e-08	9.999e-08	1.01e-07	9.999e-08	9.999e-08	1.01e-07	9.999e-08
r_1084	UTP-glucose-1-phosphate uridylyltransferase	YHL012W or YKL035W	sce00040 Pentose and glucuronate interconversions//sce00052 Galactose metabolism//sce00500 Starch and sucrose metabolism//sce00520 Amino sugar and nucleotide sugar metabolism//sce01130 Biosynthesis of antibiotics	0.147263	0.134916	0.163734	0.151796	0.140363	0.163734	0.151796	0.140363	0.156428	0.151796	0.140363	0.110767
r_1087	valine transaminase	YJR148W	sce00270 Cysteine and methionine metabolism//sce00280 Valine, leucine and isoleucine degradation//sce00290 Valine, leucine and isoleucine biosynthesis//sce00770 Pantothenate and CoA biosynthesis//sce01110 Biosynthesis of secondary metabolites//sce01130 Biosynthesis of antibiotics//sce01210 2-Oxocarboxylic acid metabolism//sce01230 Biosynthesis of amino acids	0	0	0	0	0	0	0	0	0	0	0	0
r_1088	valine transaminase, mitochondiral	YHR208W	sce00270 Cysteine and methionine metabolism//sce00280 Valine, leucine and isoleucine degradation//sce00290 Valine, leucine and isoleucine biosynthesis//sce00770 Pantothenate and CoA biosynthesis//sce01110 Biosynthesis of secondary metabolites//sce01130 Biosynthesis of antibiotics//sce01210 2-Oxocarboxylic acid metabolism//sce01230 Biosynthesis of amino acids	-0.0294834	-0.0320724	-0.0279333	-0.0303909	-0.0333672	-0.0279333	-0.0303909	-0.0333672	-0.0294374	-0.0303909	-0.0333672	-0.0388377
r_1089	valyl-tRNA synthetase	YGR094W	sce00970 Aminoacyl-tRNA biosynthesis	0.0294834	0.0320724	0.0279333	0.0303909	0.0333672	0.0279333	0.0303909	0.0333672	0.0294374	0.0303909	0.0333672	0.0388377
r_1090	valyl-tRNA synthetase	YGR094W	sce00970 Aminoacyl-tRNA biosynthesis	0	0	0	0	0	0	0	0	0	0	0	0
r_1091	xanthine phosphoribosyltransferase	YJR133W		0	0	0	0	0	0	0	0	0	0	0	0
r_1092	xylitol dehydrogenase (D-xyulose-forming)	YLR070C	sce00040 Pentose and glucuronate interconversions	0	0	0	0	0	0	0	0	0	0	0	0
r_1093	xylose reductase	YHR104W	sce00040 Pentose and glucuronate interconversions	0	0	0	0	0	0	0	0	0	0	0	0
r_1094	xylulokinase	YGR194C	sce00040 Pentose and glucuronate interconversions	0	0	0	0	0	0	0	0	0	0	0	0
r_1095	yUMP synthetase	YFL001W or YGL063W or YNL292W or YPL212C		0	0	0	0	0	0	0	0	0	0	0	0
r_1619	5'-nucleotidase (GMP)	YER037W		0	0	0	0	0	0	0	0	0	0	0	0
r_1838	homocitrate synthase	YDL131W or YDL182W	sce00300 Lysine biosynthesis//sce00620 Pyruvate metabolism//sce01130 Biosynthesis of antibiotics//sce01210 2-Oxocarboxylic acid metabolism//sce01230 Biosynthesis of amino acids	0.0318902	0.0346906	0.0302135	0.0328718	0.0360911	0.0302135	0.0328718	0.0360911	0.0318404	0.0328718	0.0360911	0.042008
r_2029	pyridoxine kinase	YEL029C	sce00750 Vitamin B6 metabolism	0	0	0	0	0	0	0	0	0	0	0	0
r_2112	kynurenine aminotransferase	YJL060W	sce00380 Tryptophan metabolism	0	0	0	0	0	0	0	0	0	0	0	0
r_2113	spontaneous kynurenic acid to quinaldic acid			0	0	0	0	0	0	0	0	0	0	0	0
r_2114	spontaneous 2-amino-3-carboxymuconate-6-semialdehyde to quinolinate			0	0	0	0	0	0	0	0	0	0	0	0
r_2115	alcohol dehydrogenase, (acetaldehyde to ethanol)	YBR145W or YOL086C	Gluconeogenesis//sce00010 Glycolysis//sce00071 Fatty acid degradation//sce00350 Tyrosine metabolism//sce01110 Biosynthesis of secondary metabolites//sce01130 Biosynthesis of antibiotics	0	0	0	0	0	0.0011	0	0	0	0	0	0
r_2116	acetaldehyde dehydrogenase	YMR110C or YMR170C or YER073W or YOR374W	Gluconeogenesis//sce00010 Glycolysis//sce00340 Histidine metabolism//sce00350 Tyrosine metabolism//sce00360 Phenylalanine metabolism//sce00410 beta-Alanine metabolism//sce01110 Biosynthesis of secondary metabolites	0	0	0	0	0	0	0	0	0	0	0	0
r_2117	phenylalanine transaminase	YHR137W	sce00350 Tyrosine metabolism//sce00360 Phenylalanine metabolism//sce00400 Phenylalanine, tyrosine and tryptophan biosynthesis//sce01110 Biosynthesis of secondary metabolites//sce01130 Biosynthesis of antibiotics	0	0.0556117	0.0977127	0	0	0.0484344	0	0	0.307301	0	0	0.291254
r_2118	tryptophan transaminase	YHR137W	sce00350 Tyrosine metabolism//sce00360 Phenylalanine metabolism//sce00400 Phenylalanine, tyrosine and tryptophan biosynthesis//sce01110 Biosynthesis of secondary metabolites//sce01130 Biosynthesis of antibiotics	0	0	0	0	0	0	0	0	0	0	0	0
r_2119	tyrosine transaminase	YHR137W	sce00350 Tyrosine metabolism//sce00360 Phenylalanine metabolism//sce00400 Phenylalanine, tyrosine and tryptophan biosynthesis//sce01110 Biosynthesis of secondary metabolites//sce01130 Biosynthesis of antibiotics	0	0	0	0	0	0	0	0	0	0	0	0
r_2126	sedoheptulose bisphosphatase	YKR043C	Gluconeogenesis//sce00010 Glycolysis//sce00260 Glycine, serine and threonine metabolism//sce01110 Biosynthesis of secondary metabolites//sce01130 Biosynthesis of antibiotics//sce01200 Carbon metabolism//sce01230 Biosynthesis of amino acids	0	0	0	0	0	0	0	0	0	0	0	0
r_2131	isocitrate dehydrogenase	YDL066W	sce00020 Citrate cycle (TCA cycle)//sce00480 Glutathione metabolism//sce01110 Biosynthesis of secondary metabolites//sce01130 Biosynthesis of antibiotics//sce01200 Carbon metabolism//sce01210 2-Oxocarboxylic acid metabolism//sce01230 Biosynthesis of amino acids//sce04146 Peroxisome	0.0839493	0.0913212	0.0965311	0.0865334	0.0950079	0.0965311	0.0865334	0.0950079	0.101729	0.0865334	0.0950079	0
r_2140	fatty-acyl-CoA synthase (n-C16:0CoA)	YKL182W and YPL231W	sce00061 Fatty acid biosynthesis//sce01212 Fatty acid metabolism	0.0121068	0.0110917	0.0134609	0.0124794	0.0115395	0.0134609	0.0124794	0.0115395	0.0128602	0.0124794	0.0115395	0.00910631
r_2141	fatty-acyl-CoA synthase (n-C18:0CoA)	YKL182W and YPL231W	sce00061 Fatty acid biosynthesis//sce01212 Fatty acid metabolism	0.00376279	0.0034473	0.00418365	0.00387862	0.00358647	0.00418365	0.00387862	0.00358647	0.00399697	0.00387862	0.00358647	0.00283025
r_2142	B-ketoacyl-ACP synthase (acetoacetyl-ACP)	YER061C and YKL192C	sce00061 Fatty acid biosynthesis//sce00190 Oxidative phosphorylation//sce00780 Biotin metabolism//sce01212 Fatty acid metabolism	0	0	0	0	0	0	0	0	0	0	0	0
r_2143	B-ketoacyl-ACP synthase (3-oxo-hexanoyl-ACP)	YER061C and YKL192C	sce00061 Fatty acid biosynthesis//sce00190 Oxidative phosphorylation//sce00780 Biotin metabolism//sce01212 Fatty acid metabolism	0	0	0	0	0	0	0	0	0	0	0	0
r_2144	B-ketoacyl-ACP synthase (3-oxo-octanoyl-ACP)	YER061C and YKL192C	sce00061 Fatty acid biosynthesis//sce00190 Oxidative phosphorylation//sce00780 Biotin metabolism//sce01212 Fatty acid metabolism	0	0	0	0	0	0	0	0	0	0	0	0
r_2145	3-oxoacyl-ACP reductase (3-hydroxybutanoyl-ACP)	YKL055C	sce00061 Fatty acid biosynthesis//sce00780 Biotin metabolism//sce01040 Biosynthesis of unsaturated fatty acids//sce01130 Biosynthesis of antibiotics//sce01212 Fatty acid metabolism	0	0	0	0	0	0	0	0	0	0	0	0
r_2146	3-oxoacyl-ACP reductase (3-hydroxyhexanoyl-ACP)	YKL055C	sce00061 Fatty acid biosynthesis//sce00780 Biotin metabolism//sce01040 Biosynthesis of unsaturated fatty acids//sce01130 Biosynthesis of antibiotics//sce01212 Fatty acid metabolism	0	0	0	0	0	0	0	0	0	0	0	0
r_2147	3-oxoacyl-ACP reductase (3-hydroxyoctanoyl-ACP)	YKL055C	sce00061 Fatty acid biosynthesis//sce00780 Biotin metabolism//sce01040 Biosynthesis of unsaturated fatty acids//sce01130 Biosynthesis of antibiotics//sce01212 Fatty acid metabolism	0	0	0	0	0	0	0	0	0	0	0	0
r_2148	3-hydroxyacyl-thioester dehydratase (trans-but-2-enoyl-ACP)	YHR067W		0	0	0	0	0	0	0	0	0	0	0	0
r_2149	3-hydroxyacyl-thioester dehydratase (trans-hex-2-enoyl-ACP)	YHR067W		0	0	0	0	0	0	0	0	0	0	0	0
r_2150	3-hydroxyacyl-thioester dehydratase (trans-oct-2-enoyl-ACP)	YHR067W		0	0	0	0	0	0	0	0	0	0	0	0
r_2151	enoyl-ACP reductase (butanoyl-ACP)	YBR026C	sce00062 Fatty acid elongation//sce01212 Fatty acid metabolism	0	0	0	0	0	0	0	0	0	0	0	0
r_2152	enoyl-ACP reductase (hexanoyl-ACP)	YBR026C	sce00062 Fatty acid elongation//sce01212 Fatty acid metabolism	0	0	0	0	0	0	0	0	0	0	0	0
r_2153	enoyl-ACP reductase (octanoyl-ACP)	YBR026C	sce00062 Fatty acid elongation//sce01212 Fatty acid metabolism	0	0	0	0	0	0	0	0	0	0	0	0
r_2154	elongase I (3-oxotetradecanoyl-CoA)	YJL196C	sce00062 Fatty acid elongation//sce01040 Biosynthesis of unsaturated fatty acids//sce01110 Biosynthesis of secondary metabolites//sce01212 Fatty acid metabolism	0	0	0	0	0	0	0	0	0	0	0	0
r_2155	elongase I (3-oxopalmitoyl-CoA)	YJL196C	sce00062 Fatty acid elongation//sce01040 Biosynthesis of unsaturated fatty acids//sce01110 Biosynthesis of secondary metabolites//sce01212 Fatty acid metabolism	0	0	0	0	0	0	0	0	0	0	0	0
r_2156	elongase II (3-oxooctadecanoyl-CoA)	YCR034W	sce00062 Fatty acid elongation//sce01040 Biosynthesis of unsaturated fatty acids//sce01110 Biosynthesis of secondary metabolites//sce01212 Fatty acid metabolism	0	0	0	0	0	0	0	0	0	0	0	0
r_2157	elongase II or III (3-oxoicosanoyl-CoA)	YCR034W or YLR372W	sce00062 Fatty acid elongation//sce01040 Biosynthesis of unsaturated fatty acids//sce01110 Biosynthesis of secondary metabolites//sce01212 Fatty acid metabolism	0	0	0	0	0	0	0	0	0	0	0	0
r_2158	elongase II or III (3-oxodocosanoyl-CoA)	YCR034W or YLR372W	sce00062 Fatty acid elongation//sce01040 Biosynthesis of unsaturated fatty acids//sce01110 Biosynthesis of secondary metabolites//sce01212 Fatty acid metabolism	0	0	0	0	0	0	0	0	0	0	0	0
r_2159	elongase II or III (3-oxotetracosanoyl-CoA)	YCR034W or YLR372W	sce00062 Fatty acid elongation//sce01040 Biosynthesis of unsaturated fatty acids//sce01110 Biosynthesis of secondary metabolites//sce01212 Fatty acid metabolism	0	0	0	0	0	0	0	0	0	0	0	0
r_2160	elongase III (3-oxohexacosanoyl-CoA)	YLR372W	sce00062 Fatty acid elongation//sce01040 Biosynthesis of unsaturated fatty acids//sce01110 Biosynthesis of secondary metabolites//sce01212 Fatty acid metabolism	0	0	0	0	0	0	0	0	0	0	0	0
r_2161	B-ketoacyl-CoA reductase ((S)-3-hydroxytetradecanoyl-CoA)	YBR159W	sce00062 Fatty acid elongation//sce01040 Biosynthesis of unsaturated fatty acids//sce01110 Biosynthesis of secondary metabolites//sce01212 Fatty acid metabolism	0	0	0	0	0	0	0	0	0	0	0	0
r_2162	B-ketoacyl-CoA reductase ((S)-3-hydroxypalmitoyl-CoA)	YBR159W	sce00062 Fatty acid elongation//sce01040 Biosynthesis of unsaturated fatty acids//sce01110 Biosynthesis of secondary metabolites//sce01212 Fatty acid metabolism	0	0	0	0	0	0	0	0	0	0	0	0
r_2163	B-ketoacyl-CoA reductase (3-hydroxyoctadecanoyl-CoA)	YBR159W	sce00062 Fatty acid elongation//sce01040 Biosynthesis of unsaturated fatty acids//sce01110 Biosynthesis of secondary metabolites//sce01212 Fatty acid metabolism	0	0	0	0	0	0	0	0	0	0	0	0
r_2164	B-ketoacyl-CoA reductase (3-hydroxyicosanoyl-CoA)	YBR159W	sce00062 Fatty acid elongation//sce01040 Biosynthesis of unsaturated fatty acids//sce01110 Biosynthesis of secondary metabolites//sce01212 Fatty acid metabolism	0	0	0	0	0	0	0	0	0	0	0	0
r_2165	B-ketoacyl-CoA reductase (3-hydroxydocosanoyl-CoA)	YBR159W	sce00062 Fatty acid elongation//sce01040 Biosynthesis of unsaturated fatty acids//sce01110 Biosynthesis of secondary metabolites//sce01212 Fatty acid metabolism	0	0	0	0	0	0	0	0	0	0	0	0
r_2166	B-ketoacyl-CoA reductase (3-hydroxytetracosanoyl-CoA)	YBR159W	sce00062 Fatty acid elongation//sce01040 Biosynthesis of unsaturated fatty acids//sce01110 Biosynthesis of secondary metabolites//sce01212 Fatty acid metabolism	0	0	0	0	0	0	0	0	0	0	0	0
r_2167	B-ketoacyl-CoA reductase ((S)-3-hydroxyhexacosanoyl-CoA)	YBR159W	sce00062 Fatty acid elongation//sce01040 Biosynthesis of unsaturated fatty acids//sce01110 Biosynthesis of secondary metabolites//sce01212 Fatty acid metabolism	0	0	0	0	0	0	0	0	0	0	0	0
r_2168	B-hydroxyacyl-CoA dehydratase (trans-tetradec-2-enoyl-CoA)	YJL097W	sce00062 Fatty acid elongation//sce01040 Biosynthesis of unsaturated fatty acids//sce01110 Biosynthesis of secondary metabolites//sce01212 Fatty acid metabolism	0	0	0	0	0	0	0	0	0	0	0	0
r_2169	B-hydroxyacyl-CoA dehydratase (trans-hexadec-2-enoyl-CoA)	YJL097W	sce00062 Fatty acid elongation//sce01040 Biosynthesis of unsaturated fatty acids//sce01110 Biosynthesis of secondary metabolites//sce01212 Fatty acid metabolism	0	0	0	0	0	0	0	0	0	0	0	0
r_2170	B-hydroxyacyl-CoA dehydratase (trans-octadec-2-enoyl-CoA)	YJL097W	sce00062 Fatty acid elongation//sce01040 Biosynthesis of unsaturated fatty acids//sce01110 Biosynthesis of secondary metabolites//sce01212 Fatty acid metabolism	0	0	0	0	0	0	0	0	0	0	0	0
r_2171	B-hydroxyacyl-CoA dehydratase (trans-icos-2-enoyl-CoA)	YJL097W	sce00062 Fatty acid elongation//sce01040 Biosynthesis of unsaturated fatty acids//sce01110 Biosynthesis of secondary metabolites//sce01212 Fatty acid metabolism	0	0	0	0	0	0	0	0	0	0	0	0
r_2172	B-hydroxyacyl-CoA dehydratase (trans-docos-2-enoyl-CoA)	YJL097W	sce00062 Fatty acid elongation//sce01040 Biosynthesis of unsaturated fatty acids//sce01110 Biosynthesis of secondary metabolites//sce01212 Fatty acid metabolism	0	0	0	0	0	0	0	0	0	0	0	0
r_2173	B-hydroxyacyl-CoA dehydratase (trans-tetracos-2-enoyl-CoA)	YJL097W	sce00062 Fatty acid elongation//sce01040 Biosynthesis of unsaturated fatty acids//sce01110 Biosynthesis of secondary metabolites//sce01212 Fatty acid metabolism	0	0	0	0	0	0	0	0	0	0	0	0
r_2174	B-hydroxyacyl-CoA dehydratase (trans-hexacos-2-enoyl-CoA)	YJL097W	sce00062 Fatty acid elongation//sce01040 Biosynthesis of unsaturated fatty acids//sce01110 Biosynthesis of secondary metabolites//sce01212 Fatty acid metabolism	0	0	0	0	0	0	0	0	0	0	0	0
r_2175	trans-2-enoyl-CoA reductase (n-C14:0CoA)	YDL015C	sce00062 Fatty acid elongation//sce01040 Biosynthesis of unsaturated fatty acids//sce01110 Biosynthesis of secondary metabolites//sce01212 Fatty acid metabolism	0	0	0	0	0	0	0	0	0	0	0	0
r_2176	trans-2-enoyl-CoA reductase (n-C16:0CoA)	YDL015C	sce00062 Fatty acid elongation//sce01040 Biosynthesis of unsaturated fatty acids//sce01110 Biosynthesis of secondary metabolites//sce01212 Fatty acid metabolism	0	0	0	0	0	0	0	0	0	0	0	0
r_2177	trans-2-enoyl-CoA reductase (n-C18:0CoA)	YDL015C	sce00062 Fatty acid elongation//sce01040 Biosynthesis of unsaturated fatty acids//sce01110 Biosynthesis of secondary metabolites//sce01212 Fatty acid metabolism	0	0	0	0	0	0	0	0	0	0	0	0
r_2178	trans-2-enoyl-CoA reductase (n-C20:0CoA)	YDL015C	sce00062 Fatty acid elongation//sce01040 Biosynthesis of unsaturated fatty acids//sce01110 Biosynthesis of secondary metabolites//sce01212 Fatty acid metabolism	0	0	0	0	0	0	0	0	0	0	0	0
r_2179	trans-2-enoyl-CoA reductase (n-C22:0CoA)	YDL015C	sce00062 Fatty acid elongation//sce01040 Biosynthesis of unsaturated fatty acids//sce01110 Biosynthesis of secondary metabolites//sce01212 Fatty acid metabolism	0	0	0	0	0	0	0	0	0	0	0	0
r_2180	trans-2-enoyl-CoA reductase (n-C24:0CoA)	YDL015C	sce00062 Fatty acid elongation//sce01040 Biosynthesis of unsaturated fatty acids//sce01110 Biosynthesis of secondary metabolites//sce01212 Fatty acid metabolism	0	0	0	0	0	0	0	0	0	0	0	0
r_2181	trans-2-enoyl-CoA reductase (n-C26:0CoA)	YDL015C	sce00062 Fatty acid elongation//sce01040 Biosynthesis of unsaturated fatty acids//sce01110 Biosynthesis of secondary metabolites//sce01212 Fatty acid metabolism	0	0	0	0	0	0	0	0	0	0	0	0
r_2182	palmitoyl-CoA desaturase (n-C16:0CoA -> n-C16:1CoA), ER membrane	YGL055W	sce01040 Biosynthesis of unsaturated fatty acids//sce01212 Fatty acid metabolism	0.00904799	0.00828936	0.01006	0.0093265	0.00862401	0.01006	0.0093265	0.00862401	0.00961109	0.0093265	0.00862401	0.0068056
r_2183	stearoyl-CoA desaturase (n-C18:0CoA -> n-C18:1CoA), ER membrane	YGL055W	sce01040 Biosynthesis of unsaturated fatty acids//sce01212 Fatty acid metabolism	0.00299001	0.00273932	0.00332444	0.00308205	0.00284991	0.00332444	0.00308205	0.00284991	0.00317609	0.00308205	0.00284991	0.00224899
r_2194	fatty-acid--CoA ligase (dodecanoate), ER membrane	YOR317W	sce00061 Fatty acid biosynthesis//sce00071 Fatty acid degradation//sce01212 Fatty acid metabolism//sce04146 Peroxisome	0	0	0	0	0	0	0	0	0	0	0	0
r_2195	fatty-acid--CoA ligase (tetradecanoate), ER membrane	YMR246W or YOR317W	sce00061 Fatty acid biosynthesis//sce00071 Fatty acid degradation//sce01212 Fatty acid metabolism//sce04146 Peroxisome	0	0	0	0	0	0	0	0	0	0	0	0
r_2196	fatty-acid--CoA ligase (hexadecanoate), ER membrane	YMR246W or YOR317W	sce00061 Fatty acid biosynthesis//sce00071 Fatty acid degradation//sce01212 Fatty acid metabolism//sce04146 Peroxisome	0	0	0	0	0	0	0	0	0	0	0	0
r_2197	fatty-acid--CoA ligase (hexadecenoate), ER membrane	YMR246W or YOR317W	sce00061 Fatty acid biosynthesis//sce00071 Fatty acid degradation//sce01212 Fatty acid metabolism//sce04146 Peroxisome	-0.000566586	0	-0.000629958	-0.000584026	-0.000540036	-0.000629958	-0.000584026	-0.000540036	-0.000601847	-0.000584026	-0.000540036	-0.000426167
r_2198	fatty-acid--CoA ligase (octadecanoate), ER membrane	YMR246W or YOR317W	sce00061 Fatty acid biosynthesis//sce00071 Fatty acid degradation//sce01212 Fatty acid metabolism//sce04146 Peroxisome	0	0	0	0	0	0	0	0	0	0	0	0
r_2199	fatty-acid--CoA ligase (octadecenoate), ER membrane	YMR246W or YOR317W	sce00061 Fatty acid biosynthesis//sce00071 Fatty acid degradation//sce01212 Fatty acid metabolism//sce04146 Peroxisome	0	0	0	0	0	0	0	0	0	0	0	0
r_2200	fatty-acid--CoA ligase (dodecanoate), lipid particle	YOR317W	sce00061 Fatty acid biosynthesis//sce00071 Fatty acid degradation//sce01212 Fatty acid metabolism//sce04146 Peroxisome	0	0	0	0	0	0	0	0	0	0	0	0
r_2201	fatty-acid--CoA ligase (tetradecanoate), lipid particle	YMR246W or YOR317W	sce00061 Fatty acid biosynthesis//sce00071 Fatty acid degradation//sce01212 Fatty acid metabolism//sce04146 Peroxisome	0	0	0	0	0	0	0	0	0	0	0	0
r_2202	fatty-acid--CoA ligase (hexadecanoate), lipid particle	YMR246W or YOR317W	sce00061 Fatty acid biosynthesis//sce00071 Fatty acid degradation//sce01212 Fatty acid metabolism//sce04146 Peroxisome	0	0	0	0	0	0	0	0	0	0	0	0
r_2203	fatty-acid--CoA ligase (hexadecenoate), lipid particle	YMR246W or YOR317W	sce00061 Fatty acid biosynthesis//sce00071 Fatty acid degradation//sce01212 Fatty acid metabolism//sce04146 Peroxisome	0	-0.00051908	0	0	0	0	0	0	0	0	0	0
r_2204	fatty-acid--CoA ligase (octadecanoate), lipid particle	YMR246W or YOR317W	sce00061 Fatty acid biosynthesis//sce00071 Fatty acid degradation//sce01212 Fatty acid metabolism//sce04146 Peroxisome	0	0	0	0	0	0	0	0	0	0	0	0
r_2205	fatty-acid--CoA ligase (octadecenoate), lipid particle	YMR246W or YOR317W	sce00061 Fatty acid biosynthesis//sce00071 Fatty acid degradation//sce01212 Fatty acid metabolism//sce04146 Peroxisome	0	0	0	0	0	0	0	0	0	0	0	0
r_2206	fatty-acid--CoA ligase (hexadecenoate), peroxisome	YER015W	sce00061 Fatty acid biosynthesis//sce00071 Fatty acid degradation//sce01212 Fatty acid metabolism//sce04146 Peroxisome	0	0	0	0	0	0	0	0	0	0	0	0
r_2207	fatty-acid--CoA ligase (octadecanoate), peroxisome	YER015W	sce00061 Fatty acid biosynthesis//sce00071 Fatty acid degradation//sce01212 Fatty acid metabolism//sce04146 Peroxisome	0	0	0	0	0	0	0	0	0	0	0	0
r_2208	fatty-acid--CoA ligase (octadecenoate), peroxisome	YER015W	sce00061 Fatty acid biosynthesis//sce00071 Fatty acid degradation//sce01212 Fatty acid metabolism//sce04146 Peroxisome	0	0	0	0	0	0	0	0	0	0	0	0
r_2209	fatty-acid--CoA ligase (arachidate), cell envelope	YIL009W	sce00061 Fatty acid biosynthesis//sce00071 Fatty acid degradation//sce01212 Fatty acid metabolism//sce04146 Peroxisome	0	0	0	0	0	0	0	0	0	0	0	0
r_2210	fatty-acid--CoA ligase (behenate), cell envelope	YIL009W	sce00061 Fatty acid biosynthesis//sce00071 Fatty acid degradation//sce01212 Fatty acid metabolism//sce04146 Peroxisome	0	0	0	0	0	0	0	0	0	0	0	0
r_2211	fatty-acid--CoA ligase (lignoceric acid), cell envelope	YIL009W	sce00061 Fatty acid biosynthesis//sce00071 Fatty acid degradation//sce01212 Fatty acid metabolism//sce04146 Peroxisome	0	0	0	0	0	0	0	0	0	0	0	0
r_2212	fatty-acid--CoA ligase (cerotic acid), cell envelope	YIL009W	sce00061 Fatty acid biosynthesis//sce00071 Fatty acid degradation//sce01212 Fatty acid metabolism//sce04146 Peroxisome	0	0	0	0	0	0	0	0	0	0	0	0
r_2213	fatty-acid--CoA ligase (behenate), ER membrane	YBR041W		0	0	0	0	0	0	0	0	0	0	0	0
r_2214	fatty-acid--CoA ligase (lignoceric acid), ER membrane	YBR041W		0	0	0	0	0	0	0	0	0	0	0	0
r_2215	fatty-acid--CoA ligase (cerotic acid), ER membrane	YBR041W		0	0	0	0	0	0	0	0	0	0	0	0
r_2216	fatty-acid--CoA ligase (behenate), lipid particle	YBR041W		0	0	0	0	0	0	0	0	0	0	0	0
r_2217	fatty-acid--CoA ligase (lignoceric acid), lipid particle	YBR041W		0	0	0	0	0	0	0	0	0	0	0	0
r_2218	fatty-acid--CoA ligase (cerotic acid), lipid particle	YBR041W		0	0	0	0	0	0	0	0	0	0	0	0
r_2232	peroxisomal acyl-CoA thioesterase (4:0)	YJR019C	sce00062 Fatty acid elongation//sce01040 Biosynthesis of unsaturated fatty acids//sce01110 Biosynthesis of secondary metabolites	0	0	0	0	0	0	0	0	0	0	0	0
r_2233	peroxisomal acyl-CoA thioesterase (6:0)	YJR019C	sce00062 Fatty acid elongation//sce01040 Biosynthesis of unsaturated fatty acids//sce01110 Biosynthesis of secondary metabolites	0	0	0	0	0	0	0	0	0	0	0	0
r_2234	peroxisomal acyl-CoA thioesterase (16:1)	YJR019C	sce00062 Fatty acid elongation//sce01040 Biosynthesis of unsaturated fatty acids//sce01110 Biosynthesis of secondary metabolites	0	0	0	0	0	0	0	0	0	0	0	0
r_2235	peroxisomal acyl-CoA thioesterase (18:1)	YJR019C	sce00062 Fatty acid elongation//sce01040 Biosynthesis of unsaturated fatty acids//sce01110 Biosynthesis of secondary metabolites	0	0	0	0	0	0	0	0	0	0	0	0
r_2236	acyl-CoA oxidase (butanoyl-CoA)	YGL205W	sce00071 Fatty acid degradation//sce01040 Biosynthesis of unsaturated fatty acids//sce01110 Biosynthesis of secondary metabolites//sce01212 Fatty acid metabolism//sce04146 Peroxisome	0	0	0	0	0	0	0	0	0	0	0	0
r_2237	acyl-CoA oxidase (hexanoyl-CoA)	YGL205W	sce00071 Fatty acid degradation//sce01040 Biosynthesis of unsaturated fatty acids//sce01110 Biosynthesis of secondary metabolites//sce01212 Fatty acid metabolism//sce04146 Peroxisome	0	0	0	0	0	0	0	0	0	0	0	0
r_2238	acyl-CoA oxidase (octanoyl-CoA)	YGL205W	sce00071 Fatty acid degradation//sce01040 Biosynthesis of unsaturated fatty acids//sce01110 Biosynthesis of secondary metabolites//sce01212 Fatty acid metabolism//sce04146 Peroxisome	0	0	0	0	0	0	0	0	0	0	0	0
r_2239	acyl-CoA oxidase (icosanoyl-CoA)	YGL205W	sce00071 Fatty acid degradation//sce01040 Biosynthesis of unsaturated fatty acids//sce01110 Biosynthesis of secondary metabolites//sce01212 Fatty acid metabolism//sce04146 Peroxisome	0	0	0	0	0	0	0	0	0	0	0	0
r_2240	acyl-CoA oxidase (docosanoyl-CoA)	YGL205W	sce00071 Fatty acid degradation//sce01040 Biosynthesis of unsaturated fatty acids//sce01110 Biosynthesis of secondary metabolites//sce01212 Fatty acid metabolism//sce04146 Peroxisome	0	0	0	0	0	0	0	0	0	0	0	0
r_2241	acyl-CoA oxidase (tetracosanoyl-CoA)	YGL205W	sce00071 Fatty acid degradation//sce01040 Biosynthesis of unsaturated fatty acids//sce01110 Biosynthesis of secondary metabolites//sce01212 Fatty acid metabolism//sce04146 Peroxisome	0	0	0	0	0	0	0	0	0	0	0	0
r_2242	acyl-CoA oxidase (palmitoleoyl-CoA)	YGL205W	sce00071 Fatty acid degradation//sce01040 Biosynthesis of unsaturated fatty acids//sce01110 Biosynthesis of secondary metabolites//sce01212 Fatty acid metabolism//sce04146 Peroxisome	0	0	0	0	0	0	0	0	0	0	0	0
r_2243	acyl-CoA oxidase (cis-tetradec-7-enoyl-CoA)	YGL205W	sce00071 Fatty acid degradation//sce01040 Biosynthesis of unsaturated fatty acids//sce01110 Biosynthesis of secondary metabolites//sce01212 Fatty acid metabolism//sce04146 Peroxisome	0	0	0	0	0	0	0	0	0	0	0	0
r_2244	acyl-CoA oxidase (cis-dodec-5-enoyl-CoA)	YGL205W	sce00071 Fatty acid degradation//sce01040 Biosynthesis of unsaturated fatty acids//sce01110 Biosynthesis of secondary metabolites//sce01212 Fatty acid metabolism//sce04146 Peroxisome	0	0	0	0	0	0	0	0	0	0	0	0
r_2245	acyl-CoA oxidase (oleoyl-CoA)	YGL205W	sce00071 Fatty acid degradation//sce01040 Biosynthesis of unsaturated fatty acids//sce01110 Biosynthesis of secondary metabolites//sce01212 Fatty acid metabolism//sce04146 Peroxisome	0	0	0	0	0	0	0	0	0	0	0	0
r_2246	acyl-CoA oxidase (cis-hexadec-7-enoyl-CoA)	YGL205W	sce00071 Fatty acid degradation//sce01040 Biosynthesis of unsaturated fatty acids//sce01110 Biosynthesis of secondary metabolites//sce01212 Fatty acid metabolism//sce04146 Peroxisome	0	0	0	0	0	0	0	0	0	0	0	0
r_2247	acyl-CoA oxidase (cis-tetradec-5-enoyl-CoA)	YGL205W	sce00071 Fatty acid degradation//sce01040 Biosynthesis of unsaturated fatty acids//sce01110 Biosynthesis of secondary metabolites//sce01212 Fatty acid metabolism//sce04146 Peroxisome	0	0	0	0	0	0	0	0	0	0	0	0
r_2248	2-enoyl-CoA hydratase (3-hydroxydecanoyl-CoA)	YKR009C		0	0	0	0	0	0	0	0	0	0	0	0
r_2249	2-enoyl-CoA hydratase (3-hydroxydodecanoyl-CoA)	YKR009C		0	0	0	0	0	0	0	0	0	0	0	0
r_2250	2-enoyl-CoA hydratase (3-hydroxytetradecanoyl-CoA)	YKR009C		0	0	0	0	0	0	0	0	0	0	0	0
r_2251	2-enoyl-CoA hydratase (3-hydroxyhexadecanoyl-CoA)	YKR009C		0	0	0	0	0	0	0	0	0	0	0	0
r_2252	2-enoyl-CoA hydratase (3-hydroxyoctadecanoyl-CoA)	YKR009C		0	0	0	0	0	0	0	0	0	0	0	0
r_2253	2-enoyl-CoA hydratase (3-hydroxyhexacosanoyl-CoA)	YKR009C		0	0	0	0	0	0	0	0	0	0	0	0
r_2254	2-enoyl-CoA hydratase (3-hydroxybutanoyl-CoA)	YKR009C		0	0	0	0	0	0	0	0	0	0	0	0
r_2255	2-enoyl-CoA hydratase (3-hydroxyhexanoyl-CoA)	YKR009C		0	0	0	0	0	0	0	0	0	0	0	0
r_2256	2-enoyl-CoA hydratase (3-hydroxyoctanoyl-CoA)	YKR009C		0	0	0	0	0	0	0	0	0	0	0	0
r_2257	2-enoyl-CoA hydratase (3-hydroxyicosanoyl-CoA)	YKR009C		0	0	0	0	0	0	0	0	0	0	0	0
r_2258	2-enoyl-CoA hydratase (3-hydroxydocosanoyl-CoA)	YKR009C		0	0	0	0	0	0	0	0	0	0	0	0
r_2259	2-enoyl-CoA hydratase (3-hydroxytetracosanoyl-CoA)	YKR009C		0	0	0	0	0	0	0	0	0	0	0	0
r_2260	2-enoyl-CoA hydratase (3-hydroxy-cis-hexadec-9-enoyl-CoA)	YKR009C		0	0	0	0	0	0	0	0	0	0	0	0
r_2261	2-enoyl-CoA hydratase (3-hydroxy-cis-tetradec-7-enoyl-CoA)	YKR009C		0	0	0	0	0	0	0	0	0	0	0	0
r_2262	2-enoyl-CoA hydratase (3-hydroxy-cis-dodec-5-enoyl-CoA)	YKR009C		0	0	0	0	0	0	0	0	0	0	0	0
r_2263	2-enoyl-CoA hydratase (3-hydroxy-cis-octadec-9-enoyl-CoA)	YKR009C		0	0	0	0	0	0	0	0	0	0	0	0
r_2264	2-enoyl-CoA hydratase (3-hydroxy-cis-hexadec-7-enoyl-CoA)	YKR009C		0	0	0	0	0	0	0	0	0	0	0	0
r_2265	2-enoyl-CoA hydratase (3-hydroxy-cis-tetradec-5-enoyl-CoA)	YKR009C		0	0	0	0	0	0	0	0	0	0	0	0
r_2266	3-hydroxyacyl-CoA dehydrogenase (3-oxodecanoyl-CoA)	YKR009C		0	0	0	0	0	0	0	0	0	0	0	0
r_2267	3-hydroxyacyl-CoA dehydrogenase (3-oxododecanoyl-CoA)	YKR009C		0	0	0	0	0	0	0	0	0	0	0	0
r_2268	3-hydroxyacyl-CoA dehydrogenase (3-oxohexadecanoyl-CoA)	YKR009C		0	0	0	0	0	0	0	0	0	0	0	0
r_2269	3-hydroxyacyl-CoA dehydrogenase (3-oxooctadecanoyl-CoA)	YKR009C		0	0	0	0	0	0	0	0	0	0	0	0
r_2270	3-hydroxyacyl-CoA dehydrogenase (3-oxohexacosanoyl-CoA)	YKR009C		0	0	0	0	0	0	0	0	0	0	0	0
r_2271	3-hydroxyacyl-CoA dehydrogenase (3-oxobutanoyl-CoA)	YKR009C		0	0	0	0	0	0	0	0	0	0	0	0
r_2272	3-hydroxyacyl-CoA dehydrogenase (3-oxohexanoyl-CoA)	YKR009C		0	0	0	0	0	0	0	0	0	0	0	0
r_2273	3-hydroxyacyl-CoA dehydrogenase (3-oxooctanoyl-CoA)	YKR009C		0	0	0	0	0	0	0	0	0	0	0	0
r_2274	3-hydroxyacyl-CoA dehydrogenase (3-oxoicosanoyl-CoA)	YKR009C		0	0	0	0	0	0	0	0	0	0	0	0
r_2275	3-hydroxyacyl-CoA dehydrogenase (3-oxodocosanoyl-CoA)	YKR009C		0	0	0	0	0	0	0	0	0	0	0	0
r_2276	3-hydroxyacyl-CoA dehydrogenase (3-oxotetracosanoyl-CoA)	YKR009C		0	0	0	0	0	0	0	0	0	0	0	0
r_2277	3-hydroxyacyl-CoA dehydrogenase (3-oxo-cis-hexadec-9-enoyl-CoA)	YKR009C		0	0	0	0	0	0	0	0	0	0	0	0
r_2278	3-hydroxyacyl-CoA dehydrogenase (3-oxo-cis-tetradec-7-enoyl-CoA)	YKR009C		0	0	0	0	0	0	0	0	0	0	0	0
r_2279	3-hydroxyacyl-CoA dehydrogenase (3-oxo-cis-dodec-5-enoyl-CoA)	YKR009C		0	0	0	0	0	0	0	0	0	0	0	0
r_2280	3-hydroxyacyl-CoA dehydrogenase (3-oxo-cis-octadec-9-enoyl-CoA)	YKR009C		0	0	0	0	0	0	0	0	0	0	0	0
r_2281	3-hydroxyacyl-CoA dehydrogenase (3-oxo-cis-hexadec-7-enoyl-CoA)	YKR009C		0	0	0	0	0	0	0	0	0	0	0	0
r_2282	3-hydroxyacyl-CoA dehydrogenase (3-oxo-cis-tetradec-5-enoyl-CoA)	YKR009C		0	0	0	0	0	0	0	0	0	0	0	0
r_2283	acetyl-CoA C-acyltransferase (acetyl-CoA)	YIL160C	sce00071 Fatty acid degradation//sce00280 Valine, leucine and isoleucine degradation//sce01040 Biosynthesis of unsaturated fatty acids//sce01110 Biosynthesis of secondary metabolites//sce01130 Biosynthesis of antibiotics//sce01212 Fatty acid metabolism//sce04146 Peroxisome	0	0	0	0	0	0	0	0	0	0	0	0
r_2284	acetyl-CoA C-acyltransferase (butanoyl-CoA)	YIL160C	sce00071 Fatty acid degradation//sce00280 Valine, leucine and isoleucine degradation//sce01040 Biosynthesis of unsaturated fatty acids//sce01110 Biosynthesis of secondary metabolites//sce01130 Biosynthesis of antibiotics//sce01212 Fatty acid metabolism//sce04146 Peroxisome	0	0	0	0	0	0	0	0	0	0	0	0
r_2285	acetyl-CoA C-acyltransferase (hexanoyl-CoA)	YIL160C	sce00071 Fatty acid degradation//sce00280 Valine, leucine and isoleucine degradation//sce01040 Biosynthesis of unsaturated fatty acids//sce01110 Biosynthesis of secondary metabolites//sce01130 Biosynthesis of antibiotics//sce01212 Fatty acid metabolism//sce04146 Peroxisome	0	0	0	0	0	0	0	0	0	0	0	0
r_2286	acetyl-CoA C-acyltransferase (stearoyl-CoA)	YIL160C	sce00071 Fatty acid degradation//sce00280 Valine, leucine and isoleucine degradation//sce01040 Biosynthesis of unsaturated fatty acids//sce01110 Biosynthesis of secondary metabolites//sce01130 Biosynthesis of antibiotics//sce01212 Fatty acid metabolism//sce04146 Peroxisome	0	0	0	0	0	0	0	0	0	0	0	0
r_2287	acetyl-CoA C-acyltransferase (icosanoyl-CoA)	YIL160C	sce00071 Fatty acid degradation//sce00280 Valine, leucine and isoleucine degradation//sce01040 Biosynthesis of unsaturated fatty acids//sce01110 Biosynthesis of secondary metabolites//sce01130 Biosynthesis of antibiotics//sce01212 Fatty acid metabolism//sce04146 Peroxisome	0	0	0	0	0	0	0	0	0	0	0	0
r_2288	acetyl-CoA C-acyltransferase (docosanoyl-CoA)	YIL160C	sce00071 Fatty acid degradation//sce00280 Valine, leucine and isoleucine degradation//sce01040 Biosynthesis of unsaturated fatty acids//sce01110 Biosynthesis of secondary metabolites//sce01130 Biosynthesis of antibiotics//sce01212 Fatty acid metabolism//sce04146 Peroxisome	0	0	0	0	0	0	0	0	0	0	0	0
r_2289	acetyl-CoA C-acyltransferase (cis-tetradec-7-enoyl-CoA)	YIL160C	sce00071 Fatty acid degradation//sce00280 Valine, leucine and isoleucine degradation//sce01040 Biosynthesis of unsaturated fatty acids//sce01110 Biosynthesis of secondary metabolites//sce01130 Biosynthesis of antibiotics//sce01212 Fatty acid metabolism//sce04146 Peroxisome	0	0	0	0	0	0	0	0	0	0	0	0
r_2290	acetyl-CoA C-acyltransferase (cis-dodec-5-enoyl-CoA)	YIL160C	sce00071 Fatty acid degradation//sce00280 Valine, leucine and isoleucine degradation//sce01040 Biosynthesis of unsaturated fatty acids//sce01110 Biosynthesis of secondary metabolites//sce01130 Biosynthesis of antibiotics//sce01212 Fatty acid metabolism//sce04146 Peroxisome	0	0	0	0	0	0	0	0	0	0	0	0
r_2291	acetyl-CoA C-acyltransferase (cis-dec-3-enoyl-CoA)	YIL160C	sce00071 Fatty acid degradation//sce00280 Valine, leucine and isoleucine degradation//sce01040 Biosynthesis of unsaturated fatty acids//sce01110 Biosynthesis of secondary metabolites//sce01130 Biosynthesis of antibiotics//sce01212 Fatty acid metabolism//sce04146 Peroxisome	0	0	0	0	0	0	0	0	0	0	0	0
r_2292	acetyl-CoA C-acyltransferase (cis-hexadec-7-enoyl-CoA)	YIL160C	sce00071 Fatty acid degradation//sce00280 Valine, leucine and isoleucine degradation//sce01040 Biosynthesis of unsaturated fatty acids//sce01110 Biosynthesis of secondary metabolites//sce01130 Biosynthesis of antibiotics//sce01212 Fatty acid metabolism//sce04146 Peroxisome	0	0	0	0	0	0	0	0	0	0	0	0
r_2293	acetyl-CoA C-acyltransferase (cis-tetradec-5-enoyl-CoA)	YIL160C	sce00071 Fatty acid degradation//sce00280 Valine, leucine and isoleucine degradation//sce01040 Biosynthesis of unsaturated fatty acids//sce01110 Biosynthesis of secondary metabolites//sce01130 Biosynthesis of antibiotics//sce01212 Fatty acid metabolism//sce04146 Peroxisome	0	0	0	0	0	0	0	0	0	0	0	0
r_2294	acetyl-CoA C-acyltransferase (cis-dodec-3-enoyl-CoA)	YIL160C	sce00071 Fatty acid degradation//sce00280 Valine, leucine and isoleucine degradation//sce01040 Biosynthesis of unsaturated fatty acids//sce01110 Biosynthesis of secondary metabolites//sce01130 Biosynthesis of antibiotics//sce01212 Fatty acid metabolism//sce04146 Peroxisome	0	0	0	0	0	0	0	0	0	0	0	0
r_2295	delta3,delta2-enoyl-CoA isomerase (cis-dec-3-enoyl-CoA)	YLR284C	sce00071 Fatty acid degradation//sce04146 Peroxisome	0	0	0	0	0	0	0	0	0	0	0	0
r_2296	delta3,delta2-enoyl-CoA isomerase (trans-2,cis-5-dodecadienoyl-CoA)	YLR284C	sce00071 Fatty acid degradation//sce04146 Peroxisome	0	0	0	0	0	0	0	0	0	0	0	0
r_2297	delta3,delta2-enoyl-CoA isomerase (trans-dodec-3-enoyl-CoA)	YLR284C	sce00071 Fatty acid degradation//sce04146 Peroxisome	0	0	0	0	0	0	0	0	0	0	0	0
r_2298	delta3,delta2-enoyl-CoA isomerase (cis-dodec-3-enoyl-CoA)	YLR284C	sce00071 Fatty acid degradation//sce04146 Peroxisome	0	0	0	0	0	0	0	0	0	0	0	0
r_2299	delta3,delta2-enoyl-CoA isomerase (trans-2,cis-5-tetradecadienoyl-CoA)	YLR284C	sce00071 Fatty acid degradation//sce04146 Peroxisome	0	0	0	0	0	0	0	0	0	0	0	0
r_2300	delta3,delta2-enoyl-CoA isomerase (trans-tetradec-3-enoyl-CoA)	YLR284C	sce00071 Fatty acid degradation//sce04146 Peroxisome	0	0	0	0	0	0	0	0	0	0	0	0
r_2301	delta(3,5)-delta(2,4)-dienoyl-CoA isomerase (trans-3,cis-5-dodecadienoyl-CoA)	YOR180C		0	0	0	0	0	0	0	0	0	0	0	0
r_2302	delta(3,5)-delta(2,4)-dienoyl-CoA isomerase (trans-3,cis-5-tetradecadienoyl-CoA)	YOR180C		0	0	0	0	0	0	0	0	0	0	0	0
r_2303	2,4-dienoyl-CoA reductase (trans-2,trans-4-dodecadienoyl-CoA)	YNL202W	sce04146 Peroxisome	0	0	0	0	0	0	0	0	0	0	0	0
r_2304	2,4-dienoyl-CoA reductase (trans-2,trans-4-tetradecadienoyl-CoA)	YNL202W	sce04146 Peroxisome	0	0	0	0	0	0	0	0	0	0	0	0
r_2305	cis-aconitate(3-) to isocitrate	YLR304C	sce00020 Citrate cycle (TCA cycle)//sce00630 Glyoxylate and dicarboxylate metabolism//sce01110 Biosynthesis of secondary metabolites//sce01130 Biosynthesis of antibiotics//sce01200 Carbon metabolism//sce01210 2-Oxocarboxylic acid metabolism//sce01230 Biosynthesis of amino acids	0	0	0.0492782	0	0.0334682	0	0	0.0334682	0.189929	0	0.0334682	0.661504
r_2308	glycerol-3-phosphate acyltransferase (16:0), ER membrane	YBL011W or YKR067W	sce00561 Glycerolipid metabolism//sce00564 Glycerophospholipid metabolism//sce01110 Biosynthesis of secondary metabolites	0.00305878	0.00280232	0.0034009	0.00315293	0.00291545	0.0034009	0.00315293	0.00291545	0.00324914	0.00315293	0.00291545	0.00230071
r_2309	glycerol-3-phosphate acyltransferase (16:1), ER membrane	YBL011W or YKR067W	sce00561 Glycerolipid metabolism//sce00564 Glycerophospholipid metabolism//sce01110 Biosynthesis of secondary metabolites	0.00294931	0.0027409	0.00342195	0.00299564	0.00276941	0.00316342	0.00303711	0.00276941	0.00312828	0.002995	0.00276941	0.00251881
r_2310	glycerol-3-phosphate acyltransferase (18:0), ER membrane	YKR067W	sce00561 Glycerolipid metabolism//sce00564 Glycerophospholipid metabolism//sce01110 Biosynthesis of secondary metabolites	0.000730612	0.000630488	0.000658307	0.00079595	0.000736566	0.000859212	0.00075523	0.000736566	0.000779751	0.000796565	0.000736566	0.000254058
r_2311	glycerol-3-phosphate acyltransferase (18:1), ER membrane	YKR067W	sce00561 Glycerolipid metabolism//sce00564 Glycerophospholipid metabolism//sce01110 Biosynthesis of secondary metabolites	0	0	0	0	0	4.25249e-05	0	0	0	0	0	0
r_2312	dihydroxyacetone phosphate acyltransferase (16:0), ER membrane	YBL011W or YKR067W	sce00561 Glycerolipid metabolism//sce00564 Glycerophospholipid metabolism//sce01110 Biosynthesis of secondary metabolites	0	0	0	0	0	0	0	0	0	0	0	0
r_2313	dihydroxyacetone phosphate acyltransferase (16:1), ER membrane	YBL011W or YKR067W	sce00561 Glycerolipid metabolism//sce00564 Glycerophospholipid metabolism//sce01110 Biosynthesis of secondary metabolites	0	0	0	0	0	0	0	0	0	0	0	0
r_2314	dihydroxyacetone phosphate acyltransferase (18:0), ER membrane	YKR067W	sce00561 Glycerolipid metabolism//sce00564 Glycerophospholipid metabolism//sce01110 Biosynthesis of secondary metabolites	0	0	0	0	0	0	0	0	0	0	0	0
r_2315	dihydroxyacetone phosphate acyltransferase (18:1), ER membrane	YKR067W	sce00561 Glycerolipid metabolism//sce00564 Glycerophospholipid metabolism//sce01110 Biosynthesis of secondary metabolites	0	0	0	0	0	0	0	0	0	0	0	0
r_2316	glycerol-3-phosphate acyltransferase (16:0), lipid particle	YKR067W	sce00561 Glycerolipid metabolism//sce00564 Glycerophospholipid metabolism//sce01110 Biosynthesis of secondary metabolites	0	0	0	0	0	0	0	0	0	0	0	0
r_2317	glycerol-3-phosphate acyltransferase (16:1), lipid particle	YKR067W	sce00561 Glycerolipid metabolism//sce00564 Glycerophospholipid metabolism//sce01110 Biosynthesis of secondary metabolites	0	0	0	0	0	0	0	0	0	0	0	0
r_2318	glycerol-3-phosphate acyltransferase (18:0), lipid particle	YKR067W	sce00561 Glycerolipid metabolism//sce00564 Glycerophospholipid metabolism//sce01110 Biosynthesis of secondary metabolites	0	0	0	0	0	0	0	0	0	0	0	0
r_2319	glycerol-3-phosphate acyltransferase (18:1), lipid particle	YKR067W	sce00561 Glycerolipid metabolism//sce00564 Glycerophospholipid metabolism//sce01110 Biosynthesis of secondary metabolites	0	0	0	0	0	0	0	0	0	0	0	0
r_2320	dihydroxyacetone phosphate acyltransferase (16:0), lipid particle	YKR067W	sce00561 Glycerolipid metabolism//sce00564 Glycerophospholipid metabolism//sce01110 Biosynthesis of secondary metabolites	0	0	0	0	0	0	0	0	0	0	0	0
r_2321	dihydroxyacetone phosphate acyltransferase (16:1), lipid particle	YKR067W	sce00561 Glycerolipid metabolism//sce00564 Glycerophospholipid metabolism//sce01110 Biosynthesis of secondary metabolites	0	0	0	0	0	0	0	0	0	0	0	0
r_2322	dihydroxyacetone phosphate acyltransferase (18:0), lipid particle	YKR067W	sce00561 Glycerolipid metabolism//sce00564 Glycerophospholipid metabolism//sce01110 Biosynthesis of secondary metabolites	0	0	0	0	0	0	0	0	0	0	0	0
r_2323	dihydroxyacetone phosphate acyltransferase (18:1), lipid particle	YKR067W	sce00561 Glycerolipid metabolism//sce00564 Glycerophospholipid metabolism//sce01110 Biosynthesis of secondary metabolites	0	0	0	0	0	0	0	0	0	0	0	0
r_2324	acyl dhap reductase (16:0), ER membrane	YIL124W	sce00564 Glycerophospholipid metabolism	0	0	0	0	0	0	0	0	0	0	0	0
r_2325	acyl dhap reductase (16:1), ER membrane	YIL124W	sce00564 Glycerophospholipid metabolism	0	0	0	0	0	0	0	0	0	0	0	0
r_2326	acyl dhap reductase (18:0), ER membrane	YIL124W	sce00564 Glycerophospholipid metabolism	0	0	0	0	0	0	0	0	0	0	0	0
r_2327	acyl dhap reductase (18:1), ER membrane	YIL124W	sce00564 Glycerophospholipid metabolism	0	0	0	0	0	0	0	0	0	0	0	0
r_2328	acyl dhap reductase (16:0), lipid particle	YIL124W	sce00564 Glycerophospholipid metabolism	0	0	0	0	0	0	0	0	0	0	0	0
r_2329	acyl dhap reductase (16:1), lipid particle	YIL124W	sce00564 Glycerophospholipid metabolism	0	0	0	0	0	0	0	0	0	0	0	0
r_2330	acyl dhap reductase (18:0), lipid particle	YIL124W	sce00564 Glycerophospholipid metabolism	0	0	0	0	0	0	0	0	0	0	0	0
r_2331	acyl dhap reductase (18:1), lipid particle	YIL124W	sce00564 Glycerophospholipid metabolism	0	0	0	0	0	0	0	0	0	0	0	0
r_2332	1-acyl-sn-glycerol-3-phosphate acyltransferase (1-16:0, 2-16:1), ER membrane	YOR175C	sce00561 Glycerolipid metabolism//sce00564 Glycerophospholipid metabolism//sce01110 Biosynthesis of secondary metabolites	0.00134964	0.000977886	0.00124637	0.00110023	0.00128386	0.00102072	0.00110023	0.00115229	0.00113381	0.00139118	0.00128386	0.00105691
r_2333	1-acyl-sn-glycerol-3-phosphate acyltransferase (1-16:0, 2-18:1), ER membrane	YDL052C or YOR175C	sce00561 Glycerolipid metabolism//sce00564 Glycerophospholipid metabolism//sce01110 Biosynthesis of secondary metabolites	0.00170914	0.00182443	0.00215453	0.0020527	0.00163159	0.00238018	0.0020527	0.00176316	0.00211533	0.00176175	0.00163159	0.00124381
r_2334	1-acyl-sn-glycerol-3-phosphate acyltransferase (1-16:1, 2-16:1), ER membrane	YOR175C	sce00561 Glycerolipid metabolism//sce00564 Glycerophospholipid metabolism//sce01110 Biosynthesis of secondary metabolites	0.00266705	0.0027409	0.00342195	0.00299564	0.00263449	0.00316342	0.00303711	0.00263449	0.00312828	0.00270405	0.00263449	0.00251881
r_2335	1-acyl-sn-glycerol-3-phosphate acyltransferase (1-16:1, 2-18:1), ER membrane	YDL052C or YOR175C	sce00561 Glycerolipid metabolism//sce00564 Glycerophospholipid metabolism//sce01110 Biosynthesis of secondary metabolites	0.000282261	0	0	0	0.000134923	0	0	0.000134923	0	0.000290949	0.000134923	0
r_2336	1-acyl-sn-glycerol-3-phosphate acyltransferase (1-18:0, 2-16:1), ER membrane	YOR175C	sce00561 Glycerolipid metabolism//sce00564 Glycerophospholipid metabolism//sce01110 Biosynthesis of secondary metabolites	0.000730612	0.000630488	0	0.00079595	0.000604992	0	0.00075523	0.000736566	0.000779751	0.000796565	0.000604992	0
r_2337	1-acyl-sn-glycerol-3-phosphate acyltransferase (1-18:0, 2-18:1), ER membrane	YDL052C or YOR175C	sce00561 Glycerolipid metabolism//sce00564 Glycerophospholipid metabolism//sce01110 Biosynthesis of secondary metabolites	0	0	0.000658307	0	0.000131574	0.000859212	0	0	0	0	0.000131574	0.000254058
r_2338	1-acyl-sn-glycerol-3-phosphate acyltransferase (1-18:1, 2-16:1), ER membrane	YOR175C	sce00561 Glycerolipid metabolism//sce00564 Glycerophospholipid metabolism//sce01110 Biosynthesis of secondary metabolites	0	0	0	0	0	0	0	0	0	0	0	0
r_2339	1-acyl-sn-glycerol-3-phosphate acyltransferase (1-18:1, 2-18:1), ER membrane	YDL052C or YOR175C	sce00561 Glycerolipid metabolism//sce00564 Glycerophospholipid metabolism//sce01110 Biosynthesis of secondary metabolites	0	0	0	0	0	4.25249e-05	0	0	0	0	0	0
r_2340	1-acyl-sn-glycerol-3-phosphate acyltransferase (1-16:0, 2-18:1), lipid particle	YDL052C or YKR089C or YOR081C	sce00100 Steroid biosynthesis//sce00561 Glycerolipid metabolism//sce00564 Glycerophospholipid metabolism//sce01110 Biosynthesis of secondary metabolites	0	0	0	0	0	0	0	0	0	0	0	0
r_2341	1-acyl-sn-glycerol-3-phosphate acyltransferase (1-16:1, 2-18:1), lipid particle	YDL052C or YKR089C or YOR081C	sce00100 Steroid biosynthesis//sce00561 Glycerolipid metabolism//sce00564 Glycerophospholipid metabolism//sce01110 Biosynthesis of secondary metabolites	0	0	0	0	0	0	0	0	0	0	0	0
r_2342	1-acyl-sn-glycerol-3-phosphate acyltransferase (1-18:0, 2-18:1), lipid particle	YDL052C or YKR089C or YOR081C	sce00100 Steroid biosynthesis//sce00561 Glycerolipid metabolism//sce00564 Glycerophospholipid metabolism//sce01110 Biosynthesis of secondary metabolites	0	0	0	0	0	0	0	0	0	0	0	0
r_2343	1-acyl-sn-glycerol-3-phosphate acyltransferase (1-18:1, 2-18:1), lipid particle	YDL052C or YKR089C or YOR081C	sce00100 Steroid biosynthesis//sce00561 Glycerolipid metabolism//sce00564 Glycerophospholipid metabolism//sce01110 Biosynthesis of secondary metabolites	0	0	0	0	0	0	0	0	0	0	0	0
r_2344	PA phosphatase (1-16:0, 2-16:1), ER membrane	YMR165C	sce00561 Glycerolipid metabolism//sce00564 Glycerophospholipid metabolism//sce01110 Biosynthesis of secondary metabolites	0	0	0	0	0	0	0	0	0	0	0	0
r_2345	PA phosphatase (1-16:0, 2-18:1), ER membrane	YMR165C	sce00561 Glycerolipid metabolism//sce00564 Glycerophospholipid metabolism//sce01110 Biosynthesis of secondary metabolites	0	0	0	0	0	0	0	0	0	0	0	0
r_2346	PA phosphatase (1-16:1, 2-16:1), ER membrane	YMR165C	sce00561 Glycerolipid metabolism//sce00564 Glycerophospholipid metabolism//sce01110 Biosynthesis of secondary metabolites	0.000784791	0.000757613	0	0.000855013	0.000791224	0	0.000854123	0.000791224	0	0.000855674	0.000791224	0
r_2347	PA phosphatase (1-16:1, 2-18:1), ER membrane	YMR165C	sce00561 Glycerolipid metabolism//sce00564 Glycerophospholipid metabolism//sce01110 Biosynthesis of secondary metabolites	0	0	0	0	0	0	0	0	0	0	0	0
r_2348	PA phosphatase (1-18:0, 2-16:1), ER membrane	YMR165C	sce00561 Glycerolipid metabolism//sce00564 Glycerophospholipid metabolism//sce01110 Biosynthesis of secondary metabolites	4.21662e-05	0	0	6.14917e-07	0	0	0	0	0	0	0	0
r_2349	PA phosphatase (1-18:0, 2-18:1), ER membrane	YMR165C	sce00561 Glycerolipid metabolism//sce00564 Glycerophospholipid metabolism//sce01110 Biosynthesis of secondary metabolites	0	0	0	0	0	0	0	0	0	0	0	0
r_2350	PA phosphatase (1-18:1, 2-16:1), ER membrane	YMR165C	sce00561 Glycerolipid metabolism//sce00564 Glycerophospholipid metabolism//sce01110 Biosynthesis of secondary metabolites	0	0	0	0	0	0	0	0	0	0	0	0
r_2351	PA phosphatase (1-18:1, 2-18:1), ER membrane	YMR165C	sce00561 Glycerolipid metabolism//sce00564 Glycerophospholipid metabolism//sce01110 Biosynthesis of secondary metabolites	0	0	0	0	0	0	0	0	0	0	0	0
r_2352	PA phosphatase (1-16:0, 2-16:1), vacuolar membrane	YDR284C	sce00561 Glycerolipid metabolism//sce00564 Glycerophospholipid metabolism//sce01110 Biosynthesis of secondary metabolites	0	0	0	0	0	0	0	0	0	0	0	0
r_2353	PA phosphatase (1-16:0, 2-18:1), vacuolar membrane	YDR284C	sce00561 Glycerolipid metabolism//sce00564 Glycerophospholipid metabolism//sce01110 Biosynthesis of secondary metabolites	0	0	0	0	0	0	0	0	0	0	0	0
r_2354	PA phosphatase (1-16:1, 2-16:1), vacuolar membrane	YDR284C	sce00561 Glycerolipid metabolism//sce00564 Glycerophospholipid metabolism//sce01110 Biosynthesis of secondary metabolites	0	0	0	0	0	0	0	0	0	0	0	0
r_2355	PA phosphatase (1-16:1, 2-18:1), vacuolar membrane	YDR284C	sce00561 Glycerolipid metabolism//sce00564 Glycerophospholipid metabolism//sce01110 Biosynthesis of secondary metabolites	0	0	0	0	0	0	0	0	0	0	0	0
r_2356	PA phosphatase (1-18:0, 2-16:1), vacuolar membrane	YDR284C	sce00561 Glycerolipid metabolism//sce00564 Glycerophospholipid metabolism//sce01110 Biosynthesis of secondary metabolites	0	0	0	0	0	0	0	0	0	0	0	0
r_2357	PA phosphatase (1-18:0, 2-18:1), vacuolar membrane	YDR284C	sce00561 Glycerolipid metabolism//sce00564 Glycerophospholipid metabolism//sce01110 Biosynthesis of secondary metabolites	0	0	0	0	0	0	0	0	0	0	0	0
r_2358	PA phosphatase (1-18:1, 2-16:1), vacuolar membrane	YDR284C	sce00561 Glycerolipid metabolism//sce00564 Glycerophospholipid metabolism//sce01110 Biosynthesis of secondary metabolites	0	0	0	0	0	0	0	0	0	0	0	0
r_2359	PA phosphatase (1-18:1, 2-18:1), vacuolar membrane	YDR284C	sce00561 Glycerolipid metabolism//sce00564 Glycerophospholipid metabolism//sce01110 Biosynthesis of secondary metabolites	0	0	0	0	0	0	0	0	0	0	0	0
r_2360	PA phosphatase (1-16:0, 2-16:1), Golgi membrane	YDR503C		0	0	0	0	0	0	0	0	0	0	0	0
r_2361	PA phosphatase (1-16:0, 2-18:1), Golgi membrane	YDR503C		0	0	0	0	0	0	0	0	0	0	0	0
r_2362	PA phosphatase (1-16:1, 2-16:1), Golgi membrane	YDR503C		0	0	0.00091543	0	0	0.00092297	0	0	0.000880241	0	0	0.000612111
r_2363	PA phosphatase (1-16:1, 2-18:1), Golgi membrane	YDR503C		0	0	0	0	0	0	0	0	0	0	0	0
r_2364	PA phosphatase (1-18:0, 2-16:1), Golgi membrane	YDR503C		0	0	0	0	0	0	0	0	0	0	0	0
r_2365	PA phosphatase (1-18:0, 2-18:1), Golgi membrane	YDR503C		0	0	0	0	0	0	0	0	0	0	0	0
r_2366	PA phosphatase (1-18:1, 2-16:1), Golgi membrane	YDR503C		0	0	0	0	0	0	0	0	0	0	0	0
r_2367	PA phosphatase (1-18:1, 2-18:1), Golgi membrane	YDR503C		0	0	0	0	0	0	0	0	0	0	0	0
r_2368	diacylglycerol acyltransferase (1-16:0, 2-16:1, 3-16:0), ER membrane	YCR048W or YNR019W or YOR245C	sce00100 Steroid biosynthesis//sce00561 Glycerolipid metabolism	0	0	0	0	0	0	0	0	0	0	0	0
r_2369	diacylglycerol acyltransferase (1-16:0, 2-18:1, 3-16:0), ER membrane	YCR048W or YNR019W or YOR245C	sce00100 Steroid biosynthesis//sce00561 Glycerolipid metabolism	0	0	0	0	0	0	0	0	0	0	0	0
r_2370	diacylglycerol acyltransferase (1-16:1, 2-16:1, 3-16:0), ER membrane	YCR048W or YNR019W or YOR245C	sce00100 Steroid biosynthesis//sce00561 Glycerolipid metabolism	0	0	0	0	0	0	0	0	0	0	0	0
r_2371	diacylglycerol acyltransferase (1-16:1, 2-18:1, 3-16:0), ER membrane	YCR048W or YNR019W or YOR245C	sce00100 Steroid biosynthesis//sce00561 Glycerolipid metabolism	0	0	0	0	0	0	0	0	0	0	0	0
r_2372	diacylglycerol acyltransferase (1-18:0, 2-16:1, 3-16:0), ER membrane	YCR048W or YNR019W or YOR245C	sce00100 Steroid biosynthesis//sce00561 Glycerolipid metabolism	0	0	0	0	0	0	0	0	0	0	0	0
r_2373	diacylglycerol acyltransferase (1-18:0, 2-18:1, 3-16:0), ER membrane	YCR048W or YNR019W or YOR245C	sce00100 Steroid biosynthesis//sce00561 Glycerolipid metabolism	0	0	0	0	0	0	0	0	0	0	0	0
r_2374	diacylglycerol acyltransferase (1-18:1, 2-16:1, 3-16:0), ER membrane	YCR048W or YNR019W or YOR245C	sce00100 Steroid biosynthesis//sce00561 Glycerolipid metabolism	0	0	0	0	0	0	0	0	0	0	0	0
r_2375	diacylglycerol acyltransferase (1-18:1, 2-18:1, 3-16:0), ER membrane	YCR048W or YNR019W or YOR245C	sce00100 Steroid biosynthesis//sce00561 Glycerolipid metabolism	0	0	0	0	0	0	0	0	0	0	0	0
r_2376	diacylglycerol acyltransferase (1-16:0, 2-16:1, 3-16:1), ER membrane	YCR048W or YNR019W or YOR245C	sce00100 Steroid biosynthesis//sce00561 Glycerolipid metabolism	0	0	0	0	0	0	0	0	0	0	0	0
r_2377	diacylglycerol acyltransferase (1-16:0, 2-18:1, 3-16:1), ER membrane	YCR048W or YNR019W or YOR245C	sce00100 Steroid biosynthesis//sce00561 Glycerolipid metabolism	0	0	0	0	0	0	0	0	0	0	0	0
r_2378	diacylglycerol acyltransferase (1-16:1, 2-16:1, 3-16:1), ER membrane	YCR048W or YNR019W or YOR245C	sce00100 Steroid biosynthesis//sce00561 Glycerolipid metabolism	0.000784791	0.000680117	0.000714525	0.000855013	0.000791224	0.00092297	0.000812788	0.000791224	0.00083912	0.000855674	0.000791224	0.000284911
r_2379	diacylglycerol acyltransferase (1-16:1, 2-18:1, 3-16:1), ER membrane	YCR048W or YNR019W or YOR245C	sce00100 Steroid biosynthesis//sce00561 Glycerolipid metabolism	0	0	0	0	0	0	0	0	0	0	0	0
r_2380	diacylglycerol acyltransferase (1-18:0, 2-16:1, 3-16:1), ER membrane	YCR048W or YNR019W or YOR245C	sce00100 Steroid biosynthesis//sce00561 Glycerolipid metabolism	0	0	0	0	0	0	0	0	0	0	0	0
r_2381	diacylglycerol acyltransferase (1-18:0, 2-18:1, 3-16:1), ER membrane	YCR048W or YNR019W or YOR245C	sce00100 Steroid biosynthesis//sce00561 Glycerolipid metabolism	0	0	0	0	0	0	0	0	0	0	0	0
r_2382	diacylglycerol acyltransferase (1-18:1, 2-16:1, 3-16:1), ER membrane	YCR048W or YNR019W or YOR245C	sce00100 Steroid biosynthesis//sce00561 Glycerolipid metabolism	0	0	0	0	0	0	0	0	0	0	0	0
r_2383	diacylglycerol acyltransferase (1-18:1, 2-18:1, 3-16:1), ER membrane	YCR048W or YNR019W or YOR245C	sce00100 Steroid biosynthesis//sce00561 Glycerolipid metabolism	0	0	0	0	0	0	0	0	0	0	0	0
r_2384	diacylglycerol acyltransferase (1-16:0, 2-16:1, 3-18:0), ER membrane	YCR048W or YNR019W or YOR245C	sce00100 Steroid biosynthesis//sce00561 Glycerolipid metabolism	0	0	0	0	0	0	0	0	0	0	0	0
r_2385	diacylglycerol acyltransferase (1-16:0, 2-18:1, 3-18:0), ER membrane	YCR048W or YNR019W or YOR245C	sce00100 Steroid biosynthesis//sce00561 Glycerolipid metabolism	0	0	0	0	0	0	0	0	0	0	0	0
r_2386	diacylglycerol acyltransferase (1-16:1, 2-16:1, 3-18:0), ER membrane	YCR048W or YNR019W or YOR245C	sce00100 Steroid biosynthesis//sce00561 Glycerolipid metabolism	0	7.74961e-05	0.000200906	0	0	0	4.13347e-05	0	4.11209e-05	0	0	0.0003272
r_2387	diacylglycerol acyltransferase (1-16:1, 2-18:1, 3-18:0), ER membrane	YCR048W or YNR019W or YOR245C	sce00100 Steroid biosynthesis//sce00561 Glycerolipid metabolism	0	0	0	0	0	0	0	0	0	0	0	0
r_2388	diacylglycerol acyltransferase (1-18:0, 2-16:1, 3-18:0), ER membrane	YCR048W or YNR019W or YOR245C	sce00100 Steroid biosynthesis//sce00561 Glycerolipid metabolism	4.21662e-05	0	0	6.14917e-07	0	0	0	0	0	0	0	0
r_2389	diacylglycerol acyltransferase (1-18:0, 2-18:1, 3-18:0), ER membrane	YCR048W or YNR019W or YOR245C	sce00100 Steroid biosynthesis//sce00561 Glycerolipid metabolism	0	0	0	0	0	0	0	0	0	0	0	0
r_2390	diacylglycerol acyltransferase (1-18:1, 2-16:1, 3-18:0), ER membrane	YCR048W or YNR019W or YOR245C	sce00100 Steroid biosynthesis//sce00561 Glycerolipid metabolism	0	0	0	0	0	0	0	0	0	0	0	0
r_2391	diacylglycerol acyltransferase (1-18:1, 2-18:1, 3-18:0), ER membrane	YCR048W or YNR019W or YOR245C	sce00100 Steroid biosynthesis//sce00561 Glycerolipid metabolism	0	0	0	0	0	0	0	0	0	0	0	0
r_2392	diacylglycerol acyltransferase (1-16:0, 2-16:1, 3-18:1), ER membrane	YCR048W or YNR019W or YOR245C	sce00100 Steroid biosynthesis//sce00561 Glycerolipid metabolism	0	0	0	0	0	0	0	0	0	0	0	0
r_2393	diacylglycerol acyltransferase (1-16:0, 2-18:1, 3-18:1), ER membrane	YCR048W or YNR019W or YOR245C	sce00100 Steroid biosynthesis//sce00561 Glycerolipid metabolism	0	0	0	0	0	0	0	0	0	0	0	0
r_2394	diacylglycerol acyltransferase (1-16:1, 2-16:1, 3-18:1), ER membrane	YCR048W or YNR019W or YOR245C	sce00100 Steroid biosynthesis//sce00561 Glycerolipid metabolism	0	0	0	0	0	0	0	0	0	0	0	0
r_2395	diacylglycerol acyltransferase (1-16:1, 2-18:1, 3-18:1), ER membrane	YCR048W or YNR019W or YOR245C	sce00100 Steroid biosynthesis//sce00561 Glycerolipid metabolism	0	0	0	0	0	0	0	0	0	0	0	0
r_2396	diacylglycerol acyltransferase (1-18:0, 2-16:1, 3-18:1), ER membrane	YCR048W or YNR019W or YOR245C	sce00100 Steroid biosynthesis//sce00561 Glycerolipid metabolism	0	0	0	0	0	0	0	0	0	0	0	0
r_2397	diacylglycerol acyltransferase (1-18:0, 2-18:1, 3-18:1), ER membrane	YCR048W or YNR019W or YOR245C	sce00100 Steroid biosynthesis//sce00561 Glycerolipid metabolism	0	0	0	0	0	0	0	0	0	0	0	0
r_2398	diacylglycerol acyltransferase (1-18:1, 2-16:1, 3-18:1), ER membrane	YCR048W or YNR019W or YOR245C	sce00100 Steroid biosynthesis//sce00561 Glycerolipid metabolism	0	0	0	0	0	0	0	0	0	0	0	0
r_2399	diacylglycerol acyltransferase (1-18:1, 2-18:1, 3-18:1), ER membrane	YCR048W or YNR019W or YOR245C	sce00100 Steroid biosynthesis//sce00561 Glycerolipid metabolism	0	0	0	0	0	0	0	0	0	0	0	0
r_2400	diacylglycerol acyltransferase (1-16:0, 2-16:1, 3-16:0), lipid particle	YOR245C	sce00561 Glycerolipid metabolism	0	0	0	0	0	0	0	0	0	0	0	0
r_2401	diacylglycerol acyltransferase (1-16:0, 2-18:1, 3-16:0), lipid particle	YOR245C	sce00561 Glycerolipid metabolism	0	0	0	0	0	0	0	0	0	0	0	0
r_2402	diacylglycerol acyltransferase (1-16:1, 2-16:1, 3-16:0), lipid particle	YOR245C	sce00561 Glycerolipid metabolism	0	0	0	0	0	0	0	0	0	0	0	0
r_2403	diacylglycerol acyltransferase (1-16:1, 2-18:1, 3-16:0), lipid particle	YOR245C	sce00561 Glycerolipid metabolism	0	0	0	0	0	0	0	0	0	0	0	0
r_2404	diacylglycerol acyltransferase (1-18:0, 2-16:1, 3-16:0), lipid particle	YOR245C	sce00561 Glycerolipid metabolism	0	0	0	0	0	0	0	0	0	0	0	0
r_2405	diacylglycerol acyltransferase (1-18:0, 2-18:1, 3-16:0), lipid particle	YOR245C	sce00561 Glycerolipid metabolism	0	0	0	0	0	0	0	0	0	0	0	0
r_2406	diacylglycerol acyltransferase (1-18:1, 2-16:1, 3-16:0), lipid particle	YOR245C	sce00561 Glycerolipid metabolism	0	0	0	0	0	0	0	0	0	0	0	0
r_2407	diacylglycerol acyltransferase (1-18:1, 2-18:1, 3-16:0), lipid particle	YOR245C	sce00561 Glycerolipid metabolism	0	0	0	0	0	0	0	0	0	0	0	0
r_2408	diacylglycerol acyltransferase (1-16:0, 2-16:1, 3-16:1), lipid particle	YOR245C	sce00561 Glycerolipid metabolism	0	0	0	0	0	0	0	0	0	0	0	0
r_2409	diacylglycerol acyltransferase (1-16:0, 2-18:1, 3-16:1), lipid particle	YOR245C	sce00561 Glycerolipid metabolism	0	0	0	0	0	0	0	0	0	0	0	0
r_2410	diacylglycerol acyltransferase (1-16:1, 2-16:1, 3-16:1), lipid particle	YOR245C	sce00561 Glycerolipid metabolism	0	0	0	0	0	0	0	0	0	0	0	0
r_2411	diacylglycerol acyltransferase (1-16:1, 2-18:1, 3-16:1), lipid particle	YOR245C	sce00561 Glycerolipid metabolism	0	0	0	0	0	0	0	0	0	0	0	0
r_2412	diacylglycerol acyltransferase (1-18:0, 2-16:1, 3-16:1), lipid particle	YOR245C	sce00561 Glycerolipid metabolism	0	0	0	0	0	0	0	0	0	0	0	0
r_2413	diacylglycerol acyltransferase (1-18:0, 2-18:1, 3-16:1), lipid particle	YOR245C	sce00561 Glycerolipid metabolism	0	0	0	0	0	0	0	0	0	0	0	0
r_2414	diacylglycerol acyltransferase (1-18:1, 2-16:1, 3-16:1), lipid particle	YOR245C	sce00561 Glycerolipid metabolism	0	0	0	0	0	0	0	0	0	0	0	0
r_2415	diacylglycerol acyltransferase (1-18:1, 2-18:1, 3-16:1), lipid particle	YOR245C	sce00561 Glycerolipid metabolism	0	0	0	0	0	0	0	0	0	0	0	0
r_2416	diacylglycerol acyltransferase (1-16:0, 2-16:1, 3-18:0), lipid particle	YOR245C	sce00561 Glycerolipid metabolism	0	0	0	0	0	0	0	0	0	0	0	0
r_2417	diacylglycerol acyltransferase (1-16:0, 2-18:1, 3-18:0), lipid particle	YOR245C	sce00561 Glycerolipid metabolism	0	0	0	0	0	0	0	0	0	0	0	0
r_2418	diacylglycerol acyltransferase (1-16:1, 2-16:1, 3-18:0), lipid particle	YOR245C	sce00561 Glycerolipid metabolism	0	0	0	0	0	0	0	0	0	0	0	0
r_2419	diacylglycerol acyltransferase (1-16:1, 2-18:1, 3-18:0), lipid particle	YOR245C	sce00561 Glycerolipid metabolism	0	0	0	0	0	0	0	0	0	0	0	0
r_2420	diacylglycerol acyltransferase (1-18:0, 2-16:1, 3-18:0), lipid particle	YOR245C	sce00561 Glycerolipid metabolism	0	0	0	0	0	0	0	0	0	0	0	0
r_2421	diacylglycerol acyltransferase (1-18:0, 2-18:1, 3-18:0), lipid particle	YOR245C	sce00561 Glycerolipid metabolism	0	0	0	0	0	0	0	0	0	0	0	0
r_2422	diacylglycerol acyltransferase (1-18:1, 2-16:1, 3-18:0), lipid particle	YOR245C	sce00561 Glycerolipid metabolism	0	0	0	0	0	0	0	0	0	0	0	0
r_2423	diacylglycerol acyltransferase (1-18:1, 2-18:1, 3-18:0), lipid particle	YOR245C	sce00561 Glycerolipid metabolism	0	0	0	0	0	0	0	0	0	0	0	0
r_2424	diacylglycerol acyltransferase (1-16:0, 2-16:1, 3-18:1), lipid particle	YOR245C	sce00561 Glycerolipid metabolism	0	0	0	0	0	0	0	0	0	0	0	0
r_2425	diacylglycerol acyltransferase (1-16:0, 2-18:1, 3-18:1), lipid particle	YOR245C	sce00561 Glycerolipid metabolism	0	0	0	0	0	0	0	0	0	0	0	0
r_2426	diacylglycerol acyltransferase (1-16:1, 2-16:1, 3-18:1), lipid particle	YOR245C	sce00561 Glycerolipid metabolism	0	0	0	0	0	0	0	0	0	0	0	0
r_2427	diacylglycerol acyltransferase (1-16:1, 2-18:1, 3-18:1), lipid particle	YOR245C	sce00561 Glycerolipid metabolism	0	0	0	0	0	0	0	0	0	0	0	0
r_2428	diacylglycerol acyltransferase (1-18:0, 2-16:1, 3-18:1), lipid particle	YOR245C	sce00561 Glycerolipid metabolism	0	0	0	0	0	0	0	0	0	0	0	0
r_2429	diacylglycerol acyltransferase (1-18:0, 2-18:1, 3-18:1), lipid particle	YOR245C	sce00561 Glycerolipid metabolism	0	0	0	0	0	0	0	0	0	0	0	0
r_2430	diacylglycerol acyltransferase (1-18:1, 2-16:1, 3-18:1), lipid particle	YOR245C	sce00561 Glycerolipid metabolism	0	0	0	0	0	0	0	0	0	0	0	0
r_2431	diacylglycerol acyltransferase (1-18:1, 2-18:1, 3-18:1), lipid particle	YOR245C	sce00561 Glycerolipid metabolism	0	0	0	0	0	0	0	0	0	0	0	0
r_2432	CDP-diacylglycerol synthase (1-16:0, 2-16:1), ER membrane	YBR029C	sce00564 Glycerophospholipid metabolism//sce01110 Biosynthesis of secondary metabolites//sce04070 Phosphatidylinositol signaling system	0.00134964	0.000977886	0.00124637	0.00110023	0.00128386	0.00102072	0.00110023	0.00115229	0.00113381	0.00139118	0.00128386	0.00105691
r_2433	CDP-diacylglycerol synthase (1-16:1, 2-16:1), ER membrane	YBR029C	sce00564 Glycerophospholipid metabolism//sce01110 Biosynthesis of secondary metabolites//sce04070 Phosphatidylinositol signaling system	0.00188226	0.00198328	0.00250652	0.00214063	0.00184326	0.00224045	0.00218299	0.00184326	0.00224804	0.00184838	0.00184326	0.0019067
r_2434	CDP-diacylglycerol synthase (1-18:0, 2-16:1), ER membrane	YBR029C	sce00564 Glycerophospholipid metabolism//sce01110 Biosynthesis of secondary metabolites//sce04070 Phosphatidylinositol signaling system	0.000688445	0.000630488	0	0.000795335	0.000604992	0	0.00075523	0.000736566	0.000779751	0.000796565	0.000604992	0
r_2435	CDP-diacylglycerol synthase (1-18:1, 2-16:1), ER membrane	YBR029C	sce00564 Glycerophospholipid metabolism//sce01110 Biosynthesis of secondary metabolites//sce04070 Phosphatidylinositol signaling system	0	0	0	0	0	0	0	0	0	0	0	0
r_2436	CDP-diacylglycerol synthase (1-16:0, 2-18:1), ER membrane	YBR029C	sce00564 Glycerophospholipid metabolism//sce01110 Biosynthesis of secondary metabolites//sce04070 Phosphatidylinositol signaling system	0.00170914	0.00182443	0.00215453	0.0020527	0.00163159	0.00238018	0.0020527	0.00176316	0.00211533	0.00176175	0.00163159	0.00124381
r_2437	CDP-diacylglycerol synthase (1-16:1, 2-18:1), ER membrane	YBR029C	sce00564 Glycerophospholipid metabolism//sce01110 Biosynthesis of secondary metabolites//sce04070 Phosphatidylinositol signaling system	0.000282261	0	0	0	0.000134923	0	0	0.000134923	0	0.000290949	0.000134923	0
r_2438	CDP-diacylglycerol synthase (1-18:0, 2-18:1), ER membrane	YBR029C	sce00564 Glycerophospholipid metabolism//sce01110 Biosynthesis of secondary metabolites//sce04070 Phosphatidylinositol signaling system	0	0	0.000658307	0	0.000131574	0.000859212	0	0	0	0	0.000131574	0.000254058
r_2439	CDP-diacylglycerol synthase (1-18:1, 2-18:1), ER membrane	YBR029C	sce00564 Glycerophospholipid metabolism//sce01110 Biosynthesis of secondary metabolites//sce04070 Phosphatidylinositol signaling system	0	0	0	0	0	4.25249e-05	0	0	0	0	0	0
r_2440	CDP-diacylglycerol synthase (1-16:0, 2-16:1), mitochondrial membrane	YBR029C	sce00564 Glycerophospholipid metabolism//sce01110 Biosynthesis of secondary metabolites//sce04070 Phosphatidylinositol signaling system	0	0	0	0	0	0	0	0	0	0	0	0
r_2441	CDP-diacylglycerol synthase (1-16:1, 2-16:1), mitochondrial membrane	YBR029C	sce00564 Glycerophospholipid metabolism//sce01110 Biosynthesis of secondary metabolites//sce04070 Phosphatidylinositol signaling system	0	0	0	0	0	0	0	0	0	0	0	0
r_2442	CDP-diacylglycerol synthase (1-18:0, 2-16:1), mitochondrial membrane	YBR029C	sce00564 Glycerophospholipid metabolism//sce01110 Biosynthesis of secondary metabolites//sce04070 Phosphatidylinositol signaling system	0	0	0	0	0	0	0	0	0	0	0	0
r_2443	CDP-diacylglycerol synthase (1-18:1, 2-16:1), mitochondrial membrane	YBR029C	sce00564 Glycerophospholipid metabolism//sce01110 Biosynthesis of secondary metabolites//sce04070 Phosphatidylinositol signaling system	0	0	0	0	0	0	0	0	0	0	0	0
r_2444	CDP-diacylglycerol synthase (1-16:0, 2-18:1), mitochondrial membrane	YBR029C	sce00564 Glycerophospholipid metabolism//sce01110 Biosynthesis of secondary metabolites//sce04070 Phosphatidylinositol signaling system	0	0	0	0	0	0	0	0	0	0	0	0
r_2445	CDP-diacylglycerol synthase (1-16:1, 2-18:1), mitochondrial membrane	YBR029C	sce00564 Glycerophospholipid metabolism//sce01110 Biosynthesis of secondary metabolites//sce04070 Phosphatidylinositol signaling system	0	0	0	0	0	0	0	0	0	0	0	0
r_2446	PS synthase (1-16:0, 2-16:1), ER membrane	YER026C	sce00260 Glycine, serine and threonine metabolism//sce00564 Glycerophospholipid metabolism//sce01110 Biosynthesis of secondary metabolites	0.00134964	0.000977886	0.00124637	0.00110023	0.00128386	0.00102072	0.00110023	0.00115229	0.00113381	0.00139118	0.00128386	0.00105691
r_2447	PS synthase (1-16:1, 2-16:1), ER membrane	YER026C	sce00260 Glycine, serine and threonine metabolism//sce00564 Glycerophospholipid metabolism//sce01110 Biosynthesis of secondary metabolites	0.00176573	0.00187628	0.00158299	0.00184712	0.00105156	0.00131692	0.00197062	0.00105156	0.00136572	0.00155238	0.00105156	0.00140008
r_2448	PS synthase (1-18:0, 2-16:1), ER membrane	YER026C	sce00260 Glycine, serine and threonine metabolism//sce00564 Glycerophospholipid metabolism//sce01110 Biosynthesis of secondary metabolites	0	0	0	0.000252863	0.000604992	0	0.000134529	0.000736566	0.000779751	0.000256492	0.000604992	0
r_2449	PS synthase (1-18:1, 2-16:1), ER membrane	YER026C	sce00260 Glycine, serine and threonine metabolism//sce00564 Glycerophospholipid metabolism//sce01110 Biosynthesis of secondary metabolites	0	0	0	0	0	0	0	0	0	0	0	0
r_2450	PS synthase (1-16:0, 2-18:1), ER membrane	YER026C	sce00260 Glycine, serine and threonine metabolism//sce00564 Glycerophospholipid metabolism//sce01110 Biosynthesis of secondary metabolites	0.00170914	0.00182443	0.00215453	0.0020527	0.00163159	0.00238018	0.0020527	0.00176316	0.00211533	0.00176175	0.00163159	0.00112989
r_2451	PS synthase (1-16:1, 2-18:1), ER membrane	YER026C	sce00260 Glycine, serine and threonine metabolism//sce00564 Glycerophospholipid metabolism//sce01110 Biosynthesis of secondary metabolites	0.000282261	0	0	0	0.000134923	0	0	0.000134923	0	0.000290949	0.000134923	0
r_2452	PS synthase (1-18:0, 2-18:1), ER membrane	YER026C	sce00260 Glycine, serine and threonine metabolism//sce00564 Glycerophospholipid metabolism//sce01110 Biosynthesis of secondary metabolites	0	0	0.000658307	0	0.000131574	0.000859212	0	0	0	0	0.000131574	0.000254058
r_2453	PS synthase (1-18:1, 2-18:1), ER membrane	YER026C	sce00260 Glycine, serine and threonine metabolism//sce00564 Glycerophospholipid metabolism//sce01110 Biosynthesis of secondary metabolites	0	0	0	0	0	4.25249e-05	0	0	0	0	0	0
r_2454	PI synthase (1-16:0, 2-16:1), ER membrane	YPR113W	sce00562 Inositol phosphate metabolism//sce00564 Glycerophospholipid metabolism//sce04070 Phosphatidylinositol signaling system	0	0	0	0	0	0	0	0	0	0	0	0
r_2455	PI synthase (1-16:1, 2-16:1), ER membrane	YPR113W	sce00562 Inositol phosphate metabolism//sce00564 Glycerophospholipid metabolism//sce04070 Phosphatidylinositol signaling system	0.000116531	0.000107005	0.000923533	0.000293511	0.000791707	0.000923533	0.000212367	0.000791707	0.000882323	0.000296	0.000791707	0.000506615
r_2456	PI synthase (1-18:0, 2-16:1), ER membrane	YPR113W	sce00562 Inositol phosphate metabolism//sce00564 Glycerophospholipid metabolism//sce04070 Phosphatidylinositol signaling system	0.000688445	0.000630488	0	0.000542472	0	0	0.000620701	0	0	0.000540073	0	0
r_2457	PI synthase (1-18:1, 2-16:1), ER membrane	YPR113W	sce00562 Inositol phosphate metabolism//sce00564 Glycerophospholipid metabolism//sce04070 Phosphatidylinositol signaling system	0	0	0	0	0	0	0	0	0	0	0	0
r_2458	PI synthase (1-16:0, 2-18:1), ER membrane	YPR113W	sce00562 Inositol phosphate metabolism//sce00564 Glycerophospholipid metabolism//sce04070 Phosphatidylinositol signaling system	0	0	0	0	0	0	0	0	0	0	0	0.000113912
r_2459	PI synthase (1-16:1, 2-18:1), ER membrane	YPR113W	sce00562 Inositol phosphate metabolism//sce00564 Glycerophospholipid metabolism//sce04070 Phosphatidylinositol signaling system	0	0	0	0	0	0	0	0	0	0	0	0
r_2460	PI synthase (1-18:0, 2-18:1), ER membrane	YPR113W	sce00562 Inositol phosphate metabolism//sce00564 Glycerophospholipid metabolism//sce04070 Phosphatidylinositol signaling system	0	0	0	0	0	0	0	0	0	0	0	0
r_2461	PI synthase (1-18:1, 2-18:1), ER membrane	YPR113W	sce00562 Inositol phosphate metabolism//sce00564 Glycerophospholipid metabolism//sce04070 Phosphatidylinositol signaling system	0	0	0	0	0	0	0	0	0	0	0	0
r_2462	lysoPI acyltransferase (1-18:0, 2-16:1), ER membrane	YBR042C		0	0	0	0	0	0	0	0	0	0	0	0
r_2463	lysoPI acyltransferase (1-18:0, 2-18:1), ER membrane	YBR042C		0	0	0	0	0	0	0	0	0	0	0	0
r_2464	PS decarboxylase (1-16:0, 2-16:1), mitochondrial membrane	YNL169C	sce00564 Glycerophospholipid metabolism//sce01110 Biosynthesis of secondary metabolites	0.00134964	0.000977886	0.00124637	0.00110023	0.00128386	0.00102072	0.00110023	0.00115229	0.00113381	0.00139118	0.00128386	0.00105691
r_2465	PS decarboxylase (1-16:1, 2-16:1), mitochondrial membrane	YNL169C	sce00564 Glycerophospholipid metabolism//sce01110 Biosynthesis of secondary metabolites	0.000977079	0.00115375	0.00070613	0.00103419	0.00029986	0.000440055	0.00115769	0.00029986	0.000527985	0.000739452	0.00029986	0.000806884
r_2466	PS decarboxylase (1-18:0, 2-16:1), mitochondrial membrane	YNL169C	sce00564 Glycerophospholipid metabolism//sce01110 Biosynthesis of secondary metabolites	0	0	0	0.000252863	0.000604992	0	0.000134529	0.000736566	0.000779751	0.000256492	0.000604992	0
r_2467	PS decarboxylase (1-18:1, 2-16:1), mitochondrial membrane	YNL169C	sce00564 Glycerophospholipid metabolism//sce01110 Biosynthesis of secondary metabolites	0	0	0	0	0	0	0	0	0	0	0	0
r_2468	PS decarboxylase (1-16:0, 2-18:1), mitochondrial membrane	YNL169C	sce00564 Glycerophospholipid metabolism//sce01110 Biosynthesis of secondary metabolites	0.00170914	0.00182443	0.00215453	0.0020527	0.00163159	0.00238018	0.0020527	0.00176316	0.00211533	0.00176175	0.00163159	0.00112989
r_2469	PS decarboxylase (1-16:1, 2-18:1), mitochondrial membrane	YNL169C	sce00564 Glycerophospholipid metabolism//sce01110 Biosynthesis of secondary metabolites	0.000282261	0	0	0	0.000134923	0	0	0.000134923	0	0.000290949	0.000134923	0
r_2470	PS decarboxylase (1-18:0, 2-18:1), mitochondrial membrane	YNL169C	sce00564 Glycerophospholipid metabolism//sce01110 Biosynthesis of secondary metabolites	0	0	0.000658307	0	0.000131574	0.000859212	0	0	0	0	0.000131574	0.000254058
r_2471	PS decarboxylase (1-18:1, 2-18:1), mitochondrial membrane	YNL169C	sce00564 Glycerophospholipid metabolism//sce01110 Biosynthesis of secondary metabolites	0	0	0	0	0	4.25249e-05	0	0	0	0	0	0
r_2472	PS decarboxylase (1-16:0, 2-16:1), Golgi membrane	YGR170W	sce00564 Glycerophospholipid metabolism//sce01110 Biosynthesis of secondary metabolites	0	0	0	0	0	0	0	0	0	0	0	0
r_2473	PS decarboxylase (1-16:1, 2-16:1), Golgi membrane	YGR170W	sce00564 Glycerophospholipid metabolism//sce01110 Biosynthesis of secondary metabolites	0	0	0	0	0	0	0	0	0	0	0	0
r_2474	PS decarboxylase (1-18:0, 2-16:1), Golgi membrane	YGR170W	sce00564 Glycerophospholipid metabolism//sce01110 Biosynthesis of secondary metabolites	0	0	0	0	0	0	0	0	0	0	0	0
r_2475	PS decarboxylase (1-18:1, 2-16:1), Golgi membrane	YGR170W	sce00564 Glycerophospholipid metabolism//sce01110 Biosynthesis of secondary metabolites	0	0	0	0	0	0	0	0	0	0	0	0
r_2476	PS decarboxylase (1-16:0, 2-18:1), Golgi membrane	YGR170W	sce00564 Glycerophospholipid metabolism//sce01110 Biosynthesis of secondary metabolites	0	0	0	0	0	0	0	0	0	0	0	0
r_2477	PS decarboxylase (1-16:1, 2-18:1), Golgi membrane	YGR170W	sce00564 Glycerophospholipid metabolism//sce01110 Biosynthesis of secondary metabolites	0	0	0	0	0	0	0	0	0	0	0	0
r_2478	PS decarboxylase (1-18:0, 2-18:1), Golgi membrane	YGR170W	sce00564 Glycerophospholipid metabolism//sce01110 Biosynthesis of secondary metabolites	0	0	0	0	0	0	0	0	0	0	0	0
r_2479	PS decarboxylase (1-18:1, 2-18:1), Golgi membrane	YGR170W	sce00564 Glycerophospholipid metabolism//sce01110 Biosynthesis of secondary metabolites	0	0	0	0	0	0	0	0	0	0	0	0
r_2480	PS decarboxylase (1-16:0, 2-16:1), vacuolar membrane	YGR170W	sce00564 Glycerophospholipid metabolism//sce01110 Biosynthesis of secondary metabolites	0	0	0	0	0	0	0	0	0	0	0	0
r_2481	PS decarboxylase (1-16:1, 2-16:1), vacuolar membrane	YGR170W	sce00564 Glycerophospholipid metabolism//sce01110 Biosynthesis of secondary metabolites	0	0	0	0	0	0	0	0	0	0	0	0
r_2482	PS decarboxylase (1-18:0, 2-16:1), vacuolar membrane	YGR170W	sce00564 Glycerophospholipid metabolism//sce01110 Biosynthesis of secondary metabolites	0	0	0	0	0	0	0	0	0	0	0	0
r_2483	PS decarboxylase (1-18:1, 2-16:1), vacuolar membrane	YGR170W	sce00564 Glycerophospholipid metabolism//sce01110 Biosynthesis of secondary metabolites	0	0	0	0	0	0	0	0	0	0	0	0
r_2484	PS decarboxylase (1-16:0, 2-18:1), vacuolar membrane	YGR170W	sce00564 Glycerophospholipid metabolism//sce01110 Biosynthesis of secondary metabolites	0	0	0	0	0	0	0	0	0	0	0	0
r_2485	PS decarboxylase (1-16:1, 2-18:1), vacuolar membrane	YGR170W	sce00564 Glycerophospholipid metabolism//sce01110 Biosynthesis of secondary metabolites	0	0	0	0	0	0	0	0	0	0	0	0
r_2486	PS decarboxylase (1-18:0, 2-18:1), vacuolar membrane	YGR170W	sce00564 Glycerophospholipid metabolism//sce01110 Biosynthesis of secondary metabolites	0	0	0	0	0	0	0	0	0	0	0	0
r_2487	PS decarboxylase (1-18:1, 2-18:1), vacuolar membrane	YGR170W	sce00564 Glycerophospholipid metabolism//sce01110 Biosynthesis of secondary metabolites	0	0	0	0	0	0	0	0	0	0	0	0
r_2488	PE methyltransferase (1-16:0, 2-16:1), ER membrane	YGR157W or YJR073C	sce00564 Glycerophospholipid metabolism//sce01110 Biosynthesis of secondary metabolites	0.00134964	0.000977886	0.000867246	0.00110023	0.00128386	0.000376299	0.00110023	0.00115229	0.00113381	0.00139118	0.00128386	0.00105691
r_2489	PE methyltransferase (1-16:1, 2-16:1), ER membrane	YGR157W or YJR073C	sce00564 Glycerophospholipid metabolism//sce01110 Biosynthesis of secondary metabolites	0	0.000258593	0	0.000290949	0	0	0.000290949	0	0.000128685	0	0	7.19575e-05
r_2490	PE methyltransferase (1-18:0, 2-16:1), ER membrane	YGR157W or YJR073C	sce00564 Glycerophospholipid metabolism//sce01110 Biosynthesis of secondary metabolites	0	0	0	0	0	0	0	0.000131574	0.000167907	0	0	0
r_2491	PE methyltransferase (1-18:1, 2-16:1), ER membrane	YGR157W or YJR073C	sce00564 Glycerophospholipid metabolism//sce01110 Biosynthesis of secondary metabolites	0	0	0	0	0	0	0	0	0	0	0	0
r_2492	PE methyltransferase (1-16:0, 2-18:1), ER membrane	YGR157W or YJR073C	sce00564 Glycerophospholipid metabolism//sce01110 Biosynthesis of secondary metabolites	0.00170914	0.00182443	0.00215453	0.0020527	0.00163159	0.00238018	0.0020527	0.00176316	0.00211533	0.00176175	0.00163159	0.00112989
r_2493	PE methyltransferase (1-16:1, 2-18:1), ER membrane	YGR157W or YJR073C	sce00564 Glycerophospholipid metabolism//sce01110 Biosynthesis of secondary metabolites	0.000282261	0	0	0	0.000134923	0	0	0.000134923	0	0.000290949	0.000134923	0
r_2494	PE methyltransferase (1-18:0, 2-18:1), ER membrane	YGR157W or YJR073C	sce00564 Glycerophospholipid metabolism//sce01110 Biosynthesis of secondary metabolites	0	0	0.000658307	0	0.000131574	0.000859212	0	0	0	0	0.000131574	0.000254058
r_2495	PE methyltransferase (1-18:1, 2-18:1), ER membrane	YGR157W or YJR073C	sce00564 Glycerophospholipid metabolism//sce01110 Biosynthesis of secondary metabolites	0	0	0	0	0	4.25249e-05	0	0	0	0	0	0
r_2496	phosphatidyl-N-methylethanolamine methyltransferase (1-16:0, 2-16:1), ER membrane	YJR073C	sce00564 Glycerophospholipid metabolism//sce01110 Biosynthesis of secondary metabolites	0.00134964	0.000977886	0.000867246	0.00110023	0.00128386	0.000376299	0.00110023	0.00115229	0.00113381	0.00139118	0.00128386	0.00105691
r_2497	phosphatidyl-N-methylethanolamine methyltransferase (1-16:1, 2-16:1), ER membrane	YJR073C	sce00564 Glycerophospholipid metabolism//sce01110 Biosynthesis of secondary metabolites	0	0.000258593	0	0.000290949	0	0	0.000290949	0	0.000128685	0	0	7.19575e-05
r_2498	phosphatidyl-N-methylethanolamine methyltransferase (1-18:0, 2-16:1), ER membrane	YJR073C	sce00564 Glycerophospholipid metabolism//sce01110 Biosynthesis of secondary metabolites	0	0	0	0	0	0	0	0.000131574	0.000167907	0	0	0
r_2499	phosphatidyl-N-methylethanolamine methyltransferase (1-18:1, 2-16:1), ER membrane	YJR073C	sce00564 Glycerophospholipid metabolism//sce01110 Biosynthesis of secondary metabolites	0	0	0	0	0	0	0	0	0	0	0	0
r_2500	phosphatidyl-N-methylethanolamine methyltransferase (1-16:0, 2-18:1), ER membrane	YJR073C	sce00564 Glycerophospholipid metabolism//sce01110 Biosynthesis of secondary metabolites	0.00170914	0.00182443	0.00215453	0.0020527	0.00163159	0.00238018	0.0020527	0.00176316	0.00211533	0.00176175	0.00163159	0.00112989
r_2501	phosphatidyl-N-methylethanolamine methyltransferase (1-16:1, 2-18:1), ER membrane	YJR073C	sce00564 Glycerophospholipid metabolism//sce01110 Biosynthesis of secondary metabolites	0.000282261	0	0	0	0.000134923	0	0	0.000134923	0	0.000290949	0.000134923	0
r_2502	phosphatidyl-N-methylethanolamine methyltransferase (1-18:0, 2-18:1), ER membrane	YJR073C	sce00564 Glycerophospholipid metabolism//sce01110 Biosynthesis of secondary metabolites	0	0	0.000658307	0	0.000131574	0.000859212	0	0	0	0	0.000131574	0.000254058
r_2503	phosphatidyl-N-methylethanolamine methyltransferase (1-18:1, 2-18:1), ER membrane	YJR073C	sce00564 Glycerophospholipid metabolism//sce01110 Biosynthesis of secondary metabolites	0	0	0	0	0	4.25249e-05	0	0	0	0	0	0
r_2504	phosphatidyl-N,N-dimethylethanolamine methyltransferase (1-16:0, 2-16:1), ER membrane	YJR073C	sce00564 Glycerophospholipid metabolism//sce01110 Biosynthesis of secondary metabolites	0.00134964	0.000977886	0.000867246	0.00110023	0.00128386	0.000376299	0.00110023	0.00115229	0.00113381	0.00139118	0.00128386	0.00105691
r_2505	phosphatidyl-N,N-dimethylethanolamine methyltransferase (1-16:1, 2-16:1), ER membrane	YJR073C	sce00564 Glycerophospholipid metabolism//sce01110 Biosynthesis of secondary metabolites	0	0.000258593	0	0.000290949	0	0	0.000290949	0	0.000128685	0	0	7.19575e-05
r_2506	phosphatidyl-N,N-dimethylethanolamine methyltransferase (1-18:0, 2-16:1), ER membrane	YJR073C	sce00564 Glycerophospholipid metabolism//sce01110 Biosynthesis of secondary metabolites	0	0	0	0	0	0	0	0.000131574	0.000167907	0	0	0
r_2507	phosphatidyl-N,N-dimethylethanolamine methyltransferase (1-18:1, 2-16:1), ER membrane	YJR073C	sce00564 Glycerophospholipid metabolism//sce01110 Biosynthesis of secondary metabolites	0	0	0	0	0	0	0	0	0	0	0	0
r_2508	phosphatidyl-N,N-dimethylethanolamine methyltransferase (1-16:0, 2-18:1), ER membrane	YJR073C	sce00564 Glycerophospholipid metabolism//sce01110 Biosynthesis of secondary metabolites	0.00170914	0.00182443	0.00215453	0.0020527	0.00163159	0.00238018	0.0020527	0.00176316	0.00211533	0.00176175	0.00163159	0.00112989
r_2509	phosphatidyl-N,N-dimethylethanolamine methyltransferase (1-16:1, 2-18:1), ER membrane	YJR073C	sce00564 Glycerophospholipid metabolism//sce01110 Biosynthesis of secondary metabolites	0.000282261	0	0	0	0.000134923	0	0	0.000134923	0	0.000290949	0.000134923	0
r_2510	phosphatidyl-N,N-dimethylethanolamine methyltransferase (1-18:0, 2-18:1), ER membrane	YJR073C	sce00564 Glycerophospholipid metabolism//sce01110 Biosynthesis of secondary metabolites	0	0	0.000658307	0	0.000131574	0.000859212	0	0	0	0	0.000131574	0.000254058
r_2511	phosphatidyl-N,N-dimethylethanolamine methyltransferase (1-18:1, 2-18:1), ER membrane	YJR073C	sce00564 Glycerophospholipid metabolism//sce01110 Biosynthesis of secondary metabolites	0	0	0	0	0	4.25249e-05	0	0	0	0	0	0
r_2512	DAG kinase (1-16:0, 2-16:1), ER membrane	YOR311C	sce00564 Glycerophospholipid metabolism//sce01110 Biosynthesis of secondary metabolites	0	0	0	0	0	0	0	0	0	0	0	0
r_2513	DAG kinase (1-16:1, 2-16:1), ER membrane	YOR311C	sce00564 Glycerophospholipid metabolism//sce01110 Biosynthesis of secondary metabolites	0	0	0	0	0	0	0	0	0	0	0	0
r_2514	DAG kinase (1-18:0, 2-16:1), ER membrane	YOR311C	sce00564 Glycerophospholipid metabolism//sce01110 Biosynthesis of secondary metabolites	0	0	0	0	0	0	0	0	0	0	0	0
r_2515	DAG kinase (1-18:1, 2-16:1), ER membrane	YOR311C	sce00564 Glycerophospholipid metabolism//sce01110 Biosynthesis of secondary metabolites	0	0	0	0	0	0	0	0	0	0	0	0
r_2516	DAG kinase (1-16:0, 2-18:1), ER membrane	YOR311C	sce00564 Glycerophospholipid metabolism//sce01110 Biosynthesis of secondary metabolites	0	0	0	0	0	0	0	0	0	0	0	0
r_2517	DAG kinase (1-16:1, 2-18:1), ER membrane	YOR311C	sce00564 Glycerophospholipid metabolism//sce01110 Biosynthesis of secondary metabolites	0	0	0	0	0	0	0	0	0	0	0	0
r_2518	DAG kinase (1-18:0, 2-18:1), ER membrane	YOR311C	sce00564 Glycerophospholipid metabolism//sce01110 Biosynthesis of secondary metabolites	0	0	0	0	0	0	0	0	0	0	0	0
r_2519	DAG kinase (1-18:1, 2-18:1), ER membrane	YOR311C	sce00564 Glycerophospholipid metabolism//sce01110 Biosynthesis of secondary metabolites	0	0	0	0	0	0	0	0	0	0	0	0
r_2520	ethanolaminephosphotransferase (1-16:0, 2-16:1), ER membrane	YHR123W	sce00440 Phosphonate and phosphinate metabolism//sce00564 Glycerophospholipid metabolism//sce01110 Biosynthesis of secondary metabolites	0	0	0	0	0	0	0	0	0	0	0	0
r_2521	ethanolaminephosphotransferase (1-16:1, 2-16:1), ER membrane	YHR123W	sce00440 Phosphonate and phosphinate metabolism//sce00564 Glycerophospholipid metabolism//sce01110 Biosynthesis of secondary metabolites	0	0	0	0	0	0	0	0	0	0	0	0
r_2522	ethanolaminephosphotransferase (1-18:0, 2-16:1), ER membrane	YHR123W	sce00440 Phosphonate and phosphinate metabolism//sce00564 Glycerophospholipid metabolism//sce01110 Biosynthesis of secondary metabolites	0	0	0	0	0	0	0	0	0	0	0	0
r_2523	ethanolaminephosphotransferase (1-18:1, 2-16:1), ER membrane	YHR123W	sce00440 Phosphonate and phosphinate metabolism//sce00564 Glycerophospholipid metabolism//sce01110 Biosynthesis of secondary metabolites	0	0	0	0	0	0	0	0	0	0	0	0
r_2524	ethanolaminephosphotransferase (1-16:0, 2-18:1), ER membrane	YHR123W	sce00440 Phosphonate and phosphinate metabolism//sce00564 Glycerophospholipid metabolism//sce01110 Biosynthesis of secondary metabolites	0	0	0	0	0	0	0	0	0	0	0	0
r_2525	ethanolaminephosphotransferase (1-16:1, 2-18:1), ER membrane	YHR123W	sce00440 Phosphonate and phosphinate metabolism//sce00564 Glycerophospholipid metabolism//sce01110 Biosynthesis of secondary metabolites	0	0	0	0	0	0	0	0	0	0	0	0
r_2526	ethanolaminephosphotransferase (1-18:0, 2-18:1), ER membrane	YHR123W	sce00440 Phosphonate and phosphinate metabolism//sce00564 Glycerophospholipid metabolism//sce01110 Biosynthesis of secondary metabolites	0	0	0	0	0	0	0	0	0	0	0	0
r_2527	ethanolaminephosphotransferase (1-18:1, 2-18:1), ER membrane	YHR123W	sce00440 Phosphonate and phosphinate metabolism//sce00564 Glycerophospholipid metabolism//sce01110 Biosynthesis of secondary metabolites	0	0	0	0	0	0	0	0	0	0	0	0
r_2528	cholinephosphotransferase (1-16:0, 2-16:1), ER membrane	YHR123W or YNL130C	sce00440 Phosphonate and phosphinate metabolism//sce00564 Glycerophospholipid metabolism//sce01110 Biosynthesis of secondary metabolites	0	0	0	0	0	0	0	0	0	0	0	0
r_2529	cholinephosphotransferase (1-16:1, 2-16:1), ER membrane	YHR123W or YNL130C	sce00440 Phosphonate and phosphinate metabolism//sce00564 Glycerophospholipid metabolism//sce01110 Biosynthesis of secondary metabolites	0	0	0	0	0	0	0	0	0	0	0	0
r_2530	cholinephosphotransferase (1-18:0, 2-16:1), ER membrane	YHR123W or YNL130C	sce00440 Phosphonate and phosphinate metabolism//sce00564 Glycerophospholipid metabolism//sce01110 Biosynthesis of secondary metabolites	0	0	0	0	0	0	0	0	0	0	0	0
r_2531	cholinephosphotransferase (1-18:1, 2-16:1), ER membrane	YHR123W or YNL130C	sce00440 Phosphonate and phosphinate metabolism//sce00564 Glycerophospholipid metabolism//sce01110 Biosynthesis of secondary metabolites	0	0	0	0	0	0	0	0	0	0	0	0
r_2532	cholinephosphotransferase (1-16:0, 2-18:1), ER membrane	YHR123W or YNL130C	sce00440 Phosphonate and phosphinate metabolism//sce00564 Glycerophospholipid metabolism//sce01110 Biosynthesis of secondary metabolites	0	0	0	0	0	0	0	0	0	0	0	0
r_2533	cholinephosphotransferase (1-16:1, 2-18:1), ER membrane	YHR123W or YNL130C	sce00440 Phosphonate and phosphinate metabolism//sce00564 Glycerophospholipid metabolism//sce01110 Biosynthesis of secondary metabolites	0	0	0	0	0	0	0	0	0	0	0	0
r_2534	cholinephosphotransferase (1-18:0, 2-18:1), ER membrane	YHR123W or YNL130C	sce00440 Phosphonate and phosphinate metabolism//sce00564 Glycerophospholipid metabolism//sce01110 Biosynthesis of secondary metabolites	0	0	0	0	0	0	0	0	0	0	0	0
r_2535	cholinephosphotransferase (1-18:1, 2-18:1), ER membrane	YHR123W or YNL130C	sce00440 Phosphonate and phosphinate metabolism//sce00564 Glycerophospholipid metabolism//sce01110 Biosynthesis of secondary metabolites	0	0	0	0	0	0	0	0	0	0	0	0
r_2536	phosphatidylglycerolphosphate synthase (1-16:0, 2-16:1), mitochondrial membrane	YCL004W	sce00564 Glycerophospholipid metabolism	0	0	0	0	0	0	0	0	0	0	0	0
r_2537	phosphatidylglycerolphosphate synthase (1-16:1, 2-16:1), mitochondrial membrane	YCL004W	sce00564 Glycerophospholipid metabolism	0	0	0	0	0	0	0	0	0	0	0	0
r_2538	phosphatidylglycerolphosphate synthase (1-18:0, 2-16:1), mitochondrial membrane	YCL004W	sce00564 Glycerophospholipid metabolism	0	0	0	0	0	0	0	0	0	0	0	0
r_2539	phosphatidylglycerolphosphate synthase (1-18:1, 2-16:1), mitochondrial membrane	YCL004W	sce00564 Glycerophospholipid metabolism	0	0	0	0	0	0	0	0	0	0	0	0
r_2540	phosphatidylglycerolphosphate synthase (1-16:0, 2-18:1), mitochondrial membrane	YCL004W	sce00564 Glycerophospholipid metabolism	0	0	0	0	0	0	0	0	0	0	0	0
r_2541	phosphatidylglycerolphosphate synthase (1-16:1, 2-18:1), mitochondrial membrane	YCL004W	sce00564 Glycerophospholipid metabolism	0	0	0	0	0	0	0	0	0	0	0	0
r_2542	PGP phosphatase (1-16:0, 2-16:1), mitochondrial membrane	YHR100C	sce00564 Glycerophospholipid metabolism	0	0	0	0	0	0	0	0	0	0	0	0
r_2543	PGP phosphatase (1-16:1, 2-16:1), mitochondrial membrane	YHR100C	sce00564 Glycerophospholipid metabolism	0	0	0	0	0	0	0	0	0	0	0	0
r_2544	PGP phosphatase (1-18:0, 2-16:1), mitochondrial membrane	YHR100C	sce00564 Glycerophospholipid metabolism	0	0	0	0	0	0	0	0	0	0	0	0
r_2545	PGP phosphatase (1-18:1, 2-16:1), mitochondrial membrane	YHR100C	sce00564 Glycerophospholipid metabolism	0	0	0	0	0	0	0	0	0	0	0	0
r_2546	PGP phosphatase (1-16:0, 2-18:1), mitochondrial membrane	YHR100C	sce00564 Glycerophospholipid metabolism	0	0	0	0	0	0	0	0	0	0	0	0
r_2547	PGP phosphatase (1-16:1, 2-18:1), mitochondrial membrane	YHR100C	sce00564 Glycerophospholipid metabolism	0	0	0	0	0	0	0	0	0	0	0	0
r_2548	CL synthase (1-16:0, 2-16:1, 3-16:0, 4-16:1), mitochondrial membrane	YDL142C	sce00564 Glycerophospholipid metabolism	0	0	0	0	0	0	0	0	0	0	0	0
r_2549	CL synthase (1-16:0, 2-16:1, 3-16:1, 4-16:1), mitochondrial membrane	YDL142C	sce00564 Glycerophospholipid metabolism	0	0	0	0	0	0	0	0	0	0	0	0
r_2550	CL synthase (1-16:0, 2-16:1, 3-18:0, 4-16:1), mitochondrial membrane	YDL142C	sce00564 Glycerophospholipid metabolism	0	0	0	0	0	0	0	0	0	0	0	0
r_2551	CL synthase (1-16:0, 2-16:1, 3-18:1, 4-16:1), mitochondrial membrane	YDL142C	sce00564 Glycerophospholipid metabolism	0	0	0	0	0	0	0	0	0	0	0	0
r_2552	CL synthase (1-16:0, 2-16:1, 3-16:0, 4-18:1), mitochondrial membrane	YDL142C	sce00564 Glycerophospholipid metabolism	0	0	0	0	0	0	0	0	0	0	0	0
r_2553	CL synthase (1-16:0, 2-16:1, 3-16:1, 4-18:1), mitochondrial membrane	YDL142C	sce00564 Glycerophospholipid metabolism	0	0	0	0	0	0	0	0	0	0	0	0
r_2554	CL synthase (1-16:1, 2-16:1, 3-16:0, 4-16:1), mitochondrial membrane	YDL142C	sce00564 Glycerophospholipid metabolism	0	0	0	0	0	0	0	0	0	0	0	0
r_2555	CL synthase (1-16:1, 2-16:1, 3-16:1, 4-16:1), mitochondrial membrane	YDL142C	sce00564 Glycerophospholipid metabolism	0	0	0	0	0	0	0	0	0	0	0	0
r_2556	CL synthase (1-16:1, 2-16:1, 3-18:0, 4-16:1), mitochondrial membrane	YDL142C	sce00564 Glycerophospholipid metabolism	0	0	0	0	0	0	0	0	0	0	0	0
r_2557	CL synthase (1-16:1, 2-16:1, 3-18:1, 4-16:1), mitochondrial membrane	YDL142C	sce00564 Glycerophospholipid metabolism	0	0	0	0	0	0	0	0	0	0	0	0
r_2558	CL synthase (1-16:1, 2-16:1, 3-16:0, 4-18:1), mitochondrial membrane	YDL142C	sce00564 Glycerophospholipid metabolism	0	0	0	0	0	0	0	0	0	0	0	0
r_2559	CL synthase (1-16:1, 2-16:1, 3-16:1, 4-18:1), mitochondrial membrane	YDL142C	sce00564 Glycerophospholipid metabolism	0	0	0	0	0	0	0	0	0	0	0	0
r_2560	CL synthase (1-18:0, 2-16:1, 3-16:0, 4-16:1), mitochondrial membrane	YDL142C	sce00564 Glycerophospholipid metabolism	0	0	0	0	0	0	0	0	0	0	0	0
r_2561	CL synthase (1-18:0, 2-16:1, 3-16:1, 4-16:1), mitochondrial membrane	YDL142C	sce00564 Glycerophospholipid metabolism	0	0	0	0	0	0	0	0	0	0	0	0
r_2562	CL synthase (1-18:0, 2-16:1, 3-18:0, 4-16:1), mitochondrial membrane	YDL142C	sce00564 Glycerophospholipid metabolism	0	0	0	0	0	0	0	0	0	0	0	0
r_2563	CL synthase (1-18:0, 2-16:1, 3-18:1, 4-16:1), mitochondrial membrane	YDL142C	sce00564 Glycerophospholipid metabolism	0	0	0	0	0	0	0	0	0	0	0	0
r_2564	CL synthase (1-18:0, 2-16:1, 3-16:0, 4-18:1), mitochondrial membrane	YDL142C	sce00564 Glycerophospholipid metabolism	0	0	0	0	0	0	0	0	0	0	0	0
r_2565	CL synthase (1-18:0, 2-16:1, 3-16:1, 4-18:1), mitochondrial membrane	YDL142C	sce00564 Glycerophospholipid metabolism	0	0	0	0	0	0	0	0	0	0	0	0
r_2566	CL synthase (1-18:1, 2-16:1, 3-16:0, 4-16:1), mitochondrial membrane	YDL142C	sce00564 Glycerophospholipid metabolism	0	0	0	0	0	0	0	0	0	0	0	0
r_2567	CL synthase (1-18:1, 2-16:1, 3-16:1, 4-16:1), mitochondrial membrane	YDL142C	sce00564 Glycerophospholipid metabolism	0	0	0	0	0	0	0	0	0	0	0	0
r_2568	CL synthase (1-18:1, 2-16:1, 3-18:0, 4-16:1), mitochondrial membrane	YDL142C	sce00564 Glycerophospholipid metabolism	0	0	0	0	0	0	0	0	0	0	0	0
r_2569	CL synthase (1-18:1, 2-16:1, 3-18:1, 4-16:1), mitochondrial membrane	YDL142C	sce00564 Glycerophospholipid metabolism	0	0	0	0	0	0	0	0	0	0	0	0
r_2570	CL synthase (1-18:1, 2-16:1, 3-16:0, 4-18:1), mitochondrial membrane	YDL142C	sce00564 Glycerophospholipid metabolism	0	0	0	0	0	0	0	0	0	0	0	0
r_2571	CL synthase (1-18:1, 2-16:1, 3-16:1, 4-18:1), mitochondrial membrane	YDL142C	sce00564 Glycerophospholipid metabolism	0	0	0	0	0	0	0	0	0	0	0	0
r_2572	CL synthase (1-16:0, 2-18:1, 3-16:0, 4-16:1), mitochondrial membrane	YDL142C	sce00564 Glycerophospholipid metabolism	0	0	0	0	0	0	0	0	0	0	0	0
r_2573	CL synthase (1-16:0, 2-18:1, 3-16:1, 4-16:1), mitochondrial membrane	YDL142C	sce00564 Glycerophospholipid metabolism	0	0	0	0	0	0	0	0	0	0	0	0
r_2574	CL synthase (1-16:0, 2-18:1, 3-18:0, 4-16:1), mitochondrial membrane	YDL142C	sce00564 Glycerophospholipid metabolism	0	0	0	0	0	0	0	0	0	0	0	0
r_2575	CL synthase (1-16:0, 2-18:1, 3-18:1, 4-16:1), mitochondrial membrane	YDL142C	sce00564 Glycerophospholipid metabolism	0	0	0	0	0	0	0	0	0	0	0	0
r_2576	CL synthase (1-16:0, 2-18:1, 3-16:0, 4-18:1), mitochondrial membrane	YDL142C	sce00564 Glycerophospholipid metabolism	0	0	0	0	0	0	0	0	0	0	0	0
r_2577	CL synthase (1-16:0, 2-18:1, 3-16:1, 4-18:1), mitochondrial membrane	YDL142C	sce00564 Glycerophospholipid metabolism	0	0	0	0	0	0	0	0	0	0	0	0
r_2578	CL synthase (1-16:1, 2-18:1, 3-16:0, 4-16:1), mitochondrial membrane	YDL142C	sce00564 Glycerophospholipid metabolism	0	0	0	0	0	0	0	0	0	0	0	0
r_2579	CL synthase (1-16:1, 2-18:1, 3-16:1, 4-16:1), mitochondrial membrane	YDL142C	sce00564 Glycerophospholipid metabolism	0	0	0	0	0	0	0	0	0	0	0	0
r_2580	CL synthase (1-16:1, 2-18:1, 3-18:0, 4-16:1), mitochondrial membrane	YDL142C	sce00564 Glycerophospholipid metabolism	0	0	0	0	0	0	0	0	0	0	0	0
r_2581	CL synthase (1-16:1, 2-18:1, 3-18:1, 4-16:1), mitochondrial membrane	YDL142C	sce00564 Glycerophospholipid metabolism	0	0	0	0	0	0	0	0	0	0	0	0
r_2582	CL synthase (1-16:1, 2-18:1, 3-16:0, 4-18:1), mitochondrial membrane	YDL142C	sce00564 Glycerophospholipid metabolism	0	0	0	0	0	0	0	0	0	0	0	0
r_2583	CL synthase (1-16:1, 2-18:1, 3-16:1, 4-18:1), mitochondrial membrane	YDL142C	sce00564 Glycerophospholipid metabolism	0	0	0	0	0	0	0	0	0	0	0	0
r_2584	CL (1-16:0, 2-16:1, 3-16:0, 4-16:1) phospholipase (1-position), mitochondrial membrane	YGR110W	sce00564 Glycerophospholipid metabolism	0	0	0	0	0	0	0	0	0	0	0	0
r_2585	CL (1-16:0, 2-16:1, 3-16:1, 4-16:1) phospholipase (1-position), mitochondrial membrane	YGR110W	sce00564 Glycerophospholipid metabolism	0	0	0	0	0	0	0	0	0	0	0	0
r_2586	CL (1-16:0, 2-16:1, 3-18:0, 4-16:1) phospholipase (1-position), mitochondrial membrane	YGR110W	sce00564 Glycerophospholipid metabolism	0	0	0	0	0	0	0	0	0	0	0	0
r_2587	CL (1-16:0, 2-16:1, 3-18:1, 4-16:1) phospholipase (1-position), mitochondrial membrane	YGR110W	sce00564 Glycerophospholipid metabolism	0	0	0	0	0	0	0	0	0	0	0	0
r_2588	CL (1-16:0, 2-16:1, 3-16:0, 4-18:1) phospholipase (1-position), mitochondrial membrane	YGR110W	sce00564 Glycerophospholipid metabolism	0	0	0	0	0	0	0	0	0	0	0	0
r_2589	CL (1-16:0, 2-16:1, 3-16:1, 4-18:1) phospholipase (1-position), mitochondrial membrane	YGR110W	sce00564 Glycerophospholipid metabolism	0	0	0	0	0	0	0	0	0	0	0	0
r_2590	CL (1-18:0, 2-16:1, 3-16:0, 4-16:1) phospholipase (1-position), mitochondrial membrane	YGR110W	sce00564 Glycerophospholipid metabolism	0	0	0	0	0	0	0	0	0	0	0	0
r_2591	CL (1-18:0, 2-16:1, 3-16:1, 4-16:1) phospholipase (1-position), mitochondrial membrane	YGR110W	sce00564 Glycerophospholipid metabolism	0	0	0	0	0	0	0	0	0	0	0	0
r_2592	CL (1-18:0, 2-16:1, 3-18:0, 4-16:1) phospholipase (1-position), mitochondrial membrane	YGR110W	sce00564 Glycerophospholipid metabolism	0	0	0	0	0	0	0	0	0	0	0	0
r_2593	CL (1-18:0, 2-16:1, 3-18:1, 4-16:1) phospholipase (1-position), mitochondrial membrane	YGR110W	sce00564 Glycerophospholipid metabolism	0	0	0	0	0	0	0	0	0	0	0	0
r_2594	CL (1-18:0, 2-16:1, 3-16:0, 4-18:1) phospholipase (1-position), mitochondrial membrane	YGR110W	sce00564 Glycerophospholipid metabolism	0	0	0	0	0	0	0	0	0	0	0	0
r_2595	CL (1-18:0, 2-16:1, 3-16:1, 4-18:1) phospholipase (1-position), mitochondrial membrane	YGR110W	sce00564 Glycerophospholipid metabolism	0	0	0	0	0	0	0	0	0	0	0	0
r_2596	CL (1-16:0, 2-18:1, 3-16:0, 4-16:1) phospholipase (1-position), mitochondrial membrane	YGR110W	sce00564 Glycerophospholipid metabolism	0	0	0	0	0	0	0	0	0	0	0	0
r_2597	CL (1-16:0, 2-18:1, 3-16:1, 4-16:1) phospholipase (1-position), mitochondrial membrane	YGR110W	sce00564 Glycerophospholipid metabolism	0	0	0	0	0	0	0	0	0	0	0	0
r_2598	CL (1-16:0, 2-18:1, 3-18:0, 4-16:1) phospholipase (1-position), mitochondrial membrane	YGR110W	sce00564 Glycerophospholipid metabolism	0	0	0	0	0	0	0	0	0	0	0	0
r_2599	CL (1-16:0, 2-18:1, 3-18:1, 4-16:1) phospholipase (1-position), mitochondrial membrane	YGR110W	sce00564 Glycerophospholipid metabolism	0	0	0	0	0	0	0	0	0	0	0	0
r_2600	CL (1-16:0, 2-18:1, 3-16:0, 4-18:1) phospholipase (1-position), mitochondrial membrane	YGR110W	sce00564 Glycerophospholipid metabolism	0	0	0	0	0	0	0	0	0	0	0	0
r_2601	CL (1-16:0, 2-18:1, 3-16:1, 4-18:1) phospholipase (1-position), mitochondrial membrane	YGR110W	sce00564 Glycerophospholipid metabolism	0	0	0	0	0	0	0	0	0	0	0	0
r_2602	CL (1-16:0, 2-16:1, 3-16:0, 4-16:1) phospholipase (3-position), mitochondrial membrane	YGR110W	sce00564 Glycerophospholipid metabolism	0	0	0	0	0	0	0	0	0	0	0	0
r_2603	CL (1-16:0, 2-16:1, 3-18:0, 4-16:1) phospholipase (3-position), mitochondrial membrane	YGR110W	sce00564 Glycerophospholipid metabolism	0	0	0	0	0	0	0	0	0	0	0	0
r_2604	CL (1-16:0, 2-16:1, 3-16:0, 4-18:1) phospholipase (3-position), mitochondrial membrane	YGR110W	sce00564 Glycerophospholipid metabolism	0	0	0	0	0	0	0	0	0	0	0	0
r_2605	CL (1-16:1, 2-16:1, 3-16:0, 4-16:1) phospholipase (3-position), mitochondrial membrane	YGR110W	sce00564 Glycerophospholipid metabolism	0	0	0	0	0	0	0	0	0	0	0	0
r_2606	CL (1-16:1, 2-16:1, 3-18:0, 4-16:1) phospholipase (3-position), mitochondrial membrane	YGR110W	sce00564 Glycerophospholipid metabolism	0	0	0	0	0	0	0	0	0	0	0	0
r_2607	CL (1-16:1, 2-16:1, 3-16:0, 4-18:1) phospholipase (3-position), mitochondrial membrane	YGR110W	sce00564 Glycerophospholipid metabolism	0	0	0	0	0	0	0	0	0	0	0	0
r_2608	CL (1-18:0, 2-16:1, 3-16:0, 4-16:1) phospholipase (3-position), mitochondrial membrane	YGR110W	sce00564 Glycerophospholipid metabolism	0	0	0	0	0	0	0	0	0	0	0	0
r_2609	CL (1-18:0, 2-16:1, 3-18:0, 4-16:1) phospholipase (3-position), mitochondrial membrane	YGR110W	sce00564 Glycerophospholipid metabolism	0	0	0	0	0	0	0	0	0	0	0	0
r_2610	CL (1-18:0, 2-16:1, 3-16:0, 4-18:1) phospholipase (3-position), mitochondrial membrane	YGR110W	sce00564 Glycerophospholipid metabolism	0	0	0	0	0	0	0	0	0	0	0	0
r_2611	CL (1-18:1, 2-16:1, 3-16:0, 4-16:1) phospholipase (3-position), mitochondrial membrane	YGR110W	sce00564 Glycerophospholipid metabolism	0	0	0	0	0	0	0	0	0	0	0	0
r_2612	CL (1-18:1, 2-16:1, 3-18:0, 4-16:1) phospholipase (3-position), mitochondrial membrane	YGR110W	sce00564 Glycerophospholipid metabolism	0	0	0	0	0	0	0	0	0	0	0	0
r_2613	CL (1-18:1, 2-16:1, 3-16:0, 4-18:1) phospholipase (3-position), mitochondrial membrane	YGR110W	sce00564 Glycerophospholipid metabolism	0	0	0	0	0	0	0	0	0	0	0	0
r_2614	CL (1-16:0, 2-18:1, 3-16:0, 4-16:1) phospholipase (3-position), mitochondrial membrane	YGR110W	sce00564 Glycerophospholipid metabolism	0	0	0	0	0	0	0	0	0	0	0	0
r_2615	CL (1-16:0, 2-18:1, 3-18:0, 4-16:1) phospholipase (3-position), mitochondrial membrane	YGR110W	sce00564 Glycerophospholipid metabolism	0	0	0	0	0	0	0	0	0	0	0	0
r_2616	CL (1-16:0, 2-18:1, 3-16:0, 4-18:1) phospholipase (3-position), mitochondrial membrane	YGR110W	sce00564 Glycerophospholipid metabolism	0	0	0	0	0	0	0	0	0	0	0	0
r_2617	CL (1-16:1, 2-18:1, 3-16:0, 4-16:1) phospholipase (3-position), mitochondrial membrane	YGR110W	sce00564 Glycerophospholipid metabolism	0	0	0	0	0	0	0	0	0	0	0	0
r_2618	CL (1-16:1, 2-18:1, 3-18:0, 4-16:1) phospholipase (3-position), mitochondrial membrane	YGR110W	sce00564 Glycerophospholipid metabolism	0	0	0	0	0	0	0	0	0	0	0	0
r_2619	CL (1-16:1, 2-18:1, 3-16:0, 4-18:1) phospholipase (3-position), mitochondrial membrane	YGR110W	sce00564 Glycerophospholipid metabolism	0	0	0	0	0	0	0	0	0	0	0	0
r_2620	MLCL (2-16:1, 3-16:0, 4-16:1):PC (1-16:0, 2-16:1) acyltransferase, mitochondrial membrane	YPR140W	sce00564 Glycerophospholipid metabolism	0	0	0	0	0	0	0	0	0	0	0	0
r_2621	MLCL (2-16:1, 3-16:0, 4-16:1):PC (1-16:1, 2-16:1) acyltransferase, mitochondrial membrane	YPR140W	sce00564 Glycerophospholipid metabolism	0	0	0	0	0	0	0	0	0	0	0	0
r_2622	MLCL (2-16:1, 3-16:0, 4-16:1):PC (1-18:0, 2-16:1) acyltransferase, mitochondrial membrane	YPR140W	sce00564 Glycerophospholipid metabolism	0	0	0	0	0	0	0	0	0	0	0	0
r_2623	MLCL (2-16:1, 3-16:0, 4-16:1):PC (1-18:1, 2-16:1) acyltransferase, mitochondrial membrane	YPR140W	sce00564 Glycerophospholipid metabolism	0	0	0	0	0	0	0	0	0	0	0	0
r_2624	MLCL (2-16:1, 3-16:0, 4-16:1):PC (1-16:0, 2-18:1) acyltransferase, mitochondrial membrane	YPR140W	sce00564 Glycerophospholipid metabolism	0	0	0	0	0	0	0	0	0	0	0	0
r_2625	MLCL (2-16:1, 3-16:0, 4-16:1):PC (1-16:1, 2-18:1) acyltransferase, mitochondrial membrane	YPR140W	sce00564 Glycerophospholipid metabolism	0	0	0	0	0	0	0	0	0	0	0	0
r_2626	MLCL (2-16:1, 3-16:0, 4-16:1):PC (1-18:0, 2-18:1) acyltransferase, mitochondrial membrane	YPR140W	sce00564 Glycerophospholipid metabolism	0	0	0	0	0	0	0	0	0	0	0	0
r_2627	MLCL (2-16:1, 3-16:0, 4-16:1):PC (1-18:1, 2-18:1) acyltransferase, mitochondrial membrane	YPR140W	sce00564 Glycerophospholipid metabolism	0	0	0	0	0	0	0	0	0	0	0	0
r_2628	MLCL (2-16:1, 3-16:1, 4-16:1):PC (1-16:0, 2-16:1) acyltransferase, mitochondrial membrane	YPR140W	sce00564 Glycerophospholipid metabolism	0	0	0	0	0	0	0	0	0	0	0	0
r_2629	MLCL (2-16:1, 3-16:1, 4-16:1):PC (1-16:1, 2-16:1) acyltransferase, mitochondrial membrane	YPR140W	sce00564 Glycerophospholipid metabolism	0	0	0	0	0	0	0	0	0	0	0	0
r_2630	MLCL (2-16:1, 3-16:1, 4-16:1):PC (1-18:0, 2-16:1) acyltransferase, mitochondrial membrane	YPR140W	sce00564 Glycerophospholipid metabolism	0	0	0	0	0	0	0	0	0	0	0	0
r_2631	MLCL (2-16:1, 3-16:1, 4-16:1):PC (1-18:1, 2-16:1) acyltransferase, mitochondrial membrane	YPR140W	sce00564 Glycerophospholipid metabolism	0	0	0	0	0	0	0	0	0	0	0	0
r_2632	MLCL (2-16:1, 3-16:1, 4-16:1):PC (1-16:0, 2-18:1) acyltransferase, mitochondrial membrane	YPR140W	sce00564 Glycerophospholipid metabolism	0	0	0	0	0	0	0	0	0	0	0	0
r_2633	MLCL (2-16:1, 3-16:1, 4-16:1):PC (1-16:1, 2-18:1) acyltransferase, mitochondrial membrane	YPR140W	sce00564 Glycerophospholipid metabolism	0	0	0	0	0	0	0	0	0	0	0	0
r_2634	MLCL (2-16:1, 3-16:1, 4-16:1):PC (1-18:0, 2-18:1) acyltransferase, mitochondrial membrane	YPR140W	sce00564 Glycerophospholipid metabolism	0	0	0	0	0	0	0	0	0	0	0	0
r_2635	MLCL (2-16:1, 3-16:1, 4-16:1):PC (1-18:1, 2-18:1) acyltransferase, mitochondrial membrane	YPR140W	sce00564 Glycerophospholipid metabolism	0	0	0	0	0	0	0	0	0	0	0	0
r_2636	MLCL (2-16:1, 3-18:0, 4-16:1):PC (1-16:0, 2-16:1) acyltransferase, mitochondrial membrane	YPR140W	sce00564 Glycerophospholipid metabolism	0	0	0	0	0	0	0	0	0	0	0	0
r_2637	MLCL (2-16:1, 3-18:0, 4-16:1):PC (1-16:1, 2-16:1) acyltransferase, mitochondrial membrane	YPR140W	sce00564 Glycerophospholipid metabolism	0	0	0	0	0	0	0	0	0	0	0	0
r_2638	MLCL (2-16:1, 3-18:0, 4-16:1):PC (1-18:0, 2-16:1) acyltransferase, mitochondrial membrane	YPR140W	sce00564 Glycerophospholipid metabolism	0	0	0	0	0	0	0	0	0	0	0	0
r_2639	MLCL (2-16:1, 3-18:0, 4-16:1):PC (1-18:1, 2-16:1) acyltransferase, mitochondrial membrane	YPR140W	sce00564 Glycerophospholipid metabolism	0	0	0	0	0	0	0	0	0	0	0	0
r_2640	MLCL (2-16:1, 3-18:0, 4-16:1):PC (1-16:0, 2-18:1) acyltransferase, mitochondrial membrane	YPR140W	sce00564 Glycerophospholipid metabolism	0	0	0	0	0	0	0	0	0	0	0	0
r_2641	MLCL (2-16:1, 3-18:0, 4-16:1):PC (1-16:1, 2-18:1) acyltransferase, mitochondrial membrane	YPR140W	sce00564 Glycerophospholipid metabolism	0	0	0	0	0	0	0	0	0	0	0	0
r_2642	MLCL (2-16:1, 3-18:0, 4-16:1):PC (1-18:0, 2-18:1) acyltransferase, mitochondrial membrane	YPR140W	sce00564 Glycerophospholipid metabolism	0	0	0	0	0	0	0	0	0	0	0	0
r_2643	MLCL (2-16:1, 3-18:0, 4-16:1):PC (1-18:1, 2-18:1) acyltransferase, mitochondrial membrane	YPR140W	sce00564 Glycerophospholipid metabolism	0	0	0	0	0	0	0	0	0	0	0	0
r_2644	MLCL (2-16:1, 3-18:1, 4-16:1):PC (1-16:0, 2-16:1) acyltransferase, mitochondrial membrane	YPR140W	sce00564 Glycerophospholipid metabolism	0	0	0	0	0	0	0	0	0	0	0	0
r_2645	MLCL (2-16:1, 3-18:1, 4-16:1):PC (1-16:1, 2-16:1) acyltransferase, mitochondrial membrane	YPR140W	sce00564 Glycerophospholipid metabolism	0	0	0	0	0	0	0	0	0	0	0	0
r_2646	MLCL (2-16:1, 3-18:1, 4-16:1):PC (1-18:0, 2-16:1) acyltransferase, mitochondrial membrane	YPR140W	sce00564 Glycerophospholipid metabolism	0	0	0	0	0	0	0	0	0	0	0	0
r_2647	MLCL (2-16:1, 3-18:1, 4-16:1):PC (1-18:1, 2-16:1) acyltransferase, mitochondrial membrane	YPR140W	sce00564 Glycerophospholipid metabolism	0	0	0	0	0	0	0	0	0	0	0	0
r_2648	MLCL (2-16:1, 3-18:1, 4-16:1):PC (1-16:0, 2-18:1) acyltransferase, mitochondrial membrane	YPR140W	sce00564 Glycerophospholipid metabolism	0	0	0	0	0	0	0	0	0	0	0	0
r_2649	MLCL (2-16:1, 3-18:1, 4-16:1):PC (1-16:1, 2-18:1) acyltransferase, mitochondrial membrane	YPR140W	sce00564 Glycerophospholipid metabolism	0	0	0	0	0	0	0	0	0	0	0	0
r_2650	MLCL (2-16:1, 3-18:1, 4-16:1):PC (1-18:0, 2-18:1) acyltransferase, mitochondrial membrane	YPR140W	sce00564 Glycerophospholipid metabolism	0	0	0	0	0	0	0	0	0	0	0	0
r_2651	MLCL (2-16:1, 3-18:1, 4-16:1):PC (1-18:1, 2-18:1) acyltransferase, mitochondrial membrane	YPR140W	sce00564 Glycerophospholipid metabolism	0	0	0	0	0	0	0	0	0	0	0	0
r_2652	MLCL (2-16:1, 3-16:0, 4-18:1):PC (1-16:0, 2-16:1) acyltransferase, mitochondrial membrane	YPR140W	sce00564 Glycerophospholipid metabolism	0	0	0	0	0	0	0	0	0	0	0	0
r_2653	MLCL (2-16:1, 3-16:0, 4-18:1):PC (1-16:1, 2-16:1) acyltransferase, mitochondrial membrane	YPR140W	sce00564 Glycerophospholipid metabolism	0	0	0	0	0	0	0	0	0	0	0	0
r_2654	MLCL (2-16:1, 3-16:0, 4-18:1):PC (1-18:0, 2-16:1) acyltransferase, mitochondrial membrane	YPR140W	sce00564 Glycerophospholipid metabolism	0	0	0	0	0	0	0	0	0	0	0	0
r_2655	MLCL (2-16:1, 3-16:0, 4-18:1):PC (1-18:1, 2-16:1) acyltransferase, mitochondrial membrane	YPR140W	sce00564 Glycerophospholipid metabolism	0	0	0	0	0	0	0	0	0	0	0	0
r_2656	MLCL (2-16:1, 3-16:0, 4-18:1):PC (1-16:0, 2-18:1) acyltransferase, mitochondrial membrane	YPR140W	sce00564 Glycerophospholipid metabolism	0	0	0	0	0	0	0	0	0	0	0	0
r_2657	MLCL (2-16:1, 3-16:0, 4-18:1):PC (1-16:1, 2-18:1) acyltransferase, mitochondrial membrane	YPR140W	sce00564 Glycerophospholipid metabolism	0	0	0	0	0	0	0	0	0	0	0	0
r_2658	MLCL (2-16:1, 3-16:0, 4-18:1):PC (1-18:0, 2-18:1) acyltransferase, mitochondrial membrane	YPR140W	sce00564 Glycerophospholipid metabolism	0	0	0	0	0	0	0	0	0	0	0	0
r_2659	MLCL (2-16:1, 3-16:0, 4-18:1):PC (1-18:1, 2-18:1) acyltransferase, mitochondrial membrane	YPR140W	sce00564 Glycerophospholipid metabolism	0	0	0	0	0	0	0	0	0	0	0	0
r_2660	MLCL (2-16:1, 3-16:1, 4-18:1):PC (1-16:0, 2-16:1) acyltransferase, mitochondrial membrane	YPR140W	sce00564 Glycerophospholipid metabolism	0	0	0	0	0	0	0	0	0	0	0	0
r_2661	MLCL (2-16:1, 3-16:1, 4-18:1):PC (1-16:1, 2-16:1) acyltransferase, mitochondrial membrane	YPR140W	sce00564 Glycerophospholipid metabolism	0	0	0	0	0	0	0	0	0	0	0	0
r_2662	MLCL (2-16:1, 3-16:1, 4-18:1):PC (1-18:0, 2-16:1) acyltransferase, mitochondrial membrane	YPR140W	sce00564 Glycerophospholipid metabolism	0	0	0	0	0	0	0	0	0	0	0	0
r_2663	MLCL (2-16:1, 3-16:1, 4-18:1):PC (1-18:1, 2-16:1) acyltransferase, mitochondrial membrane	YPR140W	sce00564 Glycerophospholipid metabolism	0	0	0	0	0	0	0	0	0	0	0	0
r_2664	MLCL (2-16:1, 3-16:1, 4-18:1):PC (1-16:0, 2-18:1) acyltransferase, mitochondrial membrane	YPR140W	sce00564 Glycerophospholipid metabolism	0	0	0	0	0	0	0	0	0	0	0	0
r_2665	MLCL (2-16:1, 3-16:1, 4-18:1):PC (1-16:1, 2-18:1) acyltransferase, mitochondrial membrane	YPR140W	sce00564 Glycerophospholipid metabolism	0	0	0	0	0	0	0	0	0	0	0	0
r_2666	MLCL (2-16:1, 3-16:1, 4-18:1):PC (1-18:0, 2-18:1) acyltransferase, mitochondrial membrane	YPR140W	sce00564 Glycerophospholipid metabolism	0	0	0	0	0	0	0	0	0	0	0	0
r_2667	MLCL (2-16:1, 3-16:1, 4-18:1):PC (1-18:1, 2-18:1) acyltransferase, mitochondrial membrane	YPR140W	sce00564 Glycerophospholipid metabolism	0	0	0	0	0	0	0	0	0	0	0	0
r_2668	MLCL (2-18:1, 3-16:0, 4-16:1):PC (1-16:0, 2-16:1) acyltransferase, mitochondrial membrane	YPR140W	sce00564 Glycerophospholipid metabolism	0	0	0	0	0	0	0	0	0	0	0	0
r_2669	MLCL (2-18:1, 3-16:0, 4-16:1):PC (1-16:1, 2-16:1) acyltransferase, mitochondrial membrane	YPR140W	sce00564 Glycerophospholipid metabolism	0	0	0	0	0	0	0	0	0	0	0	0
r_2670	MLCL (2-18:1, 3-16:0, 4-16:1):PC (1-18:0, 2-16:1) acyltransferase, mitochondrial membrane	YPR140W	sce00564 Glycerophospholipid metabolism	0	0	0	0	0	0	0	0	0	0	0	0
r_2671	MLCL (2-18:1, 3-16:0, 4-16:1):PC (1-18:1, 2-16:1) acyltransferase, mitochondrial membrane	YPR140W	sce00564 Glycerophospholipid metabolism	0	0	0	0	0	0	0	0	0	0	0	0
r_2672	MLCL (2-18:1, 3-16:0, 4-16:1):PC (1-16:0, 2-18:1) acyltransferase, mitochondrial membrane	YPR140W	sce00564 Glycerophospholipid metabolism	0	0	0	0	0	0	0	0	0	0	0	0
r_2673	MLCL (2-18:1, 3-16:0, 4-16:1):PC (1-16:1, 2-18:1) acyltransferase, mitochondrial membrane	YPR140W	sce00564 Glycerophospholipid metabolism	0	0	0	0	0	0	0	0	0	0	0	0
r_2674	MLCL (2-18:1, 3-16:0, 4-16:1):PC (1-18:0, 2-18:1) acyltransferase, mitochondrial membrane	YPR140W	sce00564 Glycerophospholipid metabolism	0	0	0	0	0	0	0	0	0	0	0	0
r_2675	MLCL (2-18:1, 3-16:0, 4-16:1):PC (1-18:1, 2-18:1) acyltransferase, mitochondrial membrane	YPR140W	sce00564 Glycerophospholipid metabolism	0	0	0	0	0	0	0	0	0	0	0	0
r_2676	MLCL (2-18:1, 3-16:1, 4-16:1):PC (1-16:0, 2-16:1) acyltransferase, mitochondrial membrane	YPR140W	sce00564 Glycerophospholipid metabolism	0	0	0	0	0	0	0	0	0	0	0	0
r_2677	MLCL (2-18:1, 3-16:1, 4-16:1):PC (1-16:1, 2-16:1) acyltransferase, mitochondrial membrane	YPR140W	sce00564 Glycerophospholipid metabolism	0	0	0	0	0	0	0	0	0	0	0	0
r_2678	MLCL (2-18:1, 3-16:1, 4-16:1):PC (1-18:0, 2-16:1) acyltransferase, mitochondrial membrane	YPR140W	sce00564 Glycerophospholipid metabolism	0	0	0	0	0	0	0	0	0	0	0	0
r_2679	MLCL (2-18:1, 3-16:1, 4-16:1):PC (1-18:1, 2-16:1) acyltransferase, mitochondrial membrane	YPR140W	sce00564 Glycerophospholipid metabolism	0	0	0	0	0	0	0	0	0	0	0	0
r_2680	MLCL (2-18:1, 3-16:1, 4-16:1):PC (1-16:0, 2-18:1) acyltransferase, mitochondrial membrane	YPR140W	sce00564 Glycerophospholipid metabolism	0	0	0	0	0	0	0	0	0	0	0	0
r_2681	MLCL (2-18:1, 3-16:1, 4-16:1):PC (1-16:1, 2-18:1) acyltransferase, mitochondrial membrane	YPR140W	sce00564 Glycerophospholipid metabolism	0	0	0	0	0	0	0	0	0	0	0	0
r_2682	MLCL (2-18:1, 3-16:1, 4-16:1):PC (1-18:0, 2-18:1) acyltransferase, mitochondrial membrane	YPR140W	sce00564 Glycerophospholipid metabolism	0	0	0	0	0	0	0	0	0	0	0	0
r_2683	MLCL (2-18:1, 3-16:1, 4-16:1):PC (1-18:1, 2-18:1) acyltransferase, mitochondrial membrane	YPR140W	sce00564 Glycerophospholipid metabolism	0	0	0	0	0	0	0	0	0	0	0	0
r_2684	MLCL (2-18:1, 3-18:0, 4-16:1):PC (1-16:0, 2-16:1) acyltransferase, mitochondrial membrane	YPR140W	sce00564 Glycerophospholipid metabolism	0	0	0	0	0	0	0	0	0	0	0	0
r_2685	MLCL (2-18:1, 3-18:0, 4-16:1):PC (1-16:1, 2-16:1) acyltransferase, mitochondrial membrane	YPR140W	sce00564 Glycerophospholipid metabolism	0	0	0	0	0	0	0	0	0	0	0	0
r_2686	MLCL (2-18:1, 3-18:0, 4-16:1):PC (1-18:0, 2-16:1) acyltransferase, mitochondrial membrane	YPR140W	sce00564 Glycerophospholipid metabolism	0	0	0	0	0	0	0	0	0	0	0	0
r_2687	MLCL (2-18:1, 3-18:0, 4-16:1):PC (1-18:1, 2-16:1) acyltransferase, mitochondrial membrane	YPR140W	sce00564 Glycerophospholipid metabolism	0	0	0	0	0	0	0	0	0	0	0	0
r_2688	MLCL (2-18:1, 3-18:0, 4-16:1):PC (1-16:0, 2-18:1) acyltransferase, mitochondrial membrane	YPR140W	sce00564 Glycerophospholipid metabolism	0	0	0	0	0	0	0	0	0	0	0	0
r_2689	MLCL (2-18:1, 3-18:0, 4-16:1):PC (1-16:1, 2-18:1) acyltransferase, mitochondrial membrane	YPR140W	sce00564 Glycerophospholipid metabolism	0	0	0	0	0	0	0	0	0	0	0	0
r_2690	MLCL (2-18:1, 3-18:0, 4-16:1):PC (1-18:0, 2-18:1) acyltransferase, mitochondrial membrane	YPR140W	sce00564 Glycerophospholipid metabolism	0	0	0	0	0	0	0	0	0	0	0	0
r_2691	MLCL (2-18:1, 3-18:0, 4-16:1):PC (1-18:1, 2-18:1) acyltransferase, mitochondrial membrane	YPR140W	sce00564 Glycerophospholipid metabolism	0	0	0	0	0	0	0	0	0	0	0	0
r_2692	MLCL (2-18:1, 3-18:1, 4-16:1):PC (1-16:0, 2-16:1) acyltransferase, mitochondrial membrane	YPR140W	sce00564 Glycerophospholipid metabolism	0	0	0	0	0	0	0	0	0	0	0	0
r_2693	MLCL (2-18:1, 3-18:1, 4-16:1):PC (1-16:1, 2-16:1) acyltransferase, mitochondrial membrane	YPR140W	sce00564 Glycerophospholipid metabolism	0	0	0	0	0	0	0	0	0	0	0	0
r_2694	MLCL (2-18:1, 3-18:1, 4-16:1):PC (1-18:0, 2-16:1) acyltransferase, mitochondrial membrane	YPR140W	sce00564 Glycerophospholipid metabolism	0	0	0	0	0	0	0	0	0	0	0	0
r_2695	MLCL (2-18:1, 3-18:1, 4-16:1):PC (1-18:1, 2-16:1) acyltransferase, mitochondrial membrane	YPR140W	sce00564 Glycerophospholipid metabolism	0	0	0	0	0	0	0	0	0	0	0	0
r_2696	MLCL (2-18:1, 3-18:1, 4-16:1):PC (1-16:0, 2-18:1) acyltransferase, mitochondrial membrane	YPR140W	sce00564 Glycerophospholipid metabolism	0	0	0	0	0	0	0	0	0	0	0	0
r_2697	MLCL (2-18:1, 3-18:1, 4-16:1):PC (1-16:1, 2-18:1) acyltransferase, mitochondrial membrane	YPR140W	sce00564 Glycerophospholipid metabolism	0	0	0	0	0	0	0	0	0	0	0	0
r_2698	MLCL (2-18:1, 3-18:1, 4-16:1):PC (1-18:0, 2-18:1) acyltransferase, mitochondrial membrane	YPR140W	sce00564 Glycerophospholipid metabolism	0	0	0	0	0	0	0	0	0	0	0	0
r_2699	MLCL (2-18:1, 3-18:1, 4-16:1):PC (1-18:1, 2-18:1) acyltransferase, mitochondrial membrane	YPR140W	sce00564 Glycerophospholipid metabolism	0	0	0	0	0	0	0	0	0	0	0	0
r_2700	MLCL (2-18:1, 3-16:0, 4-18:1):PC (1-16:0, 2-16:1) acyltransferase, mitochondrial membrane	YPR140W	sce00564 Glycerophospholipid metabolism	0	0	0	0	0	0	0	0	0	0	0	0
r_2701	MLCL (2-18:1, 3-16:0, 4-18:1):PC (1-16:1, 2-16:1) acyltransferase, mitochondrial membrane	YPR140W	sce00564 Glycerophospholipid metabolism	0	0	0	0	0	0	0	0	0	0	0	0
r_2702	MLCL (2-18:1, 3-16:0, 4-18:1):PC (1-18:0, 2-16:1) acyltransferase, mitochondrial membrane	YPR140W	sce00564 Glycerophospholipid metabolism	0	0	0	0	0	0	0	0	0	0	0	0
r_2703	MLCL (2-18:1, 3-16:0, 4-18:1):PC (1-18:1, 2-16:1) acyltransferase, mitochondrial membrane	YPR140W	sce00564 Glycerophospholipid metabolism	0	0	0	0	0	0	0	0	0	0	0	0
r_2704	MLCL (2-18:1, 3-16:0, 4-18:1):PC (1-16:0, 2-18:1) acyltransferase, mitochondrial membrane	YPR140W	sce00564 Glycerophospholipid metabolism	0	0	0	0	0	0	0	0	0	0	0	0
r_2705	MLCL (2-18:1, 3-16:0, 4-18:1):PC (1-16:1, 2-18:1) acyltransferase, mitochondrial membrane	YPR140W	sce00564 Glycerophospholipid metabolism	0	0	0	0	0	0	0	0	0	0	0	0
r_2706	MLCL (2-18:1, 3-16:0, 4-18:1):PC (1-18:0, 2-18:1) acyltransferase, mitochondrial membrane	YPR140W	sce00564 Glycerophospholipid metabolism	0	0	0	0	0	0	0	0	0	0	0	0
r_2707	MLCL (2-18:1, 3-16:0, 4-18:1):PC (1-18:1, 2-18:1) acyltransferase, mitochondrial membrane	YPR140W	sce00564 Glycerophospholipid metabolism	0	0	0	0	0	0	0	0	0	0	0	0
r_2708	MLCL (2-18:1, 3-16:1, 4-18:1):PC (1-16:0, 2-16:1) acyltransferase, mitochondrial membrane	YPR140W	sce00564 Glycerophospholipid metabolism	0	0	0	0	0	0	0	0	0	0	0	0
r_2709	MLCL (2-18:1, 3-16:1, 4-18:1):PC (1-16:1, 2-16:1) acyltransferase, mitochondrial membrane	YPR140W	sce00564 Glycerophospholipid metabolism	0	0	0	0	0	0	0	0	0	0	0	0
r_2710	MLCL (2-18:1, 3-16:1, 4-18:1):PC (1-18:0, 2-16:1) acyltransferase, mitochondrial membrane	YPR140W	sce00564 Glycerophospholipid metabolism	0	0	0	0	0	0	0	0	0	0	0	0
r_2711	MLCL (2-18:1, 3-16:1, 4-18:1):PC (1-18:1, 2-16:1) acyltransferase, mitochondrial membrane	YPR140W	sce00564 Glycerophospholipid metabolism	0	0	0	0	0	0	0	0	0	0	0	0
r_2712	MLCL (2-18:1, 3-16:1, 4-18:1):PC (1-16:0, 2-18:1) acyltransferase, mitochondrial membrane	YPR140W	sce00564 Glycerophospholipid metabolism	0	0	0	0	0	0	0	0	0	0	0	0
r_2713	MLCL (2-18:1, 3-16:1, 4-18:1):PC (1-16:1, 2-18:1) acyltransferase, mitochondrial membrane	YPR140W	sce00564 Glycerophospholipid metabolism	0	0	0	0	0	0	0	0	0	0	0	0
r_2714	MLCL (2-18:1, 3-16:1, 4-18:1):PC (1-18:0, 2-18:1) acyltransferase, mitochondrial membrane	YPR140W	sce00564 Glycerophospholipid metabolism	0	0	0	0	0	0	0	0	0	0	0	0
r_2715	MLCL (2-18:1, 3-16:1, 4-18:1):PC (1-18:1, 2-18:1) acyltransferase, mitochondrial membrane	YPR140W	sce00564 Glycerophospholipid metabolism	0	0	0	0	0	0	0	0	0	0	0	0
r_2716	MLCL (1-16:0, 2-16:1, 4-16:1):PC (1-16:0, 2-16:1) acyltransferase, mitochondrial membrane	YPR140W	sce00564 Glycerophospholipid metabolism	0	0	0	0	0	0	0	0	0	0	0	0
r_2717	MLCL (1-16:0, 2-16:1, 4-16:1):PC (1-16:1, 2-16:1) acyltransferase, mitochondrial membrane	YPR140W	sce00564 Glycerophospholipid metabolism	0	0	0	0	0	0	0	0	0	0	0	0
r_2718	MLCL (1-16:0, 2-16:1, 4-16:1):PC (1-18:0, 2-16:1) acyltransferase, mitochondrial membrane	YPR140W	sce00564 Glycerophospholipid metabolism	0	0	0	0	0	0	0	0	0	0	0	0
r_2719	MLCL (1-16:0, 2-16:1, 4-16:1):PC (1-18:1, 2-16:1) acyltransferase, mitochondrial membrane	YPR140W	sce00564 Glycerophospholipid metabolism	0	0	0	0	0	0	0	0	0	0	0	0
r_2720	MLCL (1-16:0, 2-16:1, 4-16:1):PC (1-16:0, 2-18:1) acyltransferase, mitochondrial membrane	YPR140W	sce00564 Glycerophospholipid metabolism	0	0	0	0	0	0	0	0	0	0	0	0
r_2721	MLCL (1-16:0, 2-16:1, 4-16:1):PC (1-16:1, 2-18:1) acyltransferase, mitochondrial membrane	YPR140W	sce00564 Glycerophospholipid metabolism	0	0	0	0	0	0	0	0	0	0	0	0
r_2722	MLCL (1-16:0, 2-16:1, 4-16:1):PC (1-18:0, 2-18:1) acyltransferase, mitochondrial membrane	YPR140W	sce00564 Glycerophospholipid metabolism	0	0	0	0	0	0	0	0	0	0	0	0
r_2723	MLCL (1-16:0, 2-16:1, 4-16:1):PC (1-18:1, 2-18:1) acyltransferase, mitochondrial membrane	YPR140W	sce00564 Glycerophospholipid metabolism	0	0	0	0	0	0	0	0	0	0	0	0
r_2724	MLCL (1-16:0, 2-16:1, 4-18:1):PC (1-16:0, 2-16:1) acyltransferase, mitochondrial membrane	YPR140W	sce00564 Glycerophospholipid metabolism	0	0	0	0	0	0	0	0	0	0	0	0
r_2725	MLCL (1-16:0, 2-16:1, 4-18:1):PC (1-16:1, 2-16:1) acyltransferase, mitochondrial membrane	YPR140W	sce00564 Glycerophospholipid metabolism	0	0	0	0	0	0	0	0	0	0	0	0
r_2726	MLCL (1-16:0, 2-16:1, 4-18:1):PC (1-18:0, 2-16:1) acyltransferase, mitochondrial membrane	YPR140W	sce00564 Glycerophospholipid metabolism	0	0	0	0	0	0	0	0	0	0	0	0
r_2727	MLCL (1-16:0, 2-16:1, 4-18:1):PC (1-18:1, 2-16:1) acyltransferase, mitochondrial membrane	YPR140W	sce00564 Glycerophospholipid metabolism	0	0	0	0	0	0	0	0	0	0	0	0
r_2728	MLCL (1-16:0, 2-16:1, 4-18:1):PC (1-16:0, 2-18:1) acyltransferase, mitochondrial membrane	YPR140W	sce00564 Glycerophospholipid metabolism	0	0	0	0	0	0	0	0	0	0	0	0
r_2729	MLCL (1-16:0, 2-16:1, 4-18:1):PC (1-16:1, 2-18:1) acyltransferase, mitochondrial membrane	YPR140W	sce00564 Glycerophospholipid metabolism	0	0	0	0	0	0	0	0	0	0	0	0
r_2730	MLCL (1-16:0, 2-16:1, 4-18:1):PC (1-18:0, 2-18:1) acyltransferase, mitochondrial membrane	YPR140W	sce00564 Glycerophospholipid metabolism	0	0	0	0	0	0	0	0	0	0	0	0
r_2731	MLCL (1-16:0, 2-16:1, 4-18:1):PC (1-18:1, 2-18:1) acyltransferase, mitochondrial membrane	YPR140W	sce00564 Glycerophospholipid metabolism	0	0	0	0	0	0	0	0	0	0	0	0
r_2732	MLCL (1-16:1, 2-16:1, 4-16:1):PC (1-16:0, 2-16:1) acyltransferase, mitochondrial membrane	YPR140W	sce00564 Glycerophospholipid metabolism	0	0	0	0	0	0	0	0	0	0	0	0
r_2733	MLCL (1-16:1, 2-16:1, 4-16:1):PC (1-16:1, 2-16:1) acyltransferase, mitochondrial membrane	YPR140W	sce00564 Glycerophospholipid metabolism	0	0	0	0	0	0	0	0	0	0	0	0
r_2734	MLCL (1-16:1, 2-16:1, 4-16:1):PC (1-18:0, 2-16:1) acyltransferase, mitochondrial membrane	YPR140W	sce00564 Glycerophospholipid metabolism	0	0	0	0	0	0	0	0	0	0	0	0
r_2735	MLCL (1-16:1, 2-16:1, 4-16:1):PC (1-18:1, 2-16:1) acyltransferase, mitochondrial membrane	YPR140W	sce00564 Glycerophospholipid metabolism	0	0	0	0	0	0	0	0	0	0	0	0
r_2736	MLCL (1-16:1, 2-16:1, 4-16:1):PC (1-16:0, 2-18:1) acyltransferase, mitochondrial membrane	YPR140W	sce00564 Glycerophospholipid metabolism	0	0	0	0	0	0	0	0	0	0	0	0
r_2737	MLCL (1-16:1, 2-16:1, 4-16:1):PC (1-16:1, 2-18:1) acyltransferase, mitochondrial membrane	YPR140W	sce00564 Glycerophospholipid metabolism	0	0	0	0	0	0	0	0	0	0	0	0
r_2738	MLCL (1-16:1, 2-16:1, 4-16:1):PC (1-18:0, 2-18:1) acyltransferase, mitochondrial membrane	YPR140W	sce00564 Glycerophospholipid metabolism	0	0	0	0	0	0	0	0	0	0	0	0
r_2739	MLCL (1-16:1, 2-16:1, 4-16:1):PC (1-18:1, 2-18:1) acyltransferase, mitochondrial membrane	YPR140W	sce00564 Glycerophospholipid metabolism	0	0	0	0	0	0	0	0	0	0	0	0
r_2740	MLCL (1-16:1, 2-16:1, 4-18:1):PC (1-16:0, 2-16:1) acyltransferase, mitochondrial membrane	YPR140W	sce00564 Glycerophospholipid metabolism	0	0	0	0	0	0	0	0	0	0	0	0
r_2741	MLCL (1-16:1, 2-16:1, 4-18:1):PC (1-16:1, 2-16:1) acyltransferase, mitochondrial membrane	YPR140W	sce00564 Glycerophospholipid metabolism	0	0	0	0	0	0	0	0	0	0	0	0
r_2742	MLCL (1-16:1, 2-16:1, 4-18:1):PC (1-18:0, 2-16:1) acyltransferase, mitochondrial membrane	YPR140W	sce00564 Glycerophospholipid metabolism	0	0	0	0	0	0	0	0	0	0	0	0
r_2743	MLCL (1-16:1, 2-16:1, 4-18:1):PC (1-18:1, 2-16:1) acyltransferase, mitochondrial membrane	YPR140W	sce00564 Glycerophospholipid metabolism	0	0	0	0	0	0	0	0	0	0	0	0
r_2744	MLCL (1-16:1, 2-16:1, 4-18:1):PC (1-16:0, 2-18:1) acyltransferase, mitochondrial membrane	YPR140W	sce00564 Glycerophospholipid metabolism	0	0	0	0	0	0	0	0	0	0	0	0
r_2745	MLCL (1-16:1, 2-16:1, 4-18:1):PC (1-16:1, 2-18:1) acyltransferase, mitochondrial membrane	YPR140W	sce00564 Glycerophospholipid metabolism	0	0	0	0	0	0	0	0	0	0	0	0
r_2746	MLCL (1-16:1, 2-16:1, 4-18:1):PC (1-18:0, 2-18:1) acyltransferase, mitochondrial membrane	YPR140W	sce00564 Glycerophospholipid metabolism	0	0	0	0	0	0	0	0	0	0	0	0
r_2747	MLCL (1-16:1, 2-16:1, 4-18:1):PC (1-18:1, 2-18:1) acyltransferase, mitochondrial membrane	YPR140W	sce00564 Glycerophospholipid metabolism	0	0	0	0	0	0	0	0	0	0	0	0
r_2748	MLCL (1-18:0, 2-16:1, 4-16:1):PC (1-16:0, 2-16:1) acyltransferase, mitochondrial membrane	YPR140W	sce00564 Glycerophospholipid metabolism	0	0	0	0	0	0	0	0	0	0	0	0
r_2749	MLCL (1-18:0, 2-16:1, 4-16:1):PC (1-16:1, 2-16:1) acyltransferase, mitochondrial membrane	YPR140W	sce00564 Glycerophospholipid metabolism	0	0	0	0	0	0	0	0	0	0	0	0
r_2750	MLCL (1-18:0, 2-16:1, 4-16:1):PC (1-18:0, 2-16:1) acyltransferase, mitochondrial membrane	YPR140W	sce00564 Glycerophospholipid metabolism	0	0	0	0	0	0	0	0	0	0	0	0
r_2751	MLCL (1-18:0, 2-16:1, 4-16:1):PC (1-18:1, 2-16:1) acyltransferase, mitochondrial membrane	YPR140W	sce00564 Glycerophospholipid metabolism	0	0	0	0	0	0	0	0	0	0	0	0
r_2752	MLCL (1-18:0, 2-16:1, 4-16:1):PC (1-16:0, 2-18:1) acyltransferase, mitochondrial membrane	YPR140W	sce00564 Glycerophospholipid metabolism	0	0	0	0	0	0	0	0	0	0	0	0
r_2753	MLCL (1-18:0, 2-16:1, 4-16:1):PC (1-16:1, 2-18:1) acyltransferase, mitochondrial membrane	YPR140W	sce00564 Glycerophospholipid metabolism	0	0	0	0	0	0	0	0	0	0	0	0
r_2754	MLCL (1-18:0, 2-16:1, 4-16:1):PC (1-18:0, 2-18:1) acyltransferase, mitochondrial membrane	YPR140W	sce00564 Glycerophospholipid metabolism	0	0	0	0	0	0	0	0	0	0	0	0
r_2755	MLCL (1-18:0, 2-16:1, 4-16:1):PC (1-18:1, 2-18:1) acyltransferase, mitochondrial membrane	YPR140W	sce00564 Glycerophospholipid metabolism	0	0	0	0	0	0	0	0	0	0	0	0
r_2756	MLCL (1-18:0, 2-16:1, 4-18:1):PC (1-16:0, 2-16:1) acyltransferase, mitochondrial membrane	YPR140W	sce00564 Glycerophospholipid metabolism	0	0	0	0	0	0	0	0	0	0	0	0
r_2757	MLCL (1-18:0, 2-16:1, 4-18:1):PC (1-16:1, 2-16:1) acyltransferase, mitochondrial membrane	YPR140W	sce00564 Glycerophospholipid metabolism	0	0	0	0	0	0	0	0	0	0	0	0
r_2758	MLCL (1-18:0, 2-16:1, 4-18:1):PC (1-18:0, 2-16:1) acyltransferase, mitochondrial membrane	YPR140W	sce00564 Glycerophospholipid metabolism	0	0	0	0	0	0	0	0	0	0	0	0
r_2759	MLCL (1-18:0, 2-16:1, 4-18:1):PC (1-18:1, 2-16:1) acyltransferase, mitochondrial membrane	YPR140W	sce00564 Glycerophospholipid metabolism	0	0	0	0	0	0	0	0	0	0	0	0
r_2760	MLCL (1-18:0, 2-16:1, 4-18:1):PC (1-16:0, 2-18:1) acyltransferase, mitochondrial membrane	YPR140W	sce00564 Glycerophospholipid metabolism	0	0	0	0	0	0	0	0	0	0	0	0
r_2761	MLCL (1-18:0, 2-16:1, 4-18:1):PC (1-16:1, 2-18:1) acyltransferase, mitochondrial membrane	YPR140W	sce00564 Glycerophospholipid metabolism	0	0	0	0	0	0	0	0	0	0	0	0
r_2762	MLCL (1-18:0, 2-16:1, 4-18:1):PC (1-18:0, 2-18:1) acyltransferase, mitochondrial membrane	YPR140W	sce00564 Glycerophospholipid metabolism	0	0	0	0	0	0	0	0	0	0	0	0
r_2763	MLCL (1-18:0, 2-16:1, 4-18:1):PC (1-18:1, 2-18:1) acyltransferase, mitochondrial membrane	YPR140W	sce00564 Glycerophospholipid metabolism	0	0	0	0	0	0	0	0	0	0	0	0
r_2764	MLCL (1-18:1, 2-16:1, 4-16:1):PC (1-16:0, 2-16:1) acyltransferase, mitochondrial membrane	YPR140W	sce00564 Glycerophospholipid metabolism	0	0	0	0	0	0	0	0	0	0	0	0
r_2765	MLCL (1-18:1, 2-16:1, 4-16:1):PC (1-16:1, 2-16:1) acyltransferase, mitochondrial membrane	YPR140W	sce00564 Glycerophospholipid metabolism	0	0	0	0	0	0	0	0	0	0	0	0
r_2766	MLCL (1-18:1, 2-16:1, 4-16:1):PC (1-18:0, 2-16:1) acyltransferase, mitochondrial membrane	YPR140W	sce00564 Glycerophospholipid metabolism	0	0	0	0	0	0	0	0	0	0	0	0
r_2767	MLCL (1-18:1, 2-16:1, 4-16:1):PC (1-18:1, 2-16:1) acyltransferase, mitochondrial membrane	YPR140W	sce00564 Glycerophospholipid metabolism	0	0	0	0	0	0	0	0	0	0	0	0
r_2768	MLCL (1-18:1, 2-16:1, 4-16:1):PC (1-16:0, 2-18:1) acyltransferase, mitochondrial membrane	YPR140W	sce00564 Glycerophospholipid metabolism	0	0	0	0	0	0	0	0	0	0	0	0
r_2769	MLCL (1-18:1, 2-16:1, 4-16:1):PC (1-16:1, 2-18:1) acyltransferase, mitochondrial membrane	YPR140W	sce00564 Glycerophospholipid metabolism	0	0	0	0	0	0	0	0	0	0	0	0
r_2770	MLCL (1-18:1, 2-16:1, 4-16:1):PC (1-18:0, 2-18:1) acyltransferase, mitochondrial membrane	YPR140W	sce00564 Glycerophospholipid metabolism	0	0	0	0	0	0	0	0	0	0	0	0
r_2771	MLCL (1-18:1, 2-16:1, 4-16:1):PC (1-18:1, 2-18:1) acyltransferase, mitochondrial membrane	YPR140W	sce00564 Glycerophospholipid metabolism	0	0	0	0	0	0	0	0	0	0	0	0
r_2772	MLCL (1-18:1, 2-16:1, 4-18:1):PC (1-16:0, 2-16:1) acyltransferase, mitochondrial membrane	YPR140W	sce00564 Glycerophospholipid metabolism	0	0	0	0	0	0	0	0	0	0	0	0
r_2773	MLCL (1-18:1, 2-16:1, 4-18:1):PC (1-16:1, 2-16:1) acyltransferase, mitochondrial membrane	YPR140W	sce00564 Glycerophospholipid metabolism	0	0	0	0	0	0	0	0	0	0	0	0
r_2774	MLCL (1-18:1, 2-16:1, 4-18:1):PC (1-18:0, 2-16:1) acyltransferase, mitochondrial membrane	YPR140W	sce00564 Glycerophospholipid metabolism	0	0	0	0	0	0	0	0	0	0	0	0
r_2775	MLCL (1-18:1, 2-16:1, 4-18:1):PC (1-18:1, 2-16:1) acyltransferase, mitochondrial membrane	YPR140W	sce00564 Glycerophospholipid metabolism	0	0	0	0	0	0	0	0	0	0	0	0
r_2776	MLCL (1-18:1, 2-16:1, 4-18:1):PC (1-16:0, 2-18:1) acyltransferase, mitochondrial membrane	YPR140W	sce00564 Glycerophospholipid metabolism	0	0	0	0	0	0	0	0	0	0	0	0
r_2777	MLCL (1-18:1, 2-16:1, 4-18:1):PC (1-16:1, 2-18:1) acyltransferase, mitochondrial membrane	YPR140W	sce00564 Glycerophospholipid metabolism	0	0	0	0	0	0	0	0	0	0	0	0
r_2778	MLCL (1-18:1, 2-16:1, 4-18:1):PC (1-18:0, 2-18:1) acyltransferase, mitochondrial membrane	YPR140W	sce00564 Glycerophospholipid metabolism	0	0	0	0	0	0	0	0	0	0	0	0
r_2779	MLCL (1-18:1, 2-16:1, 4-18:1):PC (1-18:1, 2-18:1) acyltransferase, mitochondrial membrane	YPR140W	sce00564 Glycerophospholipid metabolism	0	0	0	0	0	0	0	0	0	0	0	0
r_2780	MLCL (1-16:0, 2-18:1, 4-16:1):PC (1-16:0, 2-16:1) acyltransferase, mitochondrial membrane	YPR140W	sce00564 Glycerophospholipid metabolism	0	0	0	0	0	0	0	0	0	0	0	0
r_2781	MLCL (1-16:0, 2-18:1, 4-16:1):PC (1-16:1, 2-16:1) acyltransferase, mitochondrial membrane	YPR140W	sce00564 Glycerophospholipid metabolism	0	0	0	0	0	0	0	0	0	0	0	0
r_2782	MLCL (1-16:0, 2-18:1, 4-16:1):PC (1-18:0, 2-16:1) acyltransferase, mitochondrial membrane	YPR140W	sce00564 Glycerophospholipid metabolism	0	0	0	0	0	0	0	0	0	0	0	0
r_2783	MLCL (1-16:0, 2-18:1, 4-16:1):PC (1-18:1, 2-16:1) acyltransferase, mitochondrial membrane	YPR140W	sce00564 Glycerophospholipid metabolism	0	0	0	0	0	0	0	0	0	0	0	0
r_2784	MLCL (1-16:0, 2-18:1, 4-16:1):PC (1-16:0, 2-18:1) acyltransferase, mitochondrial membrane	YPR140W	sce00564 Glycerophospholipid metabolism	0	0	0	0	0	0	0	0	0	0	0	0
r_2785	MLCL (1-16:0, 2-18:1, 4-16:1):PC (1-16:1, 2-18:1) acyltransferase, mitochondrial membrane	YPR140W	sce00564 Glycerophospholipid metabolism	0	0	0	0	0	0	0	0	0	0	0	0
r_2786	MLCL (1-16:0, 2-18:1, 4-16:1):PC (1-18:0, 2-18:1) acyltransferase, mitochondrial membrane	YPR140W	sce00564 Glycerophospholipid metabolism	0	0	0	0	0	0	0	0	0	0	0	0
r_2787	MLCL (1-16:0, 2-18:1, 4-16:1):PC (1-18:1, 2-18:1) acyltransferase, mitochondrial membrane	YPR140W	sce00564 Glycerophospholipid metabolism	0	0	0	0	0	0	0	0	0	0	0	0
r_2788	MLCL (1-16:0, 2-18:1, 4-18:1):PC (1-16:0, 2-16:1) acyltransferase, mitochondrial membrane	YPR140W	sce00564 Glycerophospholipid metabolism	0	0	0	0	0	0	0	0	0	0	0	0
r_2789	MLCL (1-16:0, 2-18:1, 4-18:1):PC (1-16:1, 2-16:1) acyltransferase, mitochondrial membrane	YPR140W	sce00564 Glycerophospholipid metabolism	0	0	0	0	0	0	0	0	0	0	0	0
r_2790	MLCL (1-16:0, 2-18:1, 4-18:1):PC (1-18:0, 2-16:1) acyltransferase, mitochondrial membrane	YPR140W	sce00564 Glycerophospholipid metabolism	0	0	0	0	0	0	0	0	0	0	0	0
r_2791	MLCL (1-16:0, 2-18:1, 4-18:1):PC (1-18:1, 2-16:1) acyltransferase, mitochondrial membrane	YPR140W	sce00564 Glycerophospholipid metabolism	0	0	0	0	0	0	0	0	0	0	0	0
r_2792	MLCL (1-16:0, 2-18:1, 4-18:1):PC (1-16:0, 2-18:1) acyltransferase, mitochondrial membrane	YPR140W	sce00564 Glycerophospholipid metabolism	0	0	0	0	0	0	0	0	0	0	0	0
r_2793	MLCL (1-16:0, 2-18:1, 4-18:1):PC (1-16:1, 2-18:1) acyltransferase, mitochondrial membrane	YPR140W	sce00564 Glycerophospholipid metabolism	0	0	0	0	0	0	0	0	0	0	0	0
r_2794	MLCL (1-16:0, 2-18:1, 4-18:1):PC (1-18:0, 2-18:1) acyltransferase, mitochondrial membrane	YPR140W	sce00564 Glycerophospholipid metabolism	0	0	0	0	0	0	0	0	0	0	0	0
r_2795	MLCL (1-16:0, 2-18:1, 4-18:1):PC (1-18:1, 2-18:1) acyltransferase, mitochondrial membrane	YPR140W	sce00564 Glycerophospholipid metabolism	0	0	0	0	0	0	0	0	0	0	0	0
r_2796	MLCL (1-16:1, 2-18:1, 4-16:1):PC (1-16:0, 2-16:1) acyltransferase, mitochondrial membrane	YPR140W	sce00564 Glycerophospholipid metabolism	0	0	0	0	0	0	0	0	0	0	0	0
r_2797	MLCL (1-16:1, 2-18:1, 4-16:1):PC (1-16:1, 2-16:1) acyltransferase, mitochondrial membrane	YPR140W	sce00564 Glycerophospholipid metabolism	0	0	0	0	0	0	0	0	0	0	0	0
r_2798	MLCL (1-16:1, 2-18:1, 4-16:1):PC (1-18:0, 2-16:1) acyltransferase, mitochondrial membrane	YPR140W	sce00564 Glycerophospholipid metabolism	0	0	0	0	0	0	0	0	0	0	0	0
r_2799	MLCL (1-16:1, 2-18:1, 4-16:1):PC (1-18:1, 2-16:1) acyltransferase, mitochondrial membrane	YPR140W	sce00564 Glycerophospholipid metabolism	0	0	0	0	0	0	0	0	0	0	0	0
r_2800	MLCL (1-16:1, 2-18:1, 4-16:1):PC (1-16:0, 2-18:1) acyltransferase, mitochondrial membrane	YPR140W	sce00564 Glycerophospholipid metabolism	0	0	0	0	0	0	0	0	0	0	0	0
r_2801	MLCL (1-16:1, 2-18:1, 4-16:1):PC (1-16:1, 2-18:1) acyltransferase, mitochondrial membrane	YPR140W	sce00564 Glycerophospholipid metabolism	0	0	0	0	0	0	0	0	0	0	0	0
r_2802	MLCL (1-16:1, 2-18:1, 4-16:1):PC (1-18:0, 2-18:1) acyltransferase, mitochondrial membrane	YPR140W	sce00564 Glycerophospholipid metabolism	0	0	0	0	0	0	0	0	0	0	0	0
r_2803	MLCL (1-16:1, 2-18:1, 4-16:1):PC (1-18:1, 2-18:1) acyltransferase, mitochondrial membrane	YPR140W	sce00564 Glycerophospholipid metabolism	0	0	0	0	0	0	0	0	0	0	0	0
r_2804	MLCL (1-16:1, 2-18:1, 4-18:1):PC (1-16:0, 2-16:1) acyltransferase, mitochondrial membrane	YPR140W	sce00564 Glycerophospholipid metabolism	0	0	0	0	0	0	0	0	0	0	0	0
r_2805	MLCL (1-16:1, 2-18:1, 4-18:1):PC (1-16:1, 2-16:1) acyltransferase, mitochondrial membrane	YPR140W	sce00564 Glycerophospholipid metabolism	0	0	0	0	0	0	0	0	0	0	0	0
r_2806	MLCL (1-16:1, 2-18:1, 4-18:1):PC (1-18:0, 2-16:1) acyltransferase, mitochondrial membrane	YPR140W	sce00564 Glycerophospholipid metabolism	0	0	0	0	0	0	0	0	0	0	0	0
r_2807	MLCL (1-16:1, 2-18:1, 4-18:1):PC (1-18:1, 2-16:1) acyltransferase, mitochondrial membrane	YPR140W	sce00564 Glycerophospholipid metabolism	0	0	0	0	0	0	0	0	0	0	0	0
r_2808	MLCL (1-16:1, 2-18:1, 4-18:1):PC (1-16:0, 2-18:1) acyltransferase, mitochondrial membrane	YPR140W	sce00564 Glycerophospholipid metabolism	0	0	0	0	0	0	0	0	0	0	0	0
r_2809	MLCL (1-16:1, 2-18:1, 4-18:1):PC (1-16:1, 2-18:1) acyltransferase, mitochondrial membrane	YPR140W	sce00564 Glycerophospholipid metabolism	0	0	0	0	0	0	0	0	0	0	0	0
r_2810	MLCL (1-16:1, 2-18:1, 4-18:1):PC (1-18:0, 2-18:1) acyltransferase, mitochondrial membrane	YPR140W	sce00564 Glycerophospholipid metabolism	0	0	0	0	0	0	0	0	0	0	0	0
r_2811	MLCL (1-16:1, 2-18:1, 4-18:1):PC (1-18:1, 2-18:1) acyltransferase, mitochondrial membrane	YPR140W	sce00564 Glycerophospholipid metabolism	0	0	0	0	0	0	0	0	0	0	0	0
r_2820	phosphatidylinositol 4-kinase (1-16:0, 2-16:1), cell envelope	YJL100W or YLR305C	sce00562 Inositol phosphate metabolism//sce04011 MAPK signaling pathway - yeast//sce04070 Phosphatidylinositol signaling system	0	0	0	0	0	0	0	0	0	0	0	0
r_2821	phosphatidylinositol 4-kinase (1-16:1, 2-16:1), cell envelope	YJL100W or YLR305C	sce00562 Inositol phosphate metabolism//sce04011 MAPK signaling pathway - yeast//sce04070 Phosphatidylinositol signaling system	0	0	0	0	0	0	0	0	0	0	0	0
r_2822	phosphatidylinositol 4-kinase (1-18:0, 2-16:1), cell envelope	YJL100W or YLR305C	sce00562 Inositol phosphate metabolism//sce04011 MAPK signaling pathway - yeast//sce04070 Phosphatidylinositol signaling system	0	0	0	0	0	0	0	0	0	0	0	0
r_2823	phosphatidylinositol 4-kinase (1-18:1, 2-16:1), cell envelope	YJL100W or YLR305C	sce00562 Inositol phosphate metabolism//sce04011 MAPK signaling pathway - yeast//sce04070 Phosphatidylinositol signaling system	0	0	0	0	0	0	0	0	0	0	0	0
r_2824	phosphatidylinositol 4-kinase (1-16:0, 2-18:1), cell envelope	YJL100W or YLR305C	sce00562 Inositol phosphate metabolism//sce04011 MAPK signaling pathway - yeast//sce04070 Phosphatidylinositol signaling system	0	0	0	0	0	0	0	0	0	0	0	0
r_2825	phosphatidylinositol 4-kinase (1-16:1, 2-18:1), cell envelope	YJL100W or YLR305C	sce00562 Inositol phosphate metabolism//sce04011 MAPK signaling pathway - yeast//sce04070 Phosphatidylinositol signaling system	0	0	0	0	0	0	0	0	0	0	0	0
r_2826	phosphatidylinositol 4-kinase (1-18:0, 2-18:1), cell envelope	YJL100W or YLR305C	sce00562 Inositol phosphate metabolism//sce04011 MAPK signaling pathway - yeast//sce04070 Phosphatidylinositol signaling system	0	0	0	0	0	0	0	0	0	0	0	0
r_2827	phosphatidylinositol 4-kinase (1-18:1, 2-18:1), cell envelope	YJL100W or YLR305C	sce00562 Inositol phosphate metabolism//sce04011 MAPK signaling pathway - yeast//sce04070 Phosphatidylinositol signaling system	0	0	0	0	0	0	0	0	0	0	0	0
r_2828	phosphatidylinositol 4-kinase (1-16:0, 2-16:1), vacuolar membrane	YJL100W	sce00562 Inositol phosphate metabolism//sce04070 Phosphatidylinositol signaling system	0	0	0	0	0	0	0	0	0	0	0	0
r_2829	phosphatidylinositol 4-kinase (1-16:1, 2-16:1), vacuolar membrane	YJL100W	sce00562 Inositol phosphate metabolism//sce04070 Phosphatidylinositol signaling system	0	0	0	0	0	0	0	0	0	0	0	0
r_2830	phosphatidylinositol 4-kinase (1-18:0, 2-16:1), vacuolar membrane	YJL100W	sce00562 Inositol phosphate metabolism//sce04070 Phosphatidylinositol signaling system	0	0	0	0	0	0	0	0	0	0	0	0
r_2831	phosphatidylinositol 4-kinase (1-18:1, 2-16:1), vacuolar membrane	YJL100W	sce00562 Inositol phosphate metabolism//sce04070 Phosphatidylinositol signaling system	0	0	0	0	0	0	0	0	0	0	0	0
r_2832	phosphatidylinositol 4-kinase (1-16:0, 2-18:1), vacuolar membrane	YJL100W	sce00562 Inositol phosphate metabolism//sce04070 Phosphatidylinositol signaling system	0	0	0	0	0	0	0	0	0	0	0	0
r_2833	phosphatidylinositol 4-kinase (1-16:1, 2-18:1), vacuolar membrane	YJL100W	sce00562 Inositol phosphate metabolism//sce04070 Phosphatidylinositol signaling system	0	0	0	0	0	0	0	0	0	0	0	0
r_2834	phosphatidylinositol 4-kinase (1-18:0, 2-18:1), vacuolar membrane	YJL100W	sce00562 Inositol phosphate metabolism//sce04070 Phosphatidylinositol signaling system	0	0	0	0	0	0	0	0	0	0	0	0
r_2835	phosphatidylinositol 4-kinase (1-18:1, 2-18:1), vacuolar membrane	YJL100W	sce00562 Inositol phosphate metabolism//sce04070 Phosphatidylinositol signaling system	0	0	0	0	0	0	0	0	0	0	0	0
r_2836	phosphatidylinositol 4-kinase (1-16:0, 2-16:1), Golgi membrane	YDR373W and YNL267W	sce00562 Inositol phosphate metabolism//sce04070 Phosphatidylinositol signaling system	0	0	0	0	0	0	0	0	0	0	0	0
r_2837	phosphatidylinositol 4-kinase (1-16:1, 2-16:1), Golgi membrane	YDR373W and YNL267W	sce00562 Inositol phosphate metabolism//sce04070 Phosphatidylinositol signaling system	0	0	0	0	0	0	0	0	0	0	0	0
r_2838	phosphatidylinositol 4-kinase (1-18:0, 2-16:1), Golgi membrane	YDR373W and YNL267W	sce00562 Inositol phosphate metabolism//sce04070 Phosphatidylinositol signaling system	0	0	0	0	0	0	0	0	0	0	0	0
r_2839	phosphatidylinositol 4-kinase (1-18:1, 2-16:1), Golgi membrane	YDR373W and YNL267W	sce00562 Inositol phosphate metabolism//sce04070 Phosphatidylinositol signaling system	0	0	0	0	0	0	0	0	0	0	0	0
r_2840	phosphatidylinositol 4-kinase (1-16:0, 2-18:1), Golgi membrane	YDR373W and YNL267W	sce00562 Inositol phosphate metabolism//sce04070 Phosphatidylinositol signaling system	0	0	0	0	0	0	0	0	0	0	0	0
r_2841	phosphatidylinositol 4-kinase (1-16:1, 2-18:1), Golgi membrane	YDR373W and YNL267W	sce00562 Inositol phosphate metabolism//sce04070 Phosphatidylinositol signaling system	0	0	0	0	0	0	0	0	0	0	0	0
r_2842	phosphatidylinositol 4-kinase (1-18:0, 2-18:1), Golgi membrane	YDR373W and YNL267W	sce00562 Inositol phosphate metabolism//sce04070 Phosphatidylinositol signaling system	0	0	0	0	0	0	0	0	0	0	0	0
r_2843	phosphatidylinositol 4-kinase (1-18:1, 2-18:1), Golgi membrane	YDR373W and YNL267W	sce00562 Inositol phosphate metabolism//sce04070 Phosphatidylinositol signaling system	0	0	0	0	0	0	0	0	0	0	0	0
r_2844	phosphatidylinositol 4-kinase (1-16:0, 2-16:1), nucleus	YNL267W	sce00562 Inositol phosphate metabolism//sce04070 Phosphatidylinositol signaling system	0	0	0	0	0	0	0	0	0	0	0	0
r_2845	phosphatidylinositol 4-kinase (1-16:1, 2-16:1), nucleus	YNL267W	sce00562 Inositol phosphate metabolism//sce04070 Phosphatidylinositol signaling system	0	0	0	0	0	0	0	0	0	0	0	0
r_2846	phosphatidylinositol 4-kinase (1-18:0, 2-16:1), nucleus	YNL267W	sce00562 Inositol phosphate metabolism//sce04070 Phosphatidylinositol signaling system	0	0	0	0	0	0	0	0	0	0	0	0
r_2847	phosphatidylinositol 4-kinase (1-18:1, 2-16:1), nucleus	YNL267W	sce00562 Inositol phosphate metabolism//sce04070 Phosphatidylinositol signaling system	0	0	0	0	0	0	0	0	0	0	0	0
r_2848	phosphatidylinositol 4-kinase (1-16:0, 2-18:1), nucleus	YNL267W	sce00562 Inositol phosphate metabolism//sce04070 Phosphatidylinositol signaling system	0	0	0	0	0	0	0	0	0	0	0	0
r_2849	phosphatidylinositol 4-kinase (1-16:1, 2-18:1), nucleus	YNL267W	sce00562 Inositol phosphate metabolism//sce04070 Phosphatidylinositol signaling system	0	0	0	0	0	0	0	0	0	0	0	0
r_2850	phosphatidylinositol 4-kinase (1-18:0, 2-18:1), nucleus	YNL267W	sce00562 Inositol phosphate metabolism//sce04070 Phosphatidylinositol signaling system	0	0	0	0	0	0	0	0	0	0	0	0
r_2851	phosphatidylinositol 4-kinase (1-18:1, 2-18:1), nucleus	YNL267W	sce00562 Inositol phosphate metabolism//sce04070 Phosphatidylinositol signaling system	0	0	0	0	0	0	0	0	0	0	0	0
r_2852	phosphatidylinositol 3-kinase (1-16:0, 2-16:1), vacuolar membrane	YBR097W and YLR240W	sce00562 Inositol phosphate metabolism//sce04070 Phosphatidylinositol signaling system//sce04136 Autophagy - other//sce04138 Autophagy - yeast//sce04145 Phagosome	0	0	0	0	0	0	0	0	0	0	0	0
r_2853	phosphatidylinositol 3-kinase (1-16:1, 2-16:1), vacuolar membrane	YBR097W and YLR240W	sce00562 Inositol phosphate metabolism//sce04070 Phosphatidylinositol signaling system//sce04136 Autophagy - other//sce04138 Autophagy - yeast//sce04145 Phagosome	0	0	0	0	0	0	0	0	0	0	0	0
r_2854	phosphatidylinositol 3-kinase (1-18:0, 2-16:1), vacuolar membrane	YBR097W and YLR240W	sce00562 Inositol phosphate metabolism//sce04070 Phosphatidylinositol signaling system//sce04136 Autophagy - other//sce04138 Autophagy - yeast//sce04145 Phagosome	0	0	0	0	0	0	0	0	0	0	0	0
r_2855	phosphatidylinositol 3-kinase (1-18:1, 2-16:1), vacuolar membrane	YBR097W and YLR240W	sce00562 Inositol phosphate metabolism//sce04070 Phosphatidylinositol signaling system//sce04136 Autophagy - other//sce04138 Autophagy - yeast//sce04145 Phagosome	0	0	0	0	0	0	0	0	0	0	0	0
r_2856	phosphatidylinositol 3-kinase (1-16:0, 2-18:1), vacuolar membrane	YBR097W and YLR240W	sce00562 Inositol phosphate metabolism//sce04070 Phosphatidylinositol signaling system//sce04136 Autophagy - other//sce04138 Autophagy - yeast//sce04145 Phagosome	0	0	0	0	0	0	0	0	0	0	0	0
r_2857	phosphatidylinositol 3-kinase (1-16:1, 2-18:1), vacuolar membrane	YBR097W and YLR240W	sce00562 Inositol phosphate metabolism//sce04070 Phosphatidylinositol signaling system//sce04136 Autophagy - other//sce04138 Autophagy - yeast//sce04145 Phagosome	0	0	0	0	0	0	0	0	0	0	0	0
r_2858	phosphatidylinositol 3-kinase (1-18:0, 2-18:1), vacuolar membrane	YBR097W and YLR240W	sce00562 Inositol phosphate metabolism//sce04070 Phosphatidylinositol signaling system//sce04136 Autophagy - other//sce04138 Autophagy - yeast//sce04145 Phagosome	0	0	0	0	0	0	0	0	0	0	0	0
r_2859	phosphatidylinositol 3-kinase (1-18:1, 2-18:1), vacuolar membrane	YBR097W and YLR240W	sce00562 Inositol phosphate metabolism//sce04070 Phosphatidylinositol signaling system//sce04136 Autophagy - other//sce04138 Autophagy - yeast//sce04145 Phagosome	0	0	0	0	0	0	0	0	0	0	0	0
r_2860	PI 4-P 5-kinase (1-16:0, 2-16:1), nucleus	YDR208W	sce00562 Inositol phosphate metabolism//sce04011 MAPK signaling pathway - yeast//sce04070 Phosphatidylinositol signaling system//sce04139 Mitophagy - yeast//sce04144 Endocytosis	0	0	0	0	0	0	0	0	0	0	0	0
r_2861	PI 4-P 5-kinase (1-16:1, 2-16:1), nucleus	YDR208W	sce00562 Inositol phosphate metabolism//sce04011 MAPK signaling pathway - yeast//sce04070 Phosphatidylinositol signaling system//sce04139 Mitophagy - yeast//sce04144 Endocytosis	0	0	0	0	0	0	0	0	0	0	0	0
r_2862	PI 4-P 5-kinase (1-18:0, 2-16:1), nucleus	YDR208W	sce00562 Inositol phosphate metabolism//sce04011 MAPK signaling pathway - yeast//sce04070 Phosphatidylinositol signaling system//sce04139 Mitophagy - yeast//sce04144 Endocytosis	0	0	0	0	0	0	0	0	0	0	0	0
r_2863	PI 4-P 5-kinase (1-18:1, 2-16:1), nucleus	YDR208W	sce00562 Inositol phosphate metabolism//sce04011 MAPK signaling pathway - yeast//sce04070 Phosphatidylinositol signaling system//sce04139 Mitophagy - yeast//sce04144 Endocytosis	0	0	0	0	0	0	0	0	0	0	0	0
r_2864	PI 4-P 5-kinase (1-16:0, 2-18:1), nucleus	YDR208W	sce00562 Inositol phosphate metabolism//sce04011 MAPK signaling pathway - yeast//sce04070 Phosphatidylinositol signaling system//sce04139 Mitophagy - yeast//sce04144 Endocytosis	0	0	0	0	0	0	0	0	0	0	0	0
r_2865	PI 4-P 5-kinase (1-16:1, 2-18:1), nucleus	YDR208W	sce00562 Inositol phosphate metabolism//sce04011 MAPK signaling pathway - yeast//sce04070 Phosphatidylinositol signaling system//sce04139 Mitophagy - yeast//sce04144 Endocytosis	0	0	0	0	0	0	0	0	0	0	0	0
r_2866	PI 4-P 5-kinase (1-18:0, 2-18:1), nucleus	YDR208W	sce00562 Inositol phosphate metabolism//sce04011 MAPK signaling pathway - yeast//sce04070 Phosphatidylinositol signaling system//sce04139 Mitophagy - yeast//sce04144 Endocytosis	0	0	0	0	0	0	0	0	0	0	0	0
r_2867	PI 4-P 5-kinase (1-18:1, 2-18:1), nucleus	YDR208W	sce00562 Inositol phosphate metabolism//sce04011 MAPK signaling pathway - yeast//sce04070 Phosphatidylinositol signaling system//sce04139 Mitophagy - yeast//sce04144 Endocytosis	0	0	0	0	0	0	0	0	0	0	0	0
r_2868	PI 4-P 5-kinase (1-16:0, 2-16:1), cell envelope	YDR208W	sce00562 Inositol phosphate metabolism//sce04011 MAPK signaling pathway - yeast//sce04070 Phosphatidylinositol signaling system//sce04139 Mitophagy - yeast//sce04144 Endocytosis	0	0	0	0	0	0	0	0	0	0	0	0
r_2869	PI 4-P 5-kinase (1-16:1, 2-16:1), cell envelope	YDR208W	sce00562 Inositol phosphate metabolism//sce04011 MAPK signaling pathway - yeast//sce04070 Phosphatidylinositol signaling system//sce04139 Mitophagy - yeast//sce04144 Endocytosis	0	0	0	0	0	0	0	0	0	0	0	0
r_2870	PI 4-P 5-kinase (1-18:0, 2-16:1), cell envelope	YDR208W	sce00562 Inositol phosphate metabolism//sce04011 MAPK signaling pathway - yeast//sce04070 Phosphatidylinositol signaling system//sce04139 Mitophagy - yeast//sce04144 Endocytosis	0	0	0	0	0	0	0	0	0	0	0	0
r_2871	PI 4-P 5-kinase (1-18:1, 2-16:1), cell envelope	YDR208W	sce00562 Inositol phosphate metabolism//sce04011 MAPK signaling pathway - yeast//sce04070 Phosphatidylinositol signaling system//sce04139 Mitophagy - yeast//sce04144 Endocytosis	0	0	0	0	0	0	0	0	0	0	0	0
r_2872	PI 4-P 5-kinase (1-16:0, 2-18:1), cell envelope	YDR208W	sce00562 Inositol phosphate metabolism//sce04011 MAPK signaling pathway - yeast//sce04070 Phosphatidylinositol signaling system//sce04139 Mitophagy - yeast//sce04144 Endocytosis	0	0	0	0	0	0	0	0	0	0	0	0
r_2873	PI 4-P 5-kinase (1-16:1, 2-18:1), cell envelope	YDR208W	sce00562 Inositol phosphate metabolism//sce04011 MAPK signaling pathway - yeast//sce04070 Phosphatidylinositol signaling system//sce04139 Mitophagy - yeast//sce04144 Endocytosis	0	0	0	0	0	0	0	0	0	0	0	0
r_2874	PI 4-P 5-kinase (1-18:0, 2-18:1), cell envelope	YDR208W	sce00562 Inositol phosphate metabolism//sce04011 MAPK signaling pathway - yeast//sce04070 Phosphatidylinositol signaling system//sce04139 Mitophagy - yeast//sce04144 Endocytosis	0	0	0	0	0	0	0	0	0	0	0	0
r_2875	PI 4-P 5-kinase (1-18:1, 2-18:1), cell envelope	YDR208W	sce00562 Inositol phosphate metabolism//sce04011 MAPK signaling pathway - yeast//sce04070 Phosphatidylinositol signaling system//sce04139 Mitophagy - yeast//sce04144 Endocytosis	0	0	0	0	0	0	0	0	0	0	0	0
r_2876	PI 3-P 5-kinase (1-16:0, 2-16:1), vacuolar membrane	YFR019W	sce00562 Inositol phosphate metabolism//sce04070 Phosphatidylinositol signaling system//sce04145 Phagosome	0	0	0	0	0	0	0	0	0	0	0	0
r_2877	PI 3-P 5-kinase (1-16:1, 2-16:1), vacuolar membrane	YFR019W	sce00562 Inositol phosphate metabolism//sce04070 Phosphatidylinositol signaling system//sce04145 Phagosome	0	0	0	0	0	0	0	0	0	0	0	0
r_2878	PI 3-P 5-kinase (1-18:0, 2-16:1), vacuolar membrane	YFR019W	sce00562 Inositol phosphate metabolism//sce04070 Phosphatidylinositol signaling system//sce04145 Phagosome	0	0	0	0	0	0	0	0	0	0	0	0
r_2879	PI 3-P 5-kinase (1-18:1, 2-16:1), vacuolar membrane	YFR019W	sce00562 Inositol phosphate metabolism//sce04070 Phosphatidylinositol signaling system//sce04145 Phagosome	0	0	0	0	0	0	0	0	0	0	0	0
r_2880	PI 3-P 5-kinase (1-16:0, 2-18:1), vacuolar membrane	YFR019W	sce00562 Inositol phosphate metabolism//sce04070 Phosphatidylinositol signaling system//sce04145 Phagosome	0	0	0	0	0	0	0	0	0	0	0	0
r_2881	PI 3-P 5-kinase (1-16:1, 2-18:1), vacuolar membrane	YFR019W	sce00562 Inositol phosphate metabolism//sce04070 Phosphatidylinositol signaling system//sce04145 Phagosome	0	0	0	0	0	0	0	0	0	0	0	0
r_2882	PI 3-P 5-kinase (1-18:0, 2-18:1), vacuolar membrane	YFR019W	sce00562 Inositol phosphate metabolism//sce04070 Phosphatidylinositol signaling system//sce04145 Phagosome	0	0	0	0	0	0	0	0	0	0	0	0
r_2883	PI 3-P 5-kinase (1-18:1, 2-18:1), vacuolar membrane	YFR019W	sce00562 Inositol phosphate metabolism//sce04070 Phosphatidylinositol signaling system//sce04145 Phagosome	0	0	0	0	0	0	0	0	0	0	0	0
r_2884	PE (1-16:0, 2-16:1) diacylglycerol (1-16:0, 2-16:1) acyltransferase, ER membrane	YNR008W	sce00561 Glycerolipid metabolism	0	0	0	0	0	0	0	0	0	0	0	0
r_2885	PE (1-16:1, 2-16:1) diacylglycerol (1-16:0, 2-16:1) acyltransferase, ER membrane	YNR008W	sce00561 Glycerolipid metabolism	0	0	0	0	0	0	0	0	0	0	0	0
r_2886	PE (1-18:0, 2-16:1) diacylglycerol (1-16:0, 2-16:1) acyltransferase, ER membrane	YNR008W	sce00561 Glycerolipid metabolism	0	0	0	0	0	0	0	0	0	0	0	0
r_2887	PE (1-18:1, 2-16:1) diacylglycerol (1-16:0, 2-16:1) acyltransferase, ER membrane	YNR008W	sce00561 Glycerolipid metabolism	0	0	0	0	0	0	0	0	0	0	0	0
r_2888	PE (1-16:0, 2-18:1) diacylglycerol (1-16:0, 2-16:1) acyltransferase, ER membrane	YNR008W	sce00561 Glycerolipid metabolism	0	0	0	0	0	0	0	0	0	0	0	0
r_2889	PE (1-16:1, 2-18:1) diacylglycerol (1-16:0, 2-16:1) acyltransferase, ER membrane	YNR008W	sce00561 Glycerolipid metabolism	0	0	0	0	0	0	0	0	0	0	0	0
r_2890	PE (1-18:0, 2-18:1) diacylglycerol (1-16:0, 2-16:1) acyltransferase, ER membrane	YNR008W	sce00561 Glycerolipid metabolism	0	0	0	0	0	0	0	0	0	0	0	0
r_2891	PE (1-18:1, 2-18:1) diacylglycerol (1-16:0, 2-16:1) acyltransferase, ER membrane	YNR008W	sce00561 Glycerolipid metabolism	0	0	0	0	0	0	0	0	0	0	0	0
r_2892	PE (1-16:0, 2-16:1) diacylglycerol (1-16:1, 2-16:1) acyltransferase, ER membrane	YNR008W	sce00561 Glycerolipid metabolism	0	0	0	0	0	0	0	0	0	0	0	0
r_2893	PE (1-16:1, 2-16:1) diacylglycerol (1-16:1, 2-16:1) acyltransferase, ER membrane	YNR008W	sce00561 Glycerolipid metabolism	0	0	0	0	0	0	0	0	0	0	0	0
r_2894	PE (1-18:0, 2-16:1) diacylglycerol (1-16:1, 2-16:1) acyltransferase, ER membrane	YNR008W	sce00561 Glycerolipid metabolism	0	0	0	0	0	0	0	0	0	0	0	0
r_2895	PE (1-18:1, 2-16:1) diacylglycerol (1-16:1, 2-16:1) acyltransferase, ER membrane	YNR008W	sce00561 Glycerolipid metabolism	0	0	0	0	0	0	0	0	0	0	0	0
r_2896	PE (1-16:0, 2-18:1) diacylglycerol (1-16:1, 2-16:1) acyltransferase, ER membrane	YNR008W	sce00561 Glycerolipid metabolism	0	0	0	0	0	0	0	0	0	0	0	0
r_2897	PE (1-16:1, 2-18:1) diacylglycerol (1-16:1, 2-16:1) acyltransferase, ER membrane	YNR008W	sce00561 Glycerolipid metabolism	0	0	0	0	0	0	0	0	0	0	0	0
r_2898	PE (1-18:0, 2-18:1) diacylglycerol (1-16:1, 2-16:1) acyltransferase, ER membrane	YNR008W	sce00561 Glycerolipid metabolism	0	0	0	0	0	0	0	0	0	0	0	0
r_2899	PE (1-18:1, 2-18:1) diacylglycerol (1-16:1, 2-16:1) acyltransferase, ER membrane	YNR008W	sce00561 Glycerolipid metabolism	0	0	0	0	0	0	0	0	0	0	0	0
r_2900	PE (1-16:0, 2-16:1) diacylglycerol (1-18:0, 2-16:1) acyltransferase, ER membrane	YNR008W	sce00561 Glycerolipid metabolism	0	0	0	0	0	0	0	0	0	0	0	0
r_2901	PE (1-16:1, 2-16:1) diacylglycerol (1-18:0, 2-16:1) acyltransferase, ER membrane	YNR008W	sce00561 Glycerolipid metabolism	0	0	0	0	0	0	0	0	0	0	0	0
r_2902	PE (1-18:0, 2-16:1) diacylglycerol (1-18:0, 2-16:1) acyltransferase, ER membrane	YNR008W	sce00561 Glycerolipid metabolism	0	0	0	0	0	0	0	0	0	0	0	0
r_2903	PE (1-18:1, 2-16:1) diacylglycerol (1-18:0, 2-16:1) acyltransferase, ER membrane	YNR008W	sce00561 Glycerolipid metabolism	0	0	0	0	0	0	0	0	0	0	0	0
r_2904	PE (1-16:0, 2-18:1) diacylglycerol (1-18:0, 2-16:1) acyltransferase, ER membrane	YNR008W	sce00561 Glycerolipid metabolism	0	0	0	0	0	0	0	0	0	0	0	0
r_2905	PE (1-16:1, 2-18:1) diacylglycerol (1-18:0, 2-16:1) acyltransferase, ER membrane	YNR008W	sce00561 Glycerolipid metabolism	0	0	0	0	0	0	0	0	0	0	0	0
r_2906	PE (1-18:0, 2-18:1) diacylglycerol (1-18:0, 2-16:1) acyltransferase, ER membrane	YNR008W	sce00561 Glycerolipid metabolism	0	0	0	0	0	0	0	0	0	0	0	0
r_2907	PE (1-18:1, 2-18:1) diacylglycerol (1-18:0, 2-16:1) acyltransferase, ER membrane	YNR008W	sce00561 Glycerolipid metabolism	0	0	0	0	0	0	0	0	0	0	0	0
r_2908	PE (1-16:0, 2-16:1) diacylglycerol (1-18:1, 2-16:1) acyltransferase, ER membrane	YNR008W	sce00561 Glycerolipid metabolism	0	0	0	0	0	0	0	0	0	0	0	0
r_2909	PE (1-16:1, 2-16:1) diacylglycerol (1-18:1, 2-16:1) acyltransferase, ER membrane	YNR008W	sce00561 Glycerolipid metabolism	0	0	0	0	0	0	0	0	0	0	0	0
r_2910	PE (1-18:0, 2-16:1) diacylglycerol (1-18:1, 2-16:1) acyltransferase, ER membrane	YNR008W	sce00561 Glycerolipid metabolism	0	0	0	0	0	0	0	0	0	0	0	0
r_2911	PE (1-18:1, 2-16:1) diacylglycerol (1-18:1, 2-16:1) acyltransferase, ER membrane	YNR008W	sce00561 Glycerolipid metabolism	0	0	0	0	0	0	0	0	0	0	0	0
r_2912	PE (1-16:0, 2-18:1) diacylglycerol (1-18:1, 2-16:1) acyltransferase, ER membrane	YNR008W	sce00561 Glycerolipid metabolism	0	0	0	0	0	0	0	0	0	0	0	0
r_2913	PE (1-16:1, 2-18:1) diacylglycerol (1-18:1, 2-16:1) acyltransferase, ER membrane	YNR008W	sce00561 Glycerolipid metabolism	0	0	0	0	0	0	0	0	0	0	0	0
r_2914	PE (1-18:0, 2-18:1) diacylglycerol (1-18:1, 2-16:1) acyltransferase, ER membrane	YNR008W	sce00561 Glycerolipid metabolism	0	0	0	0	0	0	0	0	0	0	0	0
r_2915	PE (1-18:1, 2-18:1) diacylglycerol (1-18:1, 2-16:1) acyltransferase, ER membrane	YNR008W	sce00561 Glycerolipid metabolism	0	0	0	0	0	0	0	0	0	0	0	0
r_2916	PE (1-16:0, 2-16:1) diacylglycerol (1-16:0, 2-18:1) acyltransferase, ER membrane	YNR008W	sce00561 Glycerolipid metabolism	0	0	0	0	0	0	0	0	0	0	0	0
r_2917	PE (1-16:1, 2-16:1) diacylglycerol (1-16:0, 2-18:1) acyltransferase, ER membrane	YNR008W	sce00561 Glycerolipid metabolism	0	0	0	0	0	0	0	0	0	0	0	0
r_2918	PE (1-18:0, 2-16:1) diacylglycerol (1-16:0, 2-18:1) acyltransferase, ER membrane	YNR008W	sce00561 Glycerolipid metabolism	0	0	0	0	0	0	0	0	0	0	0	0
r_2919	PE (1-18:1, 2-16:1) diacylglycerol (1-16:0, 2-18:1) acyltransferase, ER membrane	YNR008W	sce00561 Glycerolipid metabolism	0	0	0	0	0	0	0	0	0	0	0	0
r_2920	PE (1-16:0, 2-18:1) diacylglycerol (1-16:0, 2-18:1) acyltransferase, ER membrane	YNR008W	sce00561 Glycerolipid metabolism	0	0	0	0	0	0	0	0	0	0	0	0
r_2921	PE (1-16:1, 2-18:1) diacylglycerol (1-16:0, 2-18:1) acyltransferase, ER membrane	YNR008W	sce00561 Glycerolipid metabolism	0	0	0	0	0	0	0	0	0	0	0	0
r_2922	PE (1-18:0, 2-18:1) diacylglycerol (1-16:0, 2-18:1) acyltransferase, ER membrane	YNR008W	sce00561 Glycerolipid metabolism	0	0	0	0	0	0	0	0	0	0	0	0
r_2923	PE (1-18:1, 2-18:1) diacylglycerol (1-16:0, 2-18:1) acyltransferase, ER membrane	YNR008W	sce00561 Glycerolipid metabolism	0	0	0	0	0	0	0	0	0	0	0	0
r_2924	PE (1-16:0, 2-16:1) diacylglycerol (1-16:1, 2-18:1) acyltransferase, ER membrane	YNR008W	sce00561 Glycerolipid metabolism	0	0	0	0	0	0	0	0	0	0	0	0
r_2925	PE (1-16:1, 2-16:1) diacylglycerol (1-16:1, 2-18:1) acyltransferase, ER membrane	YNR008W	sce00561 Glycerolipid metabolism	0	0	0	0	0	0	0	0	0	0	0	0
r_2926	PE (1-18:0, 2-16:1) diacylglycerol (1-16:1, 2-18:1) acyltransferase, ER membrane	YNR008W	sce00561 Glycerolipid metabolism	0	0	0	0	0	0	0	0	0	0	0	0
r_2927	PE (1-18:1, 2-16:1) diacylglycerol (1-16:1, 2-18:1) acyltransferase, ER membrane	YNR008W	sce00561 Glycerolipid metabolism	0	0	0	0	0	0	0	0	0	0	0	0
r_2928	PE (1-16:0, 2-18:1) diacylglycerol (1-16:1, 2-18:1) acyltransferase, ER membrane	YNR008W	sce00561 Glycerolipid metabolism	0	0	0	0	0	0	0	0	0	0	0	0
r_2929	PE (1-16:1, 2-18:1) diacylglycerol (1-16:1, 2-18:1) acyltransferase, ER membrane	YNR008W	sce00561 Glycerolipid metabolism	0	0	0	0	0	0	0	0	0	0	0	0
r_2930	PE (1-18:0, 2-18:1) diacylglycerol (1-16:1, 2-18:1) acyltransferase, ER membrane	YNR008W	sce00561 Glycerolipid metabolism	0	0	0	0	0	0	0	0	0	0	0	0
r_2931	PE (1-18:1, 2-18:1) diacylglycerol (1-16:1, 2-18:1) acyltransferase, ER membrane	YNR008W	sce00561 Glycerolipid metabolism	0	0	0	0	0	0	0	0	0	0	0	0
r_2932	PE (1-16:0, 2-16:1) diacylglycerol (1-18:0, 2-18:1) acyltransferase, ER membrane	YNR008W	sce00561 Glycerolipid metabolism	0	0	0	0	0	0	0	0	0	0	0	0
r_2933	PE (1-16:1, 2-16:1) diacylglycerol (1-18:0, 2-18:1) acyltransferase, ER membrane	YNR008W	sce00561 Glycerolipid metabolism	0	0	0	0	0	0	0	0	0	0	0	0
r_2934	PE (1-18:0, 2-16:1) diacylglycerol (1-18:0, 2-18:1) acyltransferase, ER membrane	YNR008W	sce00561 Glycerolipid metabolism	0	0	0	0	0	0	0	0	0	0	0	0
r_2935	PE (1-18:1, 2-16:1) diacylglycerol (1-18:0, 2-18:1) acyltransferase, ER membrane	YNR008W	sce00561 Glycerolipid metabolism	0	0	0	0	0	0	0	0	0	0	0	0
r_2936	PE (1-16:0, 2-18:1) diacylglycerol (1-18:0, 2-18:1) acyltransferase, ER membrane	YNR008W	sce00561 Glycerolipid metabolism	0	0	0	0	0	0	0	0	0	0	0	0
r_2937	PE (1-16:1, 2-18:1) diacylglycerol (1-18:0, 2-18:1) acyltransferase, ER membrane	YNR008W	sce00561 Glycerolipid metabolism	0	0	0	0	0	0	0	0	0	0	0	0
r_2938	PE (1-18:0, 2-18:1) diacylglycerol (1-18:0, 2-18:1) acyltransferase, ER membrane	YNR008W	sce00561 Glycerolipid metabolism	0	0	0	0	0	0	0	0	0	0	0	0
r_2939	PE (1-18:1, 2-18:1) diacylglycerol (1-18:0, 2-18:1) acyltransferase, ER membrane	YNR008W	sce00561 Glycerolipid metabolism	0	0	0	0	0	0	0	0	0	0	0	0
r_2940	PE (1-16:0, 2-16:1) diacylglycerol (1-18:1, 2-18:1) acyltransferase, ER membrane	YNR008W	sce00561 Glycerolipid metabolism	0	0	0	0	0	0	0	0	0	0	0	0
r_2941	PE (1-16:1, 2-16:1) diacylglycerol (1-18:1, 2-18:1) acyltransferase, ER membrane	YNR008W	sce00561 Glycerolipid metabolism	0	0	0	0	0	0	0	0	0	0	0	0
r_2942	PE (1-18:0, 2-16:1) diacylglycerol (1-18:1, 2-18:1) acyltransferase, ER membrane	YNR008W	sce00561 Glycerolipid metabolism	0	0	0	0	0	0	0	0	0	0	0	0
r_2943	PE (1-18:1, 2-16:1) diacylglycerol (1-18:1, 2-18:1) acyltransferase, ER membrane	YNR008W	sce00561 Glycerolipid metabolism	0	0	0	0	0	0	0	0	0	0	0	0
r_2944	PE (1-16:0, 2-18:1) diacylglycerol (1-18:1, 2-18:1) acyltransferase, ER membrane	YNR008W	sce00561 Glycerolipid metabolism	0	0	0	0	0	0	0	0	0	0	0	0
r_2945	PE (1-16:1, 2-18:1) diacylglycerol (1-18:1, 2-18:1) acyltransferase, ER membrane	YNR008W	sce00561 Glycerolipid metabolism	0	0	0	0	0	0	0	0	0	0	0	0
r_2946	PE (1-18:0, 2-18:1) diacylglycerol (1-18:1, 2-18:1) acyltransferase, ER membrane	YNR008W	sce00561 Glycerolipid metabolism	0	0	0	0	0	0	0	0	0	0	0	0
r_2947	PE (1-18:1, 2-18:1) diacylglycerol (1-18:1, 2-18:1) acyltransferase, ER membrane	YNR008W	sce00561 Glycerolipid metabolism	0	0	0	0	0	0	0	0	0	0	0	0
r_2948	PC (1-16:0, 2-16:1) diacylglycerol (1-16:0, 2-16:1) acyltransferase, ER membrane	YNR008W	sce00561 Glycerolipid metabolism	0	0	0	0	0	0	0	0	0	0	0	0
r_2949	PC (1-16:1, 2-16:1) diacylglycerol (1-16:0, 2-16:1) acyltransferase, ER membrane	YNR008W	sce00561 Glycerolipid metabolism	0	0	0	0	0	0	0	0	0	0	0	0
r_2950	PC (1-18:0, 2-16:1) diacylglycerol (1-16:0, 2-16:1) acyltransferase, ER membrane	YNR008W	sce00561 Glycerolipid metabolism	0	0	0	0	0	0	0	0	0	0	0	0
r_2951	PC (1-18:1, 2-16:1) diacylglycerol (1-16:0, 2-16:1) acyltransferase, ER membrane	YNR008W	sce00561 Glycerolipid metabolism	0	0	0	0	0	0	0	0	0	0	0	0
r_2952	PC (1-16:0, 2-18:1) diacylglycerol (1-16:0, 2-16:1) acyltransferase, ER membrane	YNR008W	sce00561 Glycerolipid metabolism	0	0	0	0	0	0	0	0	0	0	0	0
r_2953	PC (1-16:1, 2-18:1) diacylglycerol (1-16:0, 2-16:1) acyltransferase, ER membrane	YNR008W	sce00561 Glycerolipid metabolism	0	0	0	0	0	0	0	0	0	0	0	0
r_2954	PC (1-18:0, 2-18:1) diacylglycerol (1-16:0, 2-16:1) acyltransferase, ER membrane	YNR008W	sce00561 Glycerolipid metabolism	0	0	0	0	0	0	0	0	0	0	0	0
r_2955	PC (1-18:1, 2-18:1) diacylglycerol (1-16:0, 2-16:1) acyltransferase, ER membrane	YNR008W	sce00561 Glycerolipid metabolism	0	0	0	0	0	0	0	0	0	0	0	0
r_2956	PC (1-16:0, 2-16:1) diacylglycerol (1-16:1, 2-16:1) acyltransferase, ER membrane	YNR008W	sce00561 Glycerolipid metabolism	0	0	0	0	0	0	0	0	0	0	0	0
r_2957	PC (1-16:1, 2-16:1) diacylglycerol (1-16:1, 2-16:1) acyltransferase, ER membrane	YNR008W	sce00561 Glycerolipid metabolism	0	0	0	0	0	0	0	0	0	0	0	0
r_2958	PC (1-18:0, 2-16:1) diacylglycerol (1-16:1, 2-16:1) acyltransferase, ER membrane	YNR008W	sce00561 Glycerolipid metabolism	0	0	0	0	0	0	0	0	0	0	0	0
r_2959	PC (1-18:1, 2-16:1) diacylglycerol (1-16:1, 2-16:1) acyltransferase, ER membrane	YNR008W	sce00561 Glycerolipid metabolism	0	0	0	0	0	0	0	0	0	0	0	0
r_2960	PC (1-16:0, 2-18:1) diacylglycerol (1-16:1, 2-16:1) acyltransferase, ER membrane	YNR008W	sce00561 Glycerolipid metabolism	0	0	0	0	0	0	0	0	0	0	0	0
r_2961	PC (1-16:1, 2-18:1) diacylglycerol (1-16:1, 2-16:1) acyltransferase, ER membrane	YNR008W	sce00561 Glycerolipid metabolism	0	0	0	0	0	0	0	0	0	0	0	0
r_2962	PC (1-18:0, 2-18:1) diacylglycerol (1-16:1, 2-16:1) acyltransferase, ER membrane	YNR008W	sce00561 Glycerolipid metabolism	0	0	0	0	0	0	0	0	0	0	0	0
r_2963	PC (1-18:1, 2-18:1) diacylglycerol (1-16:1, 2-16:1) acyltransferase, ER membrane	YNR008W	sce00561 Glycerolipid metabolism	0	0	0	0	0	0	0	0	0	0	0	0
r_2964	PC (1-16:0, 2-16:1) diacylglycerol (1-18:0, 2-16:1) acyltransferase, ER membrane	YNR008W	sce00561 Glycerolipid metabolism	0	0	0	0	0	0	0	0	0	0	0	0
r_2965	PC (1-16:1, 2-16:1) diacylglycerol (1-18:0, 2-16:1) acyltransferase, ER membrane	YNR008W	sce00561 Glycerolipid metabolism	0	0	0	0	0	0	0	0	0	0	0	0
r_2966	PC (1-18:0, 2-16:1) diacylglycerol (1-18:0, 2-16:1) acyltransferase, ER membrane	YNR008W	sce00561 Glycerolipid metabolism	0	0	0	0	0	0	0	0	0	0	0	0
r_2967	PC (1-18:1, 2-16:1) diacylglycerol (1-18:0, 2-16:1) acyltransferase, ER membrane	YNR008W	sce00561 Glycerolipid metabolism	0	0	0	0	0	0	0	0	0	0	0	0
r_2968	PC (1-16:0, 2-18:1) diacylglycerol (1-18:0, 2-16:1) acyltransferase, ER membrane	YNR008W	sce00561 Glycerolipid metabolism	0	0	0	0	0	0	0	0	0	0	0	0
r_2969	PC (1-16:1, 2-18:1) diacylglycerol (1-18:0, 2-16:1) acyltransferase, ER membrane	YNR008W	sce00561 Glycerolipid metabolism	0	0	0	0	0	0	0	0	0	0	0	0
r_2970	PC (1-18:0, 2-18:1) diacylglycerol (1-18:0, 2-16:1) acyltransferase, ER membrane	YNR008W	sce00561 Glycerolipid metabolism	0	0	0	0	0	0	0	0	0	0	0	0
r_2971	PC (1-18:1, 2-18:1) diacylglycerol (1-18:0, 2-16:1) acyltransferase, ER membrane	YNR008W	sce00561 Glycerolipid metabolism	0	0	0	0	0	0	0	0	0	0	0	0
r_2972	PC (1-16:0, 2-16:1) diacylglycerol (1-18:1, 2-16:1) acyltransferase, ER membrane	YNR008W	sce00561 Glycerolipid metabolism	0	0	0	0	0	0	0	0	0	0	0	0
r_2973	PC (1-16:1, 2-16:1) diacylglycerol (1-18:1, 2-16:1) acyltransferase, ER membrane	YNR008W	sce00561 Glycerolipid metabolism	0	0	0	0	0	0	0	0	0	0	0	0
r_2974	PC (1-18:0, 2-16:1) diacylglycerol (1-18:1, 2-16:1) acyltransferase, ER membrane	YNR008W	sce00561 Glycerolipid metabolism	0	0	0	0	0	0	0	0	0	0	0	0
r_2975	PC (1-18:1, 2-16:1) diacylglycerol (1-18:1, 2-16:1) acyltransferase, ER membrane	YNR008W	sce00561 Glycerolipid metabolism	0	0	0	0	0	0	0	0	0	0	0	0
r_2976	PC (1-16:0, 2-18:1) diacylglycerol (1-18:1, 2-16:1) acyltransferase, ER membrane	YNR008W	sce00561 Glycerolipid metabolism	0	0	0	0	0	0	0	0	0	0	0	0
r_2977	PC (1-16:1, 2-18:1) diacylglycerol (1-18:1, 2-16:1) acyltransferase, ER membrane	YNR008W	sce00561 Glycerolipid metabolism	0	0	0	0	0	0	0	0	0	0	0	0
r_2978	PC (1-18:0, 2-18:1) diacylglycerol (1-18:1, 2-16:1) acyltransferase, ER membrane	YNR008W	sce00561 Glycerolipid metabolism	0	0	0	0	0	0	0	0	0	0	0	0
r_2979	PC (1-18:1, 2-18:1) diacylglycerol (1-18:1, 2-16:1) acyltransferase, ER membrane	YNR008W	sce00561 Glycerolipid metabolism	0	0	0	0	0	0	0	0	0	0	0	0
r_2980	PC (1-16:0, 2-16:1) diacylglycerol (1-16:0, 2-18:1) acyltransferase, ER membrane	YNR008W	sce00561 Glycerolipid metabolism	0	0	0	0	0	0	0	0	0	0	0	0
r_2981	PC (1-16:1, 2-16:1) diacylglycerol (1-16:0, 2-18:1) acyltransferase, ER membrane	YNR008W	sce00561 Glycerolipid metabolism	0	0	0	0	0	0	0	0	0	0	0	0
r_2982	PC (1-18:0, 2-16:1) diacylglycerol (1-16:0, 2-18:1) acyltransferase, ER membrane	YNR008W	sce00561 Glycerolipid metabolism	0	0	0	0	0	0	0	0	0	0	0	0
r_2983	PC (1-18:1, 2-16:1) diacylglycerol (1-16:0, 2-18:1) acyltransferase, ER membrane	YNR008W	sce00561 Glycerolipid metabolism	0	0	0	0	0	0	0	0	0	0	0	0
r_2984	PC (1-16:0, 2-18:1) diacylglycerol (1-16:0, 2-18:1) acyltransferase, ER membrane	YNR008W	sce00561 Glycerolipid metabolism	0	0	0	0	0	0	0	0	0	0	0	0
r_2985	PC (1-16:1, 2-18:1) diacylglycerol (1-16:0, 2-18:1) acyltransferase, ER membrane	YNR008W	sce00561 Glycerolipid metabolism	0	0	0	0	0	0	0	0	0	0	0	0
r_2986	PC (1-18:0, 2-18:1) diacylglycerol (1-16:0, 2-18:1) acyltransferase, ER membrane	YNR008W	sce00561 Glycerolipid metabolism	0	0	0	0	0	0	0	0	0	0	0	0
r_2987	PC (1-18:1, 2-18:1) diacylglycerol (1-16:0, 2-18:1) acyltransferase, ER membrane	YNR008W	sce00561 Glycerolipid metabolism	0	0	0	0	0	0	0	0	0	0	0	0
r_2988	PC (1-16:0, 2-16:1) diacylglycerol (1-16:1, 2-18:1) acyltransferase, ER membrane	YNR008W	sce00561 Glycerolipid metabolism	0	0	0	0	0	0	0	0	0	0	0	0
r_2989	PC (1-16:1, 2-16:1) diacylglycerol (1-16:1, 2-18:1) acyltransferase, ER membrane	YNR008W	sce00561 Glycerolipid metabolism	0	0	0	0	0	0	0	0	0	0	0	0
r_2990	PC (1-18:0, 2-16:1) diacylglycerol (1-16:1, 2-18:1) acyltransferase, ER membrane	YNR008W	sce00561 Glycerolipid metabolism	0	0	0	0	0	0	0	0	0	0	0	0
r_2991	PC (1-18:1, 2-16:1) diacylglycerol (1-16:1, 2-18:1) acyltransferase, ER membrane	YNR008W	sce00561 Glycerolipid metabolism	0	0	0	0	0	0	0	0	0	0	0	0
r_2992	PC (1-16:0, 2-18:1) diacylglycerol (1-16:1, 2-18:1) acyltransferase, ER membrane	YNR008W	sce00561 Glycerolipid metabolism	0	0	0	0	0	0	0	0	0	0	0	0
r_2993	PC (1-16:1, 2-18:1) diacylglycerol (1-16:1, 2-18:1) acyltransferase, ER membrane	YNR008W	sce00561 Glycerolipid metabolism	0	0	0	0	0	0	0	0	0	0	0	0
r_2994	PC (1-18:0, 2-18:1) diacylglycerol (1-16:1, 2-18:1) acyltransferase, ER membrane	YNR008W	sce00561 Glycerolipid metabolism	0	0	0	0	0	0	0	0	0	0	0	0
r_2995	PC (1-18:1, 2-18:1) diacylglycerol (1-16:1, 2-18:1) acyltransferase, ER membrane	YNR008W	sce00561 Glycerolipid metabolism	0	0	0	0	0	0	0	0	0	0	0	0
r_2996	PC (1-16:0, 2-16:1) diacylglycerol (1-18:0, 2-18:1) acyltransferase, ER membrane	YNR008W	sce00561 Glycerolipid metabolism	0	0	0	0	0	0	0	0	0	0	0	0
r_2997	PC (1-16:1, 2-16:1) diacylglycerol (1-18:0, 2-18:1) acyltransferase, ER membrane	YNR008W	sce00561 Glycerolipid metabolism	0	0	0	0	0	0	0	0	0	0	0	0
r_2998	PC (1-18:0, 2-16:1) diacylglycerol (1-18:0, 2-18:1) acyltransferase, ER membrane	YNR008W	sce00561 Glycerolipid metabolism	0	0	0	0	0	0	0	0	0	0	0	0
r_2999	PC (1-18:1, 2-16:1) diacylglycerol (1-18:0, 2-18:1) acyltransferase, ER membrane	YNR008W	sce00561 Glycerolipid metabolism	0	0	0	0	0	0	0	0	0	0	0	0
r_3000	PC (1-16:0, 2-18:1) diacylglycerol (1-18:0, 2-18:1) acyltransferase, ER membrane	YNR008W	sce00561 Glycerolipid metabolism	0	0	0	0	0	0	0	0	0	0	0	0
r_3001	PC (1-16:1, 2-18:1) diacylglycerol (1-18:0, 2-18:1) acyltransferase, ER membrane	YNR008W	sce00561 Glycerolipid metabolism	0	0	0	0	0	0	0	0	0	0	0	0
r_3002	PC (1-18:0, 2-18:1) diacylglycerol (1-18:0, 2-18:1) acyltransferase, ER membrane	YNR008W	sce00561 Glycerolipid metabolism	0	0	0	0	0	0	0	0	0	0	0	0
r_3003	PC (1-18:1, 2-18:1) diacylglycerol (1-18:0, 2-18:1) acyltransferase, ER membrane	YNR008W	sce00561 Glycerolipid metabolism	0	0	0	0	0	0	0	0	0	0	0	0
r_3004	PC (1-16:0, 2-16:1) diacylglycerol (1-18:1, 2-18:1) acyltransferase, ER membrane	YNR008W	sce00561 Glycerolipid metabolism	0	0	0	0	0	0	0	0	0	0	0	0
r_3005	PC (1-16:1, 2-16:1) diacylglycerol (1-18:1, 2-18:1) acyltransferase, ER membrane	YNR008W	sce00561 Glycerolipid metabolism	0	0	0	0	0	0	0	0	0	0	0	0
r_3006	PC (1-18:0, 2-16:1) diacylglycerol (1-18:1, 2-18:1) acyltransferase, ER membrane	YNR008W	sce00561 Glycerolipid metabolism	0	0	0	0	0	0	0	0	0	0	0	0
r_3007	PC (1-18:1, 2-16:1) diacylglycerol (1-18:1, 2-18:1) acyltransferase, ER membrane	YNR008W	sce00561 Glycerolipid metabolism	0	0	0	0	0	0	0	0	0	0	0	0
r_3008	PC (1-16:0, 2-18:1) diacylglycerol (1-18:1, 2-18:1) acyltransferase, ER membrane	YNR008W	sce00561 Glycerolipid metabolism	0	0	0	0	0	0	0	0	0	0	0	0
r_3009	PC (1-16:1, 2-18:1) diacylglycerol (1-18:1, 2-18:1) acyltransferase, ER membrane	YNR008W	sce00561 Glycerolipid metabolism	0	0	0	0	0	0	0	0	0	0	0	0
r_3010	PC (1-18:0, 2-18:1) diacylglycerol (1-18:1, 2-18:1) acyltransferase, ER membrane	YNR008W	sce00561 Glycerolipid metabolism	0	0	0	0	0	0	0	0	0	0	0	0
r_3011	PC (1-18:1, 2-18:1) diacylglycerol (1-18:1, 2-18:1) acyltransferase, ER membrane	YNR008W	sce00561 Glycerolipid metabolism	0	0	0	0	0	0	0	0	0	0	0	0
r_3022	PC phospholipase B (1-16:0, 2-16:1), ER membrane	YML059C	sce00564 Glycerophospholipid metabolism	0	0	0	0	0	0	0	0	0	0	0	0
r_3023	PC phospholipase B (1-16:1, 2-16:1), ER membrane	YML059C	sce00564 Glycerophospholipid metabolism	0	0	0	0	0	0	0	0	0	0	0	0
r_3024	PC phospholipase B (1-18:0, 2-16:1), ER membrane	YML059C	sce00564 Glycerophospholipid metabolism	0	0	0	0	0	0	0	0	0	0	0	0
r_3025	PC phospholipase B (1-18:1, 2-16:1), ER membrane	YML059C	sce00564 Glycerophospholipid metabolism	0	0	0	0	0	0	0	0	0	0	0	0
r_3026	PC phospholipase B (1-16:0, 2-18:1), ER membrane	YML059C	sce00564 Glycerophospholipid metabolism	0	0	0	0	0	0	0	0	0	0	0	0
r_3027	PC phospholipase B (1-16:1, 2-18:1), ER membrane	YML059C	sce00564 Glycerophospholipid metabolism	0	0	0	0	0	0	0	0	0	0	0	0
r_3028	PC phospholipase B (1-18:0, 2-18:1), ER membrane	YML059C	sce00564 Glycerophospholipid metabolism	0	0	0	0	0	0	0	0	0	0	0	0
r_3029	PC phospholipase B (1-18:1, 2-18:1), ER membrane	YML059C	sce00564 Glycerophospholipid metabolism	0	0	0	0	0	0	0	0	0	0	0	0
r_3030	LPC phospholipase B (16:0), ER membrane	YML059C	sce00564 Glycerophospholipid metabolism	0	0	0	0	0	0	0	0	0	0	0	0
r_3031	LPC phospholipase B (16:1), ER membrane	YML059C	sce00564 Glycerophospholipid metabolism	0	0	0	0	0	0	0	0	0	0	0	0
r_3032	LPC phospholipase B (18:0), ER membrane	YML059C	sce00564 Glycerophospholipid metabolism	0	0	0	0	0	0	0	0	0	0	0	0
r_3033	LPC phospholipase B (18:1), ER membrane	YML059C	sce00564 Glycerophospholipid metabolism	0	0	0	0	0	0	0	0	0	0	0	0
r_3034	PC phospholipase B (1-16:0, 2-16:1), cell envelope	YMR008C	sce00564 Glycerophospholipid metabolism	0	0	0	0	0	0	0	0	0	0	0	0
r_3035	PC phospholipase B (1-16:1, 2-16:1), cell envelope	YMR008C	sce00564 Glycerophospholipid metabolism	0	0	0	0	0	0	0	0	0	0	0	0
r_3036	PC phospholipase B (1-18:0, 2-16:1), cell envelope	YMR008C	sce00564 Glycerophospholipid metabolism	0	0	0	0	0	0	0	0	0	0	0	0
r_3037	PC phospholipase B (1-18:1, 2-16:1), cell envelope	YMR008C	sce00564 Glycerophospholipid metabolism	0	0	0	0	0	0	0	0	0	0	0	0
r_3038	PC phospholipase B (1-16:0, 2-18:1), cell envelope	YMR008C	sce00564 Glycerophospholipid metabolism	0	0	0	0	0	0	0	0	0	0	0	0
r_3039	PC phospholipase B (1-16:1, 2-18:1), cell envelope	YMR008C	sce00564 Glycerophospholipid metabolism	0	0	0	0	0	0	0	0	0	0	0	0
r_3040	PC phospholipase B (1-18:0, 2-18:1), cell envelope	YMR008C	sce00564 Glycerophospholipid metabolism	0	0	0	0	0	0	0	0	0	0	0	0
r_3041	PC phospholipase B (1-18:1, 2-18:1), cell envelope	YMR008C	sce00564 Glycerophospholipid metabolism	0	0	0	0	0	0	0	0	0	0	0	0
r_3042	LPC phospholipase B (16:0), cell envelope	YMR008C	sce00564 Glycerophospholipid metabolism	0	0	0	0	0	0	0	0	0	0	0	0
r_3043	LPC phospholipase B (16:1), cell envelope	YMR008C	sce00564 Glycerophospholipid metabolism	0	0	0	0	0	0	0	0	0	0	0	0
r_3044	LPC phospholipase B (18:0), cell envelope	YMR008C	sce00564 Glycerophospholipid metabolism	0	0	0	0	0	0	0	0	0	0	0	0
r_3045	LPC phospholipase B (18:1), cell envelope	YMR008C	sce00564 Glycerophospholipid metabolism	0	0	0	0	0	0	0	0	0	0	0	0
r_3046	PE phospholipase B (1-16:0, 2-16:1), cell envelope	YMR006C or YMR008C	sce00564 Glycerophospholipid metabolism	0	0	0	0	0	0	0	0	0	0	0	0
r_3047	PE phospholipase B (1-16:1, 2-16:1), cell envelope	YMR006C or YMR008C	sce00564 Glycerophospholipid metabolism	0	0	0	0	0	0	0	0	0	0	0	0
r_3048	PE phospholipase B (1-18:0, 2-16:1), cell envelope	YMR006C or YMR008C	sce00564 Glycerophospholipid metabolism	0	0	0	0	0	0	0	0	0	0	0	0
r_3049	PE phospholipase B (1-18:1, 2-16:1), cell envelope	YMR006C or YMR008C	sce00564 Glycerophospholipid metabolism	0	0	0	0	0	0	0	0	0	0	0	0
r_3050	PE phospholipase B (1-16:0, 2-18:1), cell envelope	YMR006C or YMR008C	sce00564 Glycerophospholipid metabolism	0	0	0	0	0	0	0	0	0	0	0	0
r_3051	PE phospholipase B (1-16:1, 2-18:1), cell envelope	YMR006C or YMR008C	sce00564 Glycerophospholipid metabolism	0	0	0	0	0	0	0	0	0	0	0	0
r_3052	PE phospholipase B (1-18:0, 2-18:1), cell envelope	YMR006C or YMR008C	sce00564 Glycerophospholipid metabolism	0	0	0	0	0	0	0	0	0	0	0	0
r_3053	PE phospholipase B (1-18:1, 2-18:1), cell envelope	YMR006C or YMR008C	sce00564 Glycerophospholipid metabolism	0	0	0	0	0	0	0	0	0	0	0	0
r_3054	LPE phospholipase B (16:0), cell envelope	YMR006C or YMR008C	sce00564 Glycerophospholipid metabolism	0	0	0	0	0	0	0	0	0	0	0	0
r_3055	LPE phospholipase B (16:1), cell envelope	YMR006C or YMR008C	sce00564 Glycerophospholipid metabolism	0	0	0	0	0	0	0	0	0	0	0	0
r_3056	LPE phospholipase B (18:0), cell envelope	YMR006C or YMR008C	sce00564 Glycerophospholipid metabolism	0	0	0	0	0	0	0	0	0	0	0	0
r_3057	LPE phospholipase B (18:1), cell envelope	YMR006C or YMR008C	sce00564 Glycerophospholipid metabolism	0	0	0	0	0	0	0	0	0	0	0	0
r_3058	PS phospholipase B (1-16:0, 2-16:1), cell envelope	YMR006C or YOL011W	sce00564 Glycerophospholipid metabolism	0	0	0	0	0	0	0	0	0	0	0	0
r_3059	PS phospholipase B (1-16:1, 2-16:1), cell envelope	YMR006C or YOL011W	sce00564 Glycerophospholipid metabolism	0	0	0	0	0	0	0	0	0	0	0	0
r_3060	PS phospholipase B (1-18:0, 2-16:1), cell envelope	YMR006C or YOL011W	sce00564 Glycerophospholipid metabolism	0	0	0	0	0	0	0	0	0	0	0	0
r_3061	PS phospholipase B (1-18:1, 2-16:1), cell envelope	YMR006C or YOL011W	sce00564 Glycerophospholipid metabolism	0	0	0	0	0	0	0	0	0	0	0	0
r_3062	PS phospholipase B (1-16:0, 2-18:1), cell envelope	YMR006C or YOL011W	sce00564 Glycerophospholipid metabolism	0	0	0	0	0	0	0	0	0	0	0	0
r_3063	PS phospholipase B (1-16:1, 2-18:1), cell envelope	YMR006C or YOL011W	sce00564 Glycerophospholipid metabolism	0	0	0	0	0	0	0	0	0	0	0	0
r_3064	PS phospholipase B (1-18:0, 2-18:1), cell envelope	YMR006C or YOL011W	sce00564 Glycerophospholipid metabolism	0	0	0	0	0	0	0	0	0	0	0	0
r_3065	PS phospholipase B (1-18:1, 2-18:1), cell envelope	YMR006C or YOL011W	sce00564 Glycerophospholipid metabolism	0	0	0	0	0	0	0	0	0	0	0	0
r_3066	LPS phospholipase B (16:0), cell envelope	YMR006C or YOL011W	sce00564 Glycerophospholipid metabolism	0	0	0	0	0	0	0	0	0	0	0	0
r_3067	LPS phospholipase B (16:1), cell envelope	YMR006C or YOL011W	sce00564 Glycerophospholipid metabolism	0	0	0	0	0	0	0	0	0	0	0	0
r_3068	LPS phospholipase B (18:0), cell envelope	YMR006C or YOL011W	sce00564 Glycerophospholipid metabolism	0	0	0	0	0	0	0	0	0	0	0	0
r_3069	LPS phospholipase B (18:1), cell envelope	YMR006C or YOL011W	sce00564 Glycerophospholipid metabolism	0	0	0	0	0	0	0	0	0	0	0	0
r_3070	PI phospholipase B (1-16:0, 2-16:1), cell envelope	YOL011W	sce00564 Glycerophospholipid metabolism	0	0	0	0	0	0	0	0	0	0	0	0
r_3071	PI phospholipase B (1-16:1, 2-16:1), cell envelope	YOL011W	sce00564 Glycerophospholipid metabolism	0	0	0	0	0	0	0	0	0	0	0	0
r_3072	PI phospholipase B (1-18:0, 2-16:1), cell envelope	YOL011W	sce00564 Glycerophospholipid metabolism	0	0	0	0	0	0	0	0	0	0	0	0
r_3073	PI phospholipase B (1-18:1, 2-16:1), cell envelope	YOL011W	sce00564 Glycerophospholipid metabolism	0	0	0	0	0	0	0	0	0	0	0	0
r_3074	PI phospholipase B (1-16:0, 2-18:1), cell envelope	YOL011W	sce00564 Glycerophospholipid metabolism	0	0	0	0	0	0	0	0	0	0	0	0
r_3075	PI phospholipase B (1-16:1, 2-18:1), cell envelope	YOL011W	sce00564 Glycerophospholipid metabolism	0	0	0	0	0	0	0	0	0	0	0	0
r_3076	PI phospholipase B (1-18:0, 2-18:1), cell envelope	YOL011W	sce00564 Glycerophospholipid metabolism	0	0	0	0	0	0	0	0	0	0	0	0
r_3077	PI phospholipase B (1-18:1, 2-18:1), cell envelope	YOL011W	sce00564 Glycerophospholipid metabolism	0	0	0	0	0	0	0	0	0	0	0	0
r_3078	LPI phospholipase B (16:0), cell envelope	YOL011W	sce00564 Glycerophospholipid metabolism	0	0	0	0	0	0	0	0	0	0	0	0
r_3079	LPI phospholipase B (16:1), cell envelope	YOL011W	sce00564 Glycerophospholipid metabolism	0	0	0	0	0	0	0	0	0	0	0	0
r_3080	LPI phospholipase B (18:0), cell envelope	YOL011W	sce00564 Glycerophospholipid metabolism	0	0	0	0	0	0	0	0	0	0	0	0
r_3081	LPI phospholipase B (18:1), cell envelope	YOL011W	sce00564 Glycerophospholipid metabolism	0	0	0	0	0	0	0	0	0	0	0	0
r_3082	PI 4,5-P2 phospholipase C (1-16:0, 2-16:1), cytoplasm	YPL268W	sce00562 Inositol phosphate metabolism//sce04070 Phosphatidylinositol signaling system//sce04933 AGE-RAGE signaling pathway in diabetic complications	0	0	0	0	0	0	0	0	0	0	0	0
r_3083	PI 4,5-P2 phospholipase C (1-16:1, 2-16:1), cytoplasm	YPL268W	sce00562 Inositol phosphate metabolism//sce04070 Phosphatidylinositol signaling system//sce04933 AGE-RAGE signaling pathway in diabetic complications	0	0	0	0	0	0	0	0	0	0	0	0
r_3084	PI 4,5-P2 phospholipase C (1-18:0, 2-16:1), cytoplasm	YPL268W	sce00562 Inositol phosphate metabolism//sce04070 Phosphatidylinositol signaling system//sce04933 AGE-RAGE signaling pathway in diabetic complications	0	0	0	0	0	0	0	0	0	0	0	0
r_3085	PI 4,5-P2 phospholipase C (1-18:1, 2-16:1), cytoplasm	YPL268W	sce00562 Inositol phosphate metabolism//sce04070 Phosphatidylinositol signaling system//sce04933 AGE-RAGE signaling pathway in diabetic complications	0	0	0	0	0	0	0	0	0	0	0	0
r_3086	PI 4,5-P2 phospholipase C (1-16:0, 2-18:1), cytoplasm	YPL268W	sce00562 Inositol phosphate metabolism//sce04070 Phosphatidylinositol signaling system//sce04933 AGE-RAGE signaling pathway in diabetic complications	0	0	0	0	0	0	0	0	0	0	0	0
r_3087	PI 4,5-P2 phospholipase C (1-16:1, 2-18:1), cytoplasm	YPL268W	sce00562 Inositol phosphate metabolism//sce04070 Phosphatidylinositol signaling system//sce04933 AGE-RAGE signaling pathway in diabetic complications	0	0	0	0	0	0	0	0	0	0	0	0
r_3088	PI 4,5-P2 phospholipase C (1-18:0, 2-18:1), cytoplasm	YPL268W	sce00562 Inositol phosphate metabolism//sce04070 Phosphatidylinositol signaling system//sce04933 AGE-RAGE signaling pathway in diabetic complications	0	0	0	0	0	0	0	0	0	0	0	0
r_3089	PI 4,5-P2 phospholipase C (1-18:1, 2-18:1), cytoplasm	YPL268W	sce00562 Inositol phosphate metabolism//sce04070 Phosphatidylinositol signaling system//sce04933 AGE-RAGE signaling pathway in diabetic complications	0	0	0	0	0	0	0	0	0	0	0	0
r_3090	PI 4,5-P2 phospholipase C (1-16:0, 2-16:1), nucleus	YPL268W	sce00562 Inositol phosphate metabolism//sce04070 Phosphatidylinositol signaling system//sce04933 AGE-RAGE signaling pathway in diabetic complications	0	0	0	0	0	0	0	0	0	0	0	0
r_3091	PI 4,5-P2 phospholipase C (1-16:1, 2-16:1), nucleus	YPL268W	sce00562 Inositol phosphate metabolism//sce04070 Phosphatidylinositol signaling system//sce04933 AGE-RAGE signaling pathway in diabetic complications	0	0	0	0	0	0	0	0	0	0	0	0
r_3092	PI 4,5-P2 phospholipase C (1-18:0, 2-16:1), nucleus	YPL268W	sce00562 Inositol phosphate metabolism//sce04070 Phosphatidylinositol signaling system//sce04933 AGE-RAGE signaling pathway in diabetic complications	0	0	0	0	0	0	0	0	0	0	0	0
r_3093	PI 4,5-P2 phospholipase C (1-18:1, 2-16:1), nucleus	YPL268W	sce00562 Inositol phosphate metabolism//sce04070 Phosphatidylinositol signaling system//sce04933 AGE-RAGE signaling pathway in diabetic complications	0	0	0	0	0	0	0	0	0	0	0	0
r_3094	PI 4,5-P2 phospholipase C (1-16:0, 2-18:1), nucleus	YPL268W	sce00562 Inositol phosphate metabolism//sce04070 Phosphatidylinositol signaling system//sce04933 AGE-RAGE signaling pathway in diabetic complications	0	0	0	0	0	0	0	0	0	0	0	0
r_3095	PI 4,5-P2 phospholipase C (1-16:1, 2-18:1), nucleus	YPL268W	sce00562 Inositol phosphate metabolism//sce04070 Phosphatidylinositol signaling system//sce04933 AGE-RAGE signaling pathway in diabetic complications	0	0	0	0	0	0	0	0	0	0	0	0
r_3096	PI 4,5-P2 phospholipase C (1-18:0, 2-18:1), nucleus	YPL268W	sce00562 Inositol phosphate metabolism//sce04070 Phosphatidylinositol signaling system//sce04933 AGE-RAGE signaling pathway in diabetic complications	0	0	0	0	0	0	0	0	0	0	0	0
r_3097	PI 4,5-P2 phospholipase C (1-18:1, 2-18:1), nucleus	YPL268W	sce00562 Inositol phosphate metabolism//sce04070 Phosphatidylinositol signaling system//sce04933 AGE-RAGE signaling pathway in diabetic complications	0	0	0	0	0	0	0	0	0	0	0	0
r_3098	PG phospholipase C (1-16:0, 2-16:1), mitochondrial membrane	YPL206C	sce00564 Glycerophospholipid metabolism	0	0	0	0	0	0	0	0	0	0	0	0
r_3099	PG phospholipase C (1-16:1, 2-16:1), mitochondrial membrane	YPL206C	sce00564 Glycerophospholipid metabolism	0	0	0	0	0	0	0	0	0	0	0	0
r_3100	PG phospholipase C (1-18:0, 2-16:1), mitochondrial membrane	YPL206C	sce00564 Glycerophospholipid metabolism	0	0	0	0	0	0	0	0	0	0	0	0
r_3101	PG phospholipase C (1-18:1, 2-16:1), mitochondrial membrane	YPL206C	sce00564 Glycerophospholipid metabolism	0	0	0	0	0	0	0	0	0	0	0	0
r_3102	PG phospholipase C (1-16:0, 2-18:1), mitochondrial membrane	YPL206C	sce00564 Glycerophospholipid metabolism	0	0	0	0	0	0	0	0	0	0	0	0
r_3103	PG phospholipase C (1-16:1, 2-18:1), mitochondrial membrane	YPL206C	sce00564 Glycerophospholipid metabolism	0	0	0	0	0	0	0	0	0	0	0	0
r_3104	PC phospholipase D (1-16:0, 2-16:1), cell envelope	YKR031C	sce00564 Glycerophospholipid metabolism//sce01110 Biosynthesis of secondary metabolites//sce04144 Endocytosis	0	0	0	0	0	0	0	0	0	0	0	0
r_3105	PC phospholipase D (1-16:1, 2-16:1), cell envelope	YKR031C	sce00564 Glycerophospholipid metabolism//sce01110 Biosynthesis of secondary metabolites//sce04144 Endocytosis	0	0	0	0	0	0	0	0	0	0	0	0
r_3106	PC phospholipase D (1-18:0, 2-16:1), cell envelope	YKR031C	sce00564 Glycerophospholipid metabolism//sce01110 Biosynthesis of secondary metabolites//sce04144 Endocytosis	0	0	0	0	0	0	0	0	0	0	0	0
r_3107	PC phospholipase D (1-18:1, 2-16:1), cell envelope	YKR031C	sce00564 Glycerophospholipid metabolism//sce01110 Biosynthesis of secondary metabolites//sce04144 Endocytosis	0	0	0	0	0	0	0	0	0	0	0	0
r_3108	PC phospholipase D (1-16:0, 2-18:1), cell envelope	YKR031C	sce00564 Glycerophospholipid metabolism//sce01110 Biosynthesis of secondary metabolites//sce04144 Endocytosis	0	0	0	0	0	0	0	0	0	0	0	0
r_3109	PC phospholipase D (1-16:1, 2-18:1), cell envelope	YKR031C	sce00564 Glycerophospholipid metabolism//sce01110 Biosynthesis of secondary metabolites//sce04144 Endocytosis	0	0	0	0	0	0	0	0	0	0	0	0
r_3110	PC phospholipase D (1-18:0, 2-18:1), cell envelope	YKR031C	sce00564 Glycerophospholipid metabolism//sce01110 Biosynthesis of secondary metabolites//sce04144 Endocytosis	0	0	0	0	0	0	0	0	0	0	0	0
r_3111	PC phospholipase D (1-18:1, 2-18:1), cell envelope	YKR031C	sce00564 Glycerophospholipid metabolism//sce01110 Biosynthesis of secondary metabolites//sce04144 Endocytosis	0	0	0	0	0	0	0	0	0	0	0	0
r_3112	PI 3-P phosphatase (1-16:0, 2-16:1), cell envelope	YNL106C or YOR109W	sce00562 Inositol phosphate metabolism//sce04070 Phosphatidylinositol signaling system	0	0	0	0	0	0	0	0	0	0	0	0
r_3113	PI 3-P phosphatase (1-16:1, 2-16:1), cell envelope	YNL106C or YOR109W	sce00562 Inositol phosphate metabolism//sce04070 Phosphatidylinositol signaling system	0	0	0	0	0	0	0	0	0	0	0	0
r_3114	PI 3-P phosphatase (1-18:0, 2-16:1), cell envelope	YNL106C or YOR109W	sce00562 Inositol phosphate metabolism//sce04070 Phosphatidylinositol signaling system	0	0	0	0	0	0	0	0	0	0	0	0
r_3115	PI 3-P phosphatase (1-18:1, 2-16:1), cell envelope	YNL106C or YOR109W	sce00562 Inositol phosphate metabolism//sce04070 Phosphatidylinositol signaling system	0	0	0	0	0	0	0	0	0	0	0	0
r_3116	PI 3-P phosphatase (1-16:0, 2-18:1), cell envelope	YNL106C or YOR109W	sce00562 Inositol phosphate metabolism//sce04070 Phosphatidylinositol signaling system	0	0	0	0	0	0	0	0	0	0	0	0
r_3117	PI 3-P phosphatase (1-16:1, 2-18:1), cell envelope	YNL106C or YOR109W	sce00562 Inositol phosphate metabolism//sce04070 Phosphatidylinositol signaling system	0	0	0	0	0	0	0	0	0	0	0	0
r_3118	PI 3-P phosphatase (1-18:0, 2-18:1), cell envelope	YNL106C or YOR109W	sce00562 Inositol phosphate metabolism//sce04070 Phosphatidylinositol signaling system	0	0	0	0	0	0	0	0	0	0	0	0
r_3119	PI 3-P phosphatase (1-18:1, 2-18:1), cell envelope	YNL106C or YOR109W	sce00562 Inositol phosphate metabolism//sce04070 Phosphatidylinositol signaling system	0	0	0	0	0	0	0	0	0	0	0	0
r_3120	PI 3-P phosphatase (1-16:0, 2-16:1), cytoplasm	YJR110W or YNL106C or YOR109W	sce00562 Inositol phosphate metabolism//sce04070 Phosphatidylinositol signaling system//sce04138 Autophagy - yeast	0	0	0	0	0	0	0	0	0	0	0	0
r_3121	PI 3-P phosphatase (1-16:1, 2-16:1), cytoplasm	YJR110W or YNL106C or YOR109W	sce00562 Inositol phosphate metabolism//sce04070 Phosphatidylinositol signaling system//sce04138 Autophagy - yeast	0	0	0	0	0	0	0	0	0	0	0	0
r_3122	PI 3-P phosphatase (1-18:0, 2-16:1), cytoplasm	YJR110W or YNL106C or YOR109W	sce00562 Inositol phosphate metabolism//sce04070 Phosphatidylinositol signaling system//sce04138 Autophagy - yeast	0	0	0	0	0	0	0	0	0	0	0	0
r_3123	PI 3-P phosphatase (1-18:1, 2-16:1), cytoplasm	YJR110W or YNL106C or YOR109W	sce00562 Inositol phosphate metabolism//sce04070 Phosphatidylinositol signaling system//sce04138 Autophagy - yeast	0	0	0	0	0	0	0	0	0	0	0	0
r_3124	PI 3-P phosphatase (1-16:0, 2-18:1), cytoplasm	YJR110W or YNL106C or YOR109W	sce00562 Inositol phosphate metabolism//sce04070 Phosphatidylinositol signaling system//sce04138 Autophagy - yeast	0	0	0	0	0	0	0	0	0	0	0	0
r_3125	PI 3-P phosphatase (1-16:1, 2-18:1), cytoplasm	YJR110W or YNL106C or YOR109W	sce00562 Inositol phosphate metabolism//sce04070 Phosphatidylinositol signaling system//sce04138 Autophagy - yeast	0	0	0	0	0	0	0	0	0	0	0	0
r_3126	PI 3-P phosphatase (1-18:0, 2-18:1), cytoplasm	YJR110W or YNL106C or YOR109W	sce00562 Inositol phosphate metabolism//sce04070 Phosphatidylinositol signaling system//sce04138 Autophagy - yeast	0	0	0	0	0	0	0	0	0	0	0	0
r_3127	PI 3-P phosphatase (1-18:1, 2-18:1), cytoplasm	YJR110W or YNL106C or YOR109W	sce00562 Inositol phosphate metabolism//sce04070 Phosphatidylinositol signaling system//sce04138 Autophagy - yeast	0	0	0	0	0	0	0	0	0	0	0	0
r_3128	PI 3-P phosphatase (1-16:0, 2-16:1), ER membrane	YKL212W	sce00562 Inositol phosphate metabolism//sce04070 Phosphatidylinositol signaling system	0	0	0	0	0	0	0	0	0	0	0	0
r_3129	PI 3-P phosphatase (1-16:1, 2-16:1), ER membrane	YKL212W	sce00562 Inositol phosphate metabolism//sce04070 Phosphatidylinositol signaling system	0	0	0	0	0	0	0	0	0	0	0	0
r_3130	PI 3-P phosphatase (1-18:0, 2-16:1), ER membrane	YKL212W	sce00562 Inositol phosphate metabolism//sce04070 Phosphatidylinositol signaling system	0	0	0	0	0	0	0	0	0	0	0	0
r_3131	PI 3-P phosphatase (1-18:1, 2-16:1), ER membrane	YKL212W	sce00562 Inositol phosphate metabolism//sce04070 Phosphatidylinositol signaling system	0	0	0	0	0	0	0	0	0	0	0	0
r_3132	PI 3-P phosphatase (1-16:0, 2-18:1), ER membrane	YKL212W	sce00562 Inositol phosphate metabolism//sce04070 Phosphatidylinositol signaling system	0	0	0	0	0	0	0	0	0	0	0	0
r_3133	PI 3-P phosphatase (1-16:1, 2-18:1), ER membrane	YKL212W	sce00562 Inositol phosphate metabolism//sce04070 Phosphatidylinositol signaling system	0	0	0	0	0	0	0	0	0	0	0	0
r_3134	PI 3-P phosphatase (1-18:0, 2-18:1), ER membrane	YKL212W	sce00562 Inositol phosphate metabolism//sce04070 Phosphatidylinositol signaling system	0	0	0	0	0	0	0	0	0	0	0	0
r_3135	PI 3-P phosphatase (1-18:1, 2-18:1), ER membrane	YKL212W	sce00562 Inositol phosphate metabolism//sce04070 Phosphatidylinositol signaling system	0	0	0	0	0	0	0	0	0	0	0	0
r_3136	PI 3-P phosphatase (1-16:0, 2-16:1), Golgi membrane	YKL212W	sce00562 Inositol phosphate metabolism//sce04070 Phosphatidylinositol signaling system	0	0	0	0	0	0	0	0	0	0	0	0
r_3137	PI 3-P phosphatase (1-16:1, 2-16:1), Golgi membrane	YKL212W	sce00562 Inositol phosphate metabolism//sce04070 Phosphatidylinositol signaling system	0	0	0	0	0	0	0	0	0	0	0	0
r_3138	PI 3-P phosphatase (1-18:0, 2-16:1), Golgi membrane	YKL212W	sce00562 Inositol phosphate metabolism//sce04070 Phosphatidylinositol signaling system	0	0	0	0	0	0	0	0	0	0	0	0
r_3139	PI 3-P phosphatase (1-18:1, 2-16:1), Golgi membrane	YKL212W	sce00562 Inositol phosphate metabolism//sce04070 Phosphatidylinositol signaling system	0	0	0	0	0	0	0	0	0	0	0	0
r_3140	PI 3-P phosphatase (1-16:0, 2-18:1), Golgi membrane	YKL212W	sce00562 Inositol phosphate metabolism//sce04070 Phosphatidylinositol signaling system	0	0	0	0	0	0	0	0	0	0	0	0
r_3141	PI 3-P phosphatase (1-16:1, 2-18:1), Golgi membrane	YKL212W	sce00562 Inositol phosphate metabolism//sce04070 Phosphatidylinositol signaling system	0	0	0	0	0	0	0	0	0	0	0	0
r_3142	PI 3-P phosphatase (1-18:0, 2-18:1), Golgi membrane	YKL212W	sce00562 Inositol phosphate metabolism//sce04070 Phosphatidylinositol signaling system	0	0	0	0	0	0	0	0	0	0	0	0
r_3143	PI 3-P phosphatase (1-18:1, 2-18:1), Golgi membrane	YKL212W	sce00562 Inositol phosphate metabolism//sce04070 Phosphatidylinositol signaling system	0	0	0	0	0	0	0	0	0	0	0	0
r_3144	PI 4-P phosphatase (1-16:0, 2-16:1), cell envelope	YNL106C or YOR109W	sce00562 Inositol phosphate metabolism//sce04070 Phosphatidylinositol signaling system	0	0	0	0	0	0	0	0	0	0	0	0
r_3145	PI 4-P phosphatase (1-16:1, 2-16:1), cell envelope	YNL106C or YOR109W	sce00562 Inositol phosphate metabolism//sce04070 Phosphatidylinositol signaling system	0	0	0	0	0	0	0	0	0	0	0	0
r_3146	PI 4-P phosphatase (1-18:0, 2-16:1), cell envelope	YNL106C or YOR109W	sce00562 Inositol phosphate metabolism//sce04070 Phosphatidylinositol signaling system	0	0	0	0	0	0	0	0	0	0	0	0
r_3147	PI 4-P phosphatase (1-18:1, 2-16:1), cell envelope	YNL106C or YOR109W	sce00562 Inositol phosphate metabolism//sce04070 Phosphatidylinositol signaling system	0	0	0	0	0	0	0	0	0	0	0	0
r_3148	PI 4-P phosphatase (1-16:0, 2-18:1), cell envelope	YNL106C or YOR109W	sce00562 Inositol phosphate metabolism//sce04070 Phosphatidylinositol signaling system	0	0	0	0	0	0	0	0	0	0	0	0
r_3149	PI 4-P phosphatase (1-16:1, 2-18:1), cell envelope	YNL106C or YOR109W	sce00562 Inositol phosphate metabolism//sce04070 Phosphatidylinositol signaling system	0	0	0	0	0	0	0	0	0	0	0	0
r_3150	PI 4-P phosphatase (1-18:0, 2-18:1), cell envelope	YNL106C or YOR109W	sce00562 Inositol phosphate metabolism//sce04070 Phosphatidylinositol signaling system	0	0	0	0	0	0	0	0	0	0	0	0
r_3151	PI 4-P phosphatase (1-18:1, 2-18:1), cell envelope	YNL106C or YOR109W	sce00562 Inositol phosphate metabolism//sce04070 Phosphatidylinositol signaling system	0	0	0	0	0	0	0	0	0	0	0	0
r_3152	PI 4-P phosphatase (1-16:0, 2-16:1), cytoplasm	YNL106C or YOR109W	sce00562 Inositol phosphate metabolism//sce04070 Phosphatidylinositol signaling system	0	0	0	0	0	0	0	0	0	0	0	0
r_3153	PI 4-P phosphatase (1-16:1, 2-16:1), cytoplasm	YNL106C or YOR109W	sce00562 Inositol phosphate metabolism//sce04070 Phosphatidylinositol signaling system	0	0	0	0	0	0	0	0	0	0	0	0
r_3154	PI 4-P phosphatase (1-18:0, 2-16:1), cytoplasm	YNL106C or YOR109W	sce00562 Inositol phosphate metabolism//sce04070 Phosphatidylinositol signaling system	0	0	0	0	0	0	0	0	0	0	0	0
r_3155	PI 4-P phosphatase (1-18:1, 2-16:1), cytoplasm	YNL106C or YOR109W	sce00562 Inositol phosphate metabolism//sce04070 Phosphatidylinositol signaling system	0	0	0	0	0	0	0	0	0	0	0	0
r_3156	PI 4-P phosphatase (1-16:0, 2-18:1), cytoplasm	YNL106C or YOR109W	sce00562 Inositol phosphate metabolism//sce04070 Phosphatidylinositol signaling system	0	0	0	0	0	0	0	0	0	0	0	0
r_3157	PI 4-P phosphatase (1-16:1, 2-18:1), cytoplasm	YNL106C or YOR109W	sce00562 Inositol phosphate metabolism//sce04070 Phosphatidylinositol signaling system	0	0	0	0	0	0	0	0	0	0	0	0
r_3158	PI 4-P phosphatase (1-18:0, 2-18:1), cytoplasm	YNL106C or YOR109W	sce00562 Inositol phosphate metabolism//sce04070 Phosphatidylinositol signaling system	0	0	0	0	0	0	0	0	0	0	0	0
r_3159	PI 4-P phosphatase (1-18:1, 2-18:1), cytoplasm	YNL106C or YOR109W	sce00562 Inositol phosphate metabolism//sce04070 Phosphatidylinositol signaling system	0	0	0	0	0	0	0	0	0	0	0	0
r_3160	PI 4-P phosphatase (1-16:0, 2-16:1), ER membrane	YKL212W	sce00562 Inositol phosphate metabolism//sce04070 Phosphatidylinositol signaling system	0	0	0	0	0	0	0	0	0	0	0	0
r_3161	PI 4-P phosphatase (1-16:1, 2-16:1), ER membrane	YKL212W	sce00562 Inositol phosphate metabolism//sce04070 Phosphatidylinositol signaling system	0	0	0	0	0	0	0	0	0	0	0	0
r_3162	PI 4-P phosphatase (1-18:0, 2-16:1), ER membrane	YKL212W	sce00562 Inositol phosphate metabolism//sce04070 Phosphatidylinositol signaling system	0	0	0	0	0	0	0	0	0	0	0	0
r_3163	PI 4-P phosphatase (1-18:1, 2-16:1), ER membrane	YKL212W	sce00562 Inositol phosphate metabolism//sce04070 Phosphatidylinositol signaling system	0	0	0	0	0	0	0	0	0	0	0	0
r_3164	PI 4-P phosphatase (1-16:0, 2-18:1), ER membrane	YKL212W	sce00562 Inositol phosphate metabolism//sce04070 Phosphatidylinositol signaling system	0	0	0	0	0	0	0	0	0	0	0	0
r_3165	PI 4-P phosphatase (1-16:1, 2-18:1), ER membrane	YKL212W	sce00562 Inositol phosphate metabolism//sce04070 Phosphatidylinositol signaling system	0	0	0	0	0	0	0	0	0	0	0	0
r_3166	PI 4-P phosphatase (1-18:0, 2-18:1), ER membrane	YKL212W	sce00562 Inositol phosphate metabolism//sce04070 Phosphatidylinositol signaling system	0	0	0	0	0	0	0	0	0	0	0	0
r_3167	PI 4-P phosphatase (1-18:1, 2-18:1), ER membrane	YKL212W	sce00562 Inositol phosphate metabolism//sce04070 Phosphatidylinositol signaling system	0	0	0	0	0	0	0	0	0	0	0	0
r_3168	PI 4-P phosphatase (1-16:0, 2-16:1), Golgi membrane	YKL212W	sce00562 Inositol phosphate metabolism//sce04070 Phosphatidylinositol signaling system	0	0	0	0	0	0	0	0	0	0	0	0
r_3169	PI 4-P phosphatase (1-16:1, 2-16:1), Golgi membrane	YKL212W	sce00562 Inositol phosphate metabolism//sce04070 Phosphatidylinositol signaling system	0	0	0	0	0	0	0	0	0	0	0	0
r_3170	PI 4-P phosphatase (1-18:0, 2-16:1), Golgi membrane	YKL212W	sce00562 Inositol phosphate metabolism//sce04070 Phosphatidylinositol signaling system	0	0	0	0	0	0	0	0	0	0	0	0
r_3171	PI 4-P phosphatase (1-18:1, 2-16:1), Golgi membrane	YKL212W	sce00562 Inositol phosphate metabolism//sce04070 Phosphatidylinositol signaling system	0	0	0	0	0	0	0	0	0	0	0	0
r_3172	PI 4-P phosphatase (1-16:0, 2-18:1), Golgi membrane	YKL212W	sce00562 Inositol phosphate metabolism//sce04070 Phosphatidylinositol signaling system	0	0	0	0	0	0	0	0	0	0	0	0
r_3173	PI 4-P phosphatase (1-16:1, 2-18:1), Golgi membrane	YKL212W	sce00562 Inositol phosphate metabolism//sce04070 Phosphatidylinositol signaling system	0	0	0	0	0	0	0	0	0	0	0	0
r_3174	PI 4-P phosphatase (1-18:0, 2-18:1), Golgi membrane	YKL212W	sce00562 Inositol phosphate metabolism//sce04070 Phosphatidylinositol signaling system	0	0	0	0	0	0	0	0	0	0	0	0
r_3175	PI 4-P phosphatase (1-18:1, 2-18:1), Golgi membrane	YKL212W	sce00562 Inositol phosphate metabolism//sce04070 Phosphatidylinositol signaling system	0	0	0	0	0	0	0	0	0	0	0	0
r_3176	PI 3,5-P2 phosphatase (1-16:0, 2-16:1), cell envelope	YNL106C or YOR109W	sce00562 Inositol phosphate metabolism//sce04070 Phosphatidylinositol signaling system	0	0	0	0	0	0	0	0	0	0	0	0
r_3177	PI 3,5-P2 phosphatase (1-16:1, 2-16:1), cell envelope	YNL106C or YOR109W	sce00562 Inositol phosphate metabolism//sce04070 Phosphatidylinositol signaling system	0	0	0	0	0	0	0	0	0	0	0	0
r_3178	PI 3,5-P2 phosphatase (1-18:0, 2-16:1), cell envelope	YNL106C or YOR109W	sce00562 Inositol phosphate metabolism//sce04070 Phosphatidylinositol signaling system	0	0	0	0	0	0	0	0	0	0	0	0
r_3179	PI 3,5-P2 phosphatase (1-18:1, 2-16:1), cell envelope	YNL106C or YOR109W	sce00562 Inositol phosphate metabolism//sce04070 Phosphatidylinositol signaling system	0	0	0	0	0	0	0	0	0	0	0	0
r_3180	PI 3,5-P2 phosphatase (1-16:0, 2-18:1), cell envelope	YNL106C or YOR109W	sce00562 Inositol phosphate metabolism//sce04070 Phosphatidylinositol signaling system	0	0	0	0	0	0	0	0	0	0	0	0
r_3181	PI 3,5-P2 phosphatase (1-16:1, 2-18:1), cell envelope	YNL106C or YOR109W	sce00562 Inositol phosphate metabolism//sce04070 Phosphatidylinositol signaling system	0	0	0	0	0	0	0	0	0	0	0	0
r_3182	PI 3,5-P2 phosphatase (1-18:0, 2-18:1), cell envelope	YNL106C or YOR109W	sce00562 Inositol phosphate metabolism//sce04070 Phosphatidylinositol signaling system	0	0	0	0	0	0	0	0	0	0	0	0
r_3183	PI 3,5-P2 phosphatase (1-18:1, 2-18:1), cell envelope	YNL106C or YOR109W	sce00562 Inositol phosphate metabolism//sce04070 Phosphatidylinositol signaling system	0	0	0	0	0	0	0	0	0	0	0	0
r_3184	PI 3,5-P2 phosphatase (1-16:0, 2-16:1), cytoplasm	YNL106C or YOR109W	sce00562 Inositol phosphate metabolism//sce04070 Phosphatidylinositol signaling system	0	0	0	0	0	0	0	0	0	0	0	0
r_3185	PI 3,5-P2 phosphatase (1-16:1, 2-16:1), cytoplasm	YNL106C or YOR109W	sce00562 Inositol phosphate metabolism//sce04070 Phosphatidylinositol signaling system	0	0	0	0	0	0	0	0	0	0	0	0
r_3186	PI 3,5-P2 phosphatase (1-18:0, 2-16:1), cytoplasm	YNL106C or YOR109W	sce00562 Inositol phosphate metabolism//sce04070 Phosphatidylinositol signaling system	0	0	0	0	0	0	0	0	0	0	0	0
r_3187	PI 3,5-P2 phosphatase (1-18:1, 2-16:1), cytoplasm	YNL106C or YOR109W	sce00562 Inositol phosphate metabolism//sce04070 Phosphatidylinositol signaling system	0	0	0	0	0	0	0	0	0	0	0	0
r_3188	PI 3,5-P2 phosphatase (1-16:0, 2-18:1), cytoplasm	YNL106C or YOR109W	sce00562 Inositol phosphate metabolism//sce04070 Phosphatidylinositol signaling system	0	0	0	0	0	0	0	0	0	0	0	0
r_3189	PI 3,5-P2 phosphatase (1-16:1, 2-18:1), cytoplasm	YNL106C or YOR109W	sce00562 Inositol phosphate metabolism//sce04070 Phosphatidylinositol signaling system	0	0	0	0	0	0	0	0	0	0	0	0
r_3190	PI 3,5-P2 phosphatase (1-18:0, 2-18:1), cytoplasm	YNL106C or YOR109W	sce00562 Inositol phosphate metabolism//sce04070 Phosphatidylinositol signaling system	0	0	0	0	0	0	0	0	0	0	0	0
r_3191	PI 3,5-P2 phosphatase (1-18:1, 2-18:1), cytoplasm	YNL106C or YOR109W	sce00562 Inositol phosphate metabolism//sce04070 Phosphatidylinositol signaling system	0	0	0	0	0	0	0	0	0	0	0	0
r_3192	PI 4,5-P2 phosphatase (1-16:0, 2-16:1), cell envelope	YIL002C or YNL106C or YOR109W	sce00562 Inositol phosphate metabolism//sce04070 Phosphatidylinositol signaling system	0	0	0	0	0	0	0	0	0	0	0	0
r_3193	PI 4,5-P2 phosphatase (1-16:1, 2-16:1), cell envelope	YIL002C or YNL106C or YOR109W	sce00562 Inositol phosphate metabolism//sce04070 Phosphatidylinositol signaling system	0	0	0	0	0	0	0	0	0	0	0	0
r_3194	PI 4,5-P2 phosphatase (1-18:0, 2-16:1), cell envelope	YIL002C or YNL106C or YOR109W	sce00562 Inositol phosphate metabolism//sce04070 Phosphatidylinositol signaling system	0	0	0	0	0	0	0	0	0	0	0	0
r_3195	PI 4,5-P2 phosphatase (1-18:1, 2-16:1), cell envelope	YIL002C or YNL106C or YOR109W	sce00562 Inositol phosphate metabolism//sce04070 Phosphatidylinositol signaling system	0	0	0	0	0	0	0	0	0	0	0	0
r_3196	PI 4,5-P2 phosphatase (1-16:0, 2-18:1), cell envelope	YIL002C or YNL106C or YOR109W	sce00562 Inositol phosphate metabolism//sce04070 Phosphatidylinositol signaling system	0	0	0	0	0	0	0	0	0	0	0	0
r_3197	PI 4,5-P2 phosphatase (1-16:1, 2-18:1), cell envelope	YIL002C or YNL106C or YOR109W	sce00562 Inositol phosphate metabolism//sce04070 Phosphatidylinositol signaling system	0	0	0	0	0	0	0	0	0	0	0	0
r_3198	PI 4,5-P2 phosphatase (1-18:0, 2-18:1), cell envelope	YIL002C or YNL106C or YOR109W	sce00562 Inositol phosphate metabolism//sce04070 Phosphatidylinositol signaling system	0	0	0	0	0	0	0	0	0	0	0	0
r_3199	PI 4,5-P2 phosphatase (1-18:1, 2-18:1), cell envelope	YIL002C or YNL106C or YOR109W	sce00562 Inositol phosphate metabolism//sce04070 Phosphatidylinositol signaling system	0	0	0	0	0	0	0	0	0	0	0	0
r_3200	PI 4,5-P2 phosphatase (1-16:0, 2-16:1), cytoplasm	YIL002C or YNL106C or YOR109W	sce00562 Inositol phosphate metabolism//sce04070 Phosphatidylinositol signaling system	0	0	0	0	0	0	0	0	0	0	0	0
r_3201	PI 4,5-P2 phosphatase (1-16:1, 2-16:1), cytoplasm	YIL002C or YNL106C or YOR109W	sce00562 Inositol phosphate metabolism//sce04070 Phosphatidylinositol signaling system	0	0	0	0	0	0	0	0	0	0	0	0
r_3202	PI 4,5-P2 phosphatase (1-18:0, 2-16:1), cytoplasm	YIL002C or YNL106C or YOR109W	sce00562 Inositol phosphate metabolism//sce04070 Phosphatidylinositol signaling system	0	0	0	0	0	0	0	0	0	0	0	0
r_3203	PI 4,5-P2 phosphatase (1-18:1, 2-16:1), cytoplasm	YIL002C or YNL106C or YOR109W	sce00562 Inositol phosphate metabolism//sce04070 Phosphatidylinositol signaling system	0	0	0	0	0	0	0	0	0	0	0	0
r_3204	PI 4,5-P2 phosphatase (1-16:0, 2-18:1), cytoplasm	YIL002C or YNL106C or YOR109W	sce00562 Inositol phosphate metabolism//sce04070 Phosphatidylinositol signaling system	0	0	0	0	0	0	0	0	0	0	0	0
r_3205	PI 4,5-P2 phosphatase (1-16:1, 2-18:1), cytoplasm	YIL002C or YNL106C or YOR109W	sce00562 Inositol phosphate metabolism//sce04070 Phosphatidylinositol signaling system	0	0	0	0	0	0	0	0	0	0	0	0
r_3206	PI 4,5-P2 phosphatase (1-18:0, 2-18:1), cytoplasm	YIL002C or YNL106C or YOR109W	sce00562 Inositol phosphate metabolism//sce04070 Phosphatidylinositol signaling system	0	0	0	0	0	0	0	0	0	0	0	0
r_3207	PI 4,5-P2 phosphatase (1-18:1, 2-18:1), cytoplasm	YIL002C or YNL106C or YOR109W	sce00562 Inositol phosphate metabolism//sce04070 Phosphatidylinositol signaling system	0	0	0	0	0	0	0	0	0	0	0	0
r_3208	PI 4,5-P2 phosphatase (1-16:0, 2-16:1), ER membrane	YOL065C	sce00562 Inositol phosphate metabolism//sce04070 Phosphatidylinositol signaling system	0	0	0	0	0	0	0	0	0	0	0	0
r_3209	PI 4,5-P2 phosphatase (1-16:1, 2-16:1), ER membrane	YOL065C	sce00562 Inositol phosphate metabolism//sce04070 Phosphatidylinositol signaling system	0	0	0	0	0	0	0	0	0	0	0	0
r_3210	PI 4,5-P2 phosphatase (1-18:0, 2-16:1), ER membrane	YOL065C	sce00562 Inositol phosphate metabolism//sce04070 Phosphatidylinositol signaling system	0	0	0	0	0	0	0	0	0	0	0	0
r_3211	PI 4,5-P2 phosphatase (1-18:1, 2-16:1), ER membrane	YOL065C	sce00562 Inositol phosphate metabolism//sce04070 Phosphatidylinositol signaling system	0	0	0	0	0	0	0	0	0	0	0	0
r_3212	PI 4,5-P2 phosphatase (1-16:0, 2-18:1), ER membrane	YOL065C	sce00562 Inositol phosphate metabolism//sce04070 Phosphatidylinositol signaling system	0	0	0	0	0	0	0	0	0	0	0	0
r_3213	PI 4,5-P2 phosphatase (1-16:1, 2-18:1), ER membrane	YOL065C	sce00562 Inositol phosphate metabolism//sce04070 Phosphatidylinositol signaling system	0	0	0	0	0	0	0	0	0	0	0	0
r_3214	PI 4,5-P2 phosphatase (1-18:0, 2-18:1), ER membrane	YOL065C	sce00562 Inositol phosphate metabolism//sce04070 Phosphatidylinositol signaling system	0	0	0	0	0	0	0	0	0	0	0	0
r_3215	PI 4,5-P2 phosphatase (1-18:1, 2-18:1), ER membrane	YOL065C	sce00562 Inositol phosphate metabolism//sce04070 Phosphatidylinositol signaling system	0	0	0	0	0	0	0	0	0	0	0	0
r_3216	PI 3,5-P2 phosphatase (1-16:0, 2-16:1), vacuolar membrane	YLR386W and YNL325C		0	0	0	0	0	0	0	0	0	0	0	0
r_3217	PI 3,5-P2 phosphatase (1-16:1, 2-16:1), vacuolar membrane	YLR386W and YNL325C		0	0	0	0	0	0	0	0	0	0	0	0
r_3218	PI 3,5-P2 phosphatase (1-18:0, 2-16:1), vacuolar membrane	YLR386W and YNL325C		0	0	0	0	0	0	0	0	0	0	0	0
r_3219	PI 3,5-P2 phosphatase (1-18:1, 2-16:1), vacuolar membrane	YLR386W and YNL325C		0	0	0	0	0	0	0	0	0	0	0	0
r_3220	PI 3,5-P2 phosphatase (1-16:0, 2-18:1), vacuolar membrane	YLR386W and YNL325C		0	0	0	0	0	0	0	0	0	0	0	0
r_3221	PI 3,5-P2 phosphatase (1-16:1, 2-18:1), vacuolar membrane	YLR386W and YNL325C		0	0	0	0	0	0	0	0	0	0	0	0
r_3222	PI 3,5-P2 phosphatase (1-18:0, 2-18:1), vacuolar membrane	YLR386W and YNL325C		0	0	0	0	0	0	0	0	0	0	0	0
r_3223	PI 3,5-P2 phosphatase (1-18:1, 2-18:1), vacuolar membrane	YLR386W and YNL325C		0	0	0	0	0	0	0	0	0	0	0	0
r_3224	DGPP phosphatase (1-16:0, 2-16:1), vacuolar membrane	YDR284C	sce00561 Glycerolipid metabolism//sce00564 Glycerophospholipid metabolism//sce01110 Biosynthesis of secondary metabolites	0	0	0	0	0	0	0	0	0	0	0	0
r_3225	DGPP phosphatase (1-16:1, 2-16:1), vacuolar membrane	YDR284C	sce00561 Glycerolipid metabolism//sce00564 Glycerophospholipid metabolism//sce01110 Biosynthesis of secondary metabolites	0	0	0	0	0	0	0	0	0	0	0	0
r_3226	DGPP phosphatase (1-18:0, 2-16:1), vacuolar membrane	YDR284C	sce00561 Glycerolipid metabolism//sce00564 Glycerophospholipid metabolism//sce01110 Biosynthesis of secondary metabolites	0	0	0	0	0	0	0	0	0	0	0	0
r_3227	DGPP phosphatase (1-18:1, 2-16:1), vacuolar membrane	YDR284C	sce00561 Glycerolipid metabolism//sce00564 Glycerophospholipid metabolism//sce01110 Biosynthesis of secondary metabolites	0	0	0	0	0	0	0	0	0	0	0	0
r_3228	DGPP phosphatase (1-16:0, 2-18:1), vacuolar membrane	YDR284C	sce00561 Glycerolipid metabolism//sce00564 Glycerophospholipid metabolism//sce01110 Biosynthesis of secondary metabolites	0	0	0	0	0	0	0	0	0	0	0	0
r_3229	DGPP phosphatase (1-16:1, 2-18:1), vacuolar membrane	YDR284C	sce00561 Glycerolipid metabolism//sce00564 Glycerophospholipid metabolism//sce01110 Biosynthesis of secondary metabolites	0	0	0	0	0	0	0	0	0	0	0	0
r_3230	DGPP phosphatase (1-18:0, 2-18:1), vacuolar membrane	YDR284C	sce00561 Glycerolipid metabolism//sce00564 Glycerophospholipid metabolism//sce01110 Biosynthesis of secondary metabolites	0	0	0	0	0	0	0	0	0	0	0	0
r_3231	DGPP phosphatase (1-18:1, 2-18:1), vacuolar membrane	YDR284C	sce00561 Glycerolipid metabolism//sce00564 Glycerophospholipid metabolism//sce01110 Biosynthesis of secondary metabolites	0	0	0	0	0	0	0	0	0	0	0	0
r_3232	DGPP phosphatase (1-16:0, 2-16:1), Golgi membrane	YDR503C		0	0	0	0	0	0	0	0	0	0	0	0
r_3233	DGPP phosphatase (1-16:1, 2-16:1), Golgi membrane	YDR503C		0	0	0	0	0	0	0	0	0	0	0	0
r_3234	DGPP phosphatase (1-18:0, 2-16:1), Golgi membrane	YDR503C		0	0	0	0	0	0	0	0	0	0	0	0
r_3235	DGPP phosphatase (1-18:1, 2-16:1), Golgi membrane	YDR503C		0	0	0	0	0	0	0	0	0	0	0	0
r_3236	DGPP phosphatase (1-16:0, 2-18:1), Golgi membrane	YDR503C		0	0	0	0	0	0	0	0	0	0	0	0
r_3237	DGPP phosphatase (1-16:1, 2-18:1), Golgi membrane	YDR503C		0	0	0	0	0	0	0	0	0	0	0	0
r_3238	DGPP phosphatase (1-18:0, 2-18:1), Golgi membrane	YDR503C		0	0	0	0	0	0	0	0	0	0	0	0
r_3239	DGPP phosphatase (1-18:1, 2-18:1), Golgi membrane	YDR503C		0	0	0	0	0	0	0	0	0	0	0	0
r_3240	lysoPA phosphatase (16:0), cytoplasm	YER037W		0	0	0	0	0	0	0	0	0	0	0	0
r_3241	lysoPA phosphatase (16:1), cytoplasm	YER037W		0	0	0	0	0	0	0	0	0	0	0	0
r_3242	lysoPA phosphatase (18:0), cytoplasm	YER037W		0	0	0	0	0	0	0	0	0	0	0	0
r_3243	lysoPA phosphatase (18:1), cytoplasm	YER037W		0	0	0	0	0	0	0	0	0	0	0	0
r_3244	lysoPA phosphatase (16:0), vacuolar membrane	YDR284C	sce00561 Glycerolipid metabolism//sce00564 Glycerophospholipid metabolism//sce01110 Biosynthesis of secondary metabolites	0	0	0	0	0	0	0	0	0	0	0	0
r_3245	lysoPA phosphatase (16:1), vacuolar membrane	YDR284C	sce00561 Glycerolipid metabolism//sce00564 Glycerophospholipid metabolism//sce01110 Biosynthesis of secondary metabolites	0	0	0	0	0	0	0	0	0	0	0	0
r_3246	lysoPA phosphatase (18:0), vacuolar membrane	YDR284C	sce00561 Glycerolipid metabolism//sce00564 Glycerophospholipid metabolism//sce01110 Biosynthesis of secondary metabolites	0	0	0	0	0	0	0	0	0	0	0	0
r_3247	lysoPA phosphatase (18:1), vacuolar membrane	YDR284C	sce00561 Glycerolipid metabolism//sce00564 Glycerophospholipid metabolism//sce01110 Biosynthesis of secondary metabolites	0	0	0	0	0	0	0	0	0	0	0	0
r_3248	lysoPA phosphatase (16:0), Golgi membrane	YDR503C		0	0	0	0	0	0	0	0	0	0	0	0
r_3249	lysoPA phosphatase (16:1), Golgi membrane	YDR503C		0	0	0	0	0	0	0	0	0	0	0	0
r_3250	lysoPA phosphatase (18:0), Golgi membrane	YDR503C		0	0	0	0	0	0	0	0	0	0	0	0
r_3251	lysoPA phosphatase (18:1), Golgi membrane	YDR503C		0	0	0	0	0	0	0	0	0	0	0	0
r_3252	ergosteryl ester hydrolase (16:1), lipid particle	YKL140W or YLL012W	sce00100 Steroid biosynthesis	0	0	0	0	0	0	0	0	0	0	0	0
r_3253	ergosteryl ester hydrolase (18:1), lipid particle	YKL140W or YLL012W	sce00100 Steroid biosynthesis	0	0	0	0	0	0	0	0	0	0	0	0
r_3254	episteryl ester hydrolase (16:1), lipid particle	YLL012W		0	0	0	0	0	0	0	0	0	0	0	0
r_3255	episteryl ester hydrolase (18:1), lipid particle	YLL012W		0	0	0	0	0	0	0	0	0	0	0	0
r_3256	fecosteryl ester hydrolase (16:1), lipid particle	YLL012W		0	0	0	0	0	0	0	0	0	0	0	0
r_3257	fecosteryl ester hydrolase (18:1), lipid particle	YLL012W		0	0	0	0	0	0	0	0	0	0	0	0
r_3258	lanosteryl ester hydrolase (16:1), lipid particle	YLL012W		0	0	0	0	0	0	0	0	0	0	0	0
r_3259	lanosteryl ester hydrolase (18:1), lipid particle	YLL012W		0	0	0	0	0	0	0	0	0	0	0	0
r_3260	zymosteryl ester hydrolase (16:1), lipid particle	YLL012W		0	0	0	0	0	0	0	0	0	0	0	0
r_3261	zymosteryl ester hydrolase (18:1), lipid particle	YLL012W		0	0	0	0	0	0	0	0	0	0	0	0
r_3262	zymosteryl ester hydrolase (16:1), cell envelope	YLR020C		0	0	0	0	0	0	0	0	0	0	0	0
r_3263	zymosteryl ester hydrolase (18:1), cell envelope	YLR020C		0	0	0	0	0	0	0	0	0	0	0	0
r_3264	TAG lipase (1-16:0, 2-16:1, 3-16:0), lipid particle	YBR204C or YKR089C or YMR313C or YOR081C or YCR068W	sce00100 Steroid biosynthesis//sce00561 Glycerolipid metabolism//sce00564 Glycerophospholipid metabolism//sce01110 Biosynthesis of secondary metabolites	0	0	0	0	0	0	0	0	0	0	0	0
r_3265	TAG lipase (1-16:0, 2-16:1, 3-16:1), lipid particle	YBR204C or YKR089C or YMR313C or YOR081C	sce00100 Steroid biosynthesis//sce00561 Glycerolipid metabolism//sce00564 Glycerophospholipid metabolism//sce01110 Biosynthesis of secondary metabolites	0	0	0	0	0	0	0	0	0	0	0	0
r_3266	TAG lipase (1-16:0, 2-16:1, 3-18:0), lipid particle	YBR204C or YKR089C or YMR313C or YOR081C	sce00100 Steroid biosynthesis//sce00561 Glycerolipid metabolism//sce00564 Glycerophospholipid metabolism//sce01110 Biosynthesis of secondary metabolites	0	0	0	0	0	0	0	0	0	0	0	0
r_3267	TAG lipase (1-16:0, 2-16:1, 3-18:1), lipid particle	YBR204C or YKR089C or YMR313C or YOR081C	sce00100 Steroid biosynthesis//sce00561 Glycerolipid metabolism//sce00564 Glycerophospholipid metabolism//sce01110 Biosynthesis of secondary metabolites	0	0	0	0	0	0	0	0	0	0	0	0
r_3268	TAG lipase (1-16:1, 2-16:1, 3-16:0), lipid particle	YBR204C or YKR089C or YMR313C or YOR081C	sce00100 Steroid biosynthesis//sce00561 Glycerolipid metabolism//sce00564 Glycerophospholipid metabolism//sce01110 Biosynthesis of secondary metabolites	0	0	0	0	0	0	0	0	0	0	0	0
r_3269	TAG lipase (1-16:1, 2-16:1, 3-16:1), lipid particle	YBR204C or YKR089C or YMR313C or YOR081C	sce00100 Steroid biosynthesis//sce00561 Glycerolipid metabolism//sce00564 Glycerophospholipid metabolism//sce01110 Biosynthesis of secondary metabolites	0	0	0	0	0	0	0	0	0	0	0	0
r_3270	TAG lipase (1-16:1, 2-16:1, 3-18:0), lipid particle	YBR204C or YKR089C or YMR313C or YOR081C	sce00100 Steroid biosynthesis//sce00561 Glycerolipid metabolism//sce00564 Glycerophospholipid metabolism//sce01110 Biosynthesis of secondary metabolites	0	0	0	0	0	0	0	0	0	0	0	0
r_3271	TAG lipase (1-16:1, 2-16:1, 3-18:1), lipid particle	YBR204C or YKR089C or YMR313C or YOR081C	sce00100 Steroid biosynthesis//sce00561 Glycerolipid metabolism//sce00564 Glycerophospholipid metabolism//sce01110 Biosynthesis of secondary metabolites	0	0	0	0	0	0	0	0	0	0	0	0
r_3272	TAG lipase (1-18:0, 2-16:1, 3-16:0), lipid particle	YBR204C or YKR089C or YMR313C or YOR081C	sce00100 Steroid biosynthesis//sce00561 Glycerolipid metabolism//sce00564 Glycerophospholipid metabolism//sce01110 Biosynthesis of secondary metabolites	0	0	0	0	0	0	0	0	0	0	0	0
r_3273	TAG lipase (1-18:0, 2-16:1, 3-16:1), lipid particle	YBR204C or YKR089C or YMR313C or YOR081C	sce00100 Steroid biosynthesis//sce00561 Glycerolipid metabolism//sce00564 Glycerophospholipid metabolism//sce01110 Biosynthesis of secondary metabolites	0	0	0	0	0	0	0	0	0	0	0	0
r_3274	TAG lipase (1-18:0, 2-16:1, 3-18:0), lipid particle	YBR204C or YKR089C or YMR313C or YOR081C	sce00100 Steroid biosynthesis//sce00561 Glycerolipid metabolism//sce00564 Glycerophospholipid metabolism//sce01110 Biosynthesis of secondary metabolites	0	0	0	0	0	0	0	0	0	0	0	0
r_3275	TAG lipase (1-18:0, 2-16:1, 3-18:1), lipid particle	YBR204C or YKR089C or YMR313C or YOR081C	sce00100 Steroid biosynthesis//sce00561 Glycerolipid metabolism//sce00564 Glycerophospholipid metabolism//sce01110 Biosynthesis of secondary metabolites	0	0	0	0	0	0	0	0	0	0	0	0
r_3276	TAG lipase (1-18:1, 2-16:1, 3-16:0), lipid particle	YBR204C or YKR089C or YMR313C or YOR081C	sce00100 Steroid biosynthesis//sce00561 Glycerolipid metabolism//sce00564 Glycerophospholipid metabolism//sce01110 Biosynthesis of secondary metabolites	0	0	0	0	0	0	0	0	0	0	0	0
r_3277	TAG lipase (1-18:1, 2-16:1, 3-16:1), lipid particle	YBR204C or YKR089C or YMR313C or YOR081C	sce00100 Steroid biosynthesis//sce00561 Glycerolipid metabolism//sce00564 Glycerophospholipid metabolism//sce01110 Biosynthesis of secondary metabolites	0	0	0	0	0	0	0	0	0	0	0	0
r_3278	TAG lipase (1-18:1, 2-16:1, 3-18:0), lipid particle	YBR204C or YKR089C or YMR313C or YOR081C	sce00100 Steroid biosynthesis//sce00561 Glycerolipid metabolism//sce00564 Glycerophospholipid metabolism//sce01110 Biosynthesis of secondary metabolites	0	0	0	0	0	0	0	0	0	0	0	0
r_3279	TAG lipase (1-18:1, 2-16:1, 3-18:1), lipid particle	YBR204C or YKR089C or YMR313C or YOR081C	sce00100 Steroid biosynthesis//sce00561 Glycerolipid metabolism//sce00564 Glycerophospholipid metabolism//sce01110 Biosynthesis of secondary metabolites	0	0	0	0	0	0	0	0	0	0	0	0
r_3280	TAG lipase (1-16:0, 2-18:1, 3-16:0), lipid particle	YBR204C or YKR089C or YMR313C or YOR081C	sce00100 Steroid biosynthesis//sce00561 Glycerolipid metabolism//sce00564 Glycerophospholipid metabolism//sce01110 Biosynthesis of secondary metabolites	0	0	0	0	0	0	0	0	0	0	0	0
r_3281	TAG lipase (1-16:0, 2-18:1, 3-16:1), lipid particle	YBR204C or YKR089C or YMR313C or YOR081C	sce00100 Steroid biosynthesis//sce00561 Glycerolipid metabolism//sce00564 Glycerophospholipid metabolism//sce01110 Biosynthesis of secondary metabolites	0	0	0	0	0	0	0	0	0	0	0	0
r_3282	TAG lipase (1-16:0, 2-18:1, 3-18:0), lipid particle	YBR204C or YKR089C or YMR313C or YOR081C	sce00100 Steroid biosynthesis//sce00561 Glycerolipid metabolism//sce00564 Glycerophospholipid metabolism//sce01110 Biosynthesis of secondary metabolites	0	0	0	0	0	0	0	0	0	0	0	0
r_3283	TAG lipase (1-16:0, 2-18:1, 3-18:1), lipid particle	YBR204C or YKR089C or YMR313C or YOR081C	sce00100 Steroid biosynthesis//sce00561 Glycerolipid metabolism//sce00564 Glycerophospholipid metabolism//sce01110 Biosynthesis of secondary metabolites	0	0	0	0	0	0	0	0	0	0	0	0
r_3284	TAG lipase (1-16:1, 2-18:1, 3-16:0), lipid particle	YBR204C or YKR089C or YMR313C or YOR081C	sce00100 Steroid biosynthesis//sce00561 Glycerolipid metabolism//sce00564 Glycerophospholipid metabolism//sce01110 Biosynthesis of secondary metabolites	0	0	0	0	0	0	0	0	0	0	0	0
r_3285	TAG lipase (1-16:1, 2-18:1, 3-16:1), lipid particle	YBR204C or YKR089C or YMR313C or YOR081C	sce00100 Steroid biosynthesis//sce00561 Glycerolipid metabolism//sce00564 Glycerophospholipid metabolism//sce01110 Biosynthesis of secondary metabolites	0	0	0	0	0	0	0	0	0	0	0	0
r_3286	TAG lipase (1-16:1, 2-18:1, 3-18:0), lipid particle	YBR204C or YKR089C or YMR313C or YOR081C	sce00100 Steroid biosynthesis//sce00561 Glycerolipid metabolism//sce00564 Glycerophospholipid metabolism//sce01110 Biosynthesis of secondary metabolites	0	0	0	0	0	0	0	0	0	0	0	0
r_3287	TAG lipase (1-16:1, 2-18:1, 3-18:1), lipid particle	YBR204C or YKR089C or YMR313C or YOR081C	sce00100 Steroid biosynthesis//sce00561 Glycerolipid metabolism//sce00564 Glycerophospholipid metabolism//sce01110 Biosynthesis of secondary metabolites	0	0	0	0	0	0	0	0	0	0	0	0
r_3288	TAG lipase (1-18:0, 2-18:1, 3-16:0), lipid particle	YBR204C or YKR089C or YMR313C or YOR081C	sce00100 Steroid biosynthesis//sce00561 Glycerolipid metabolism//sce00564 Glycerophospholipid metabolism//sce01110 Biosynthesis of secondary metabolites	0	0	0	0	0	0	0	0	0	0	0	0
r_3289	TAG lipase (1-18:0, 2-18:1, 3-16:1), lipid particle	YBR204C or YKR089C or YMR313C or YOR081C	sce00100 Steroid biosynthesis//sce00561 Glycerolipid metabolism//sce00564 Glycerophospholipid metabolism//sce01110 Biosynthesis of secondary metabolites	0	0	0	0	0	0	0	0	0	0	0	0
r_3290	TAG lipase (1-18:0, 2-18:1, 3-18:0), lipid particle	YBR204C or YKR089C or YMR313C or YOR081C	sce00100 Steroid biosynthesis//sce00561 Glycerolipid metabolism//sce00564 Glycerophospholipid metabolism//sce01110 Biosynthesis of secondary metabolites	0	0	0	0	0	0	0	0	0	0	0	0
r_3291	TAG lipase (1-18:0, 2-18:1, 3-18:1), lipid particle	YBR204C or YKR089C or YMR313C or YOR081C	sce00100 Steroid biosynthesis//sce00561 Glycerolipid metabolism//sce00564 Glycerophospholipid metabolism//sce01110 Biosynthesis of secondary metabolites	0	0	0	0	0	0	0	0	0	0	0	0
r_3292	TAG lipase (1-18:1, 2-18:1, 3-16:0), lipid particle	YBR204C or YKR089C or YMR313C or YOR081C	sce00100 Steroid biosynthesis//sce00561 Glycerolipid metabolism//sce00564 Glycerophospholipid metabolism//sce01110 Biosynthesis of secondary metabolites	0	0	0	0	0	0	0	0	0	0	0	0
r_3293	TAG lipase (1-18:1, 2-18:1, 3-16:1), lipid particle	YBR204C or YKR089C or YMR313C or YOR081C	sce00100 Steroid biosynthesis//sce00561 Glycerolipid metabolism//sce00564 Glycerophospholipid metabolism//sce01110 Biosynthesis of secondary metabolites	0	0	0	0	0	0	0	0	0	0	0	0
r_3294	TAG lipase (1-18:1, 2-18:1, 3-18:0), lipid particle	YBR204C or YKR089C or YMR313C or YOR081C	sce00100 Steroid biosynthesis//sce00561 Glycerolipid metabolism//sce00564 Glycerophospholipid metabolism//sce01110 Biosynthesis of secondary metabolites	0	0	0	0	0	0	0	0	0	0	0	0
r_3295	TAG lipase (1-18:1, 2-18:1, 3-18:1), lipid particle	YBR204C or YKR089C or YMR313C or YOR081C	sce00100 Steroid biosynthesis//sce00561 Glycerolipid metabolism//sce00564 Glycerophospholipid metabolism//sce01110 Biosynthesis of secondary metabolites	0	0	0	0	0	0	0	0	0	0	0	0
r_3296	DAG lipase (1-16:0, 2-16:1), lipid particle	YMR313C	sce00561 Glycerolipid metabolism	0	0	0	0	0	0	0	0	0	0	0	0
r_3297	DAG lipase (1-16:1, 2-16:1), lipid particle	YCR068W or YMR313C	sce00561 Glycerolipid metabolism	0	0	0	0	0	0	0	0	0	0	0	0
r_3298	DAG lipase (1-18:0, 2-16:1), lipid particle	YMR313C	sce00561 Glycerolipid metabolism	0	0	0	0	0	0	0	0	0	0	0	0
r_3299	DAG lipase (1-18:1, 2-16:1), lipid particle	YMR313C	sce00561 Glycerolipid metabolism	0	0	0	0	0	0	0	0	0	0	0	0
r_3300	DAG lipase (1-16:0, 2-18:1), lipid particle	YMR313C	sce00561 Glycerolipid metabolism	0	0	0	0	0	0	0	0	0	0	0	0
r_3301	DAG lipase (1-16:1, 2-18:1), lipid particle	YMR313C	sce00561 Glycerolipid metabolism	0	0	0	0	0	0	0	0	0	0	0	0
r_3302	DAG lipase (1-18:0, 2-18:1), lipid particle	YMR313C	sce00561 Glycerolipid metabolism	0	0	0	0	0	0	0	0	0	0	0	0
r_3303	DAG lipase (1-18:1, 2-18:1), lipid particle	YMR313C	sce00561 Glycerolipid metabolism	0	0	0	0	0	0	0	0	0	0	0	0
r_3304	DAG lipase (1-16:0, 2-18:1), mitochondrion	YDR058C	sce00561 Glycerolipid metabolism	0	0	0	0	0	0	0	0	0	0	0	0
r_3305	DAG lipase (1-16:1, 2-18:1), mitochondrion	YDR058C	sce00561 Glycerolipid metabolism	0	0	0	0	0	0	0	0	0	0	0	0
r_3306	DAG lipase (1-18:0, 2-18:1), mitochondrion	YDR058C	sce00561 Glycerolipid metabolism	0	0	0	0	0	0	0	0	0	0	0	0
r_3307	DAG lipase (1-18:1, 2-18:1), mitochondrion	YDR058C	sce00561 Glycerolipid metabolism	0	0	0	0	0	0	0	0	0	0	0	0
r_3308	MAG lipase (1-16:0), lipid particle	YKL094W	sce00561 Glycerolipid metabolism	0	0	0	0	0	0	0	0	0	0	0	0
r_3309	MAG lipase (1-16:1), lipid particle	YKL094W	sce00561 Glycerolipid metabolism	0	0	0	0	0	0	0	0	0	0	0	0
r_3310	MAG lipase (1-18:0), lipid particle	YKL094W	sce00561 Glycerolipid metabolism	0	0	0	0	0	0	0	0	0	0	0	0
r_3311	MAG lipase (1-18:1), lipid particle	YKL094W	sce00561 Glycerolipid metabolism	0	0	0	0	0	0	0	0	0	0	0	0
r_3312	lysoPE (1-16:0) oleoyl-CoA acyltransferase, lipid particle	YMR313C	sce00561 Glycerolipid metabolism	0	0	0	0	0	0	0	0	0	0	0	0
r_3313	lysoPE (1-16:1) oleoyl-CoA acyltransferase, lipid particle	YMR313C	sce00561 Glycerolipid metabolism	0	0	0	0	0	0	0	0	0	0	0	0
r_3314	lysoPE (1-18:0) oleoyl-CoA acyltransferase, lipid particle	YMR313C	sce00561 Glycerolipid metabolism	0	0	0	0	0	0	0	0	0	0	0	0
r_3315	lysoPE (1-18:1) oleoyl-CoA acyltransferase, lipid particle	YMR313C	sce00561 Glycerolipid metabolism	0	0	0	0	0	0	0	0	0	0	0	0
r_3316	PC phospholipase A2 (1-16:0, 2-16:1), lipid particle	YKR089C	sce00100 Steroid biosynthesis//sce00561 Glycerolipid metabolism//sce00564 Glycerophospholipid metabolism//sce01110 Biosynthesis of secondary metabolites	0	0	0	0	0	0	0	0	0	0	0	0
r_3317	PC phospholipase A2 (1-16:1, 2-16:1), lipid particle	YKR089C	sce00100 Steroid biosynthesis//sce00561 Glycerolipid metabolism//sce00564 Glycerophospholipid metabolism//sce01110 Biosynthesis of secondary metabolites	0	0	0	0	0	0	0	0	0	0	0	0
r_3318	PC phospholipase A2 (1-18:0, 2-16:1), lipid particle	YKR089C	sce00100 Steroid biosynthesis//sce00561 Glycerolipid metabolism//sce00564 Glycerophospholipid metabolism//sce01110 Biosynthesis of secondary metabolites	0	0	0	0	0	0	0	0	0	0	0	0
r_3319	PC phospholipase A2 (1-18:1, 2-16:1), lipid particle	YKR089C	sce00100 Steroid biosynthesis//sce00561 Glycerolipid metabolism//sce00564 Glycerophospholipid metabolism//sce01110 Biosynthesis of secondary metabolites	0	0	0	0	0	0	0	0	0	0	0	0
r_3320	PC phospholipase A2 (1-16:0, 2-18:1), lipid particle	YKR089C	sce00100 Steroid biosynthesis//sce00561 Glycerolipid metabolism//sce00564 Glycerophospholipid metabolism//sce01110 Biosynthesis of secondary metabolites	0	0	0	0	0	0	0	0	0	0	0	0
r_3321	PC phospholipase A2 (1-16:1, 2-18:1), lipid particle	YKR089C	sce00100 Steroid biosynthesis//sce00561 Glycerolipid metabolism//sce00564 Glycerophospholipid metabolism//sce01110 Biosynthesis of secondary metabolites	0	0	0	0	0	0	0	0	0	0	0	0
r_3322	PC phospholipase A2 (1-18:0, 2-18:1), lipid particle	YKR089C	sce00100 Steroid biosynthesis//sce00561 Glycerolipid metabolism//sce00564 Glycerophospholipid metabolism//sce01110 Biosynthesis of secondary metabolites	0	0	0	0	0	0	0	0	0	0	0	0
r_3323	PC phospholipase A2 (1-18:1, 2-18:1), lipid particle	YKR089C	sce00100 Steroid biosynthesis//sce00561 Glycerolipid metabolism//sce00564 Glycerophospholipid metabolism//sce01110 Biosynthesis of secondary metabolites	0	0	0	0	0	0	0	0	0	0	0	0
[truncated: 1,952 more rows]

## Sheet: Sce_abs_enzUsage_figS2
enzymes	genes	enzNames	subSystems	Std_ecM [mmol/gDw]	Std_ecP [mmol/gDw]	HiT_ecM [mmol/gDw]	HiT_ecP [mmol/gDw]	LpH_ecM [mmol/gDw]	LpH_ecP [mmol/gDw]	Osm_ecM [mmol/gDw]	Osm_ecP [mmol/gDw]
[truncated: 965 more rows]

[truncated: 8 more sheets: Sce_saturated_enzymes_fig4, Kma_flux_dist_figS1_S2, Kma_abs_enzUsage_figS2, Kma_saturated_enzymes_fig4, Yli_flux_dist_figS1_S2, Yli_abs_enzUsage_figS2, Yli_saturated_enzymes_fig4, ortho_genes_figS3]
